# Supplementary material for: Liquid biopsy-based single-cell metabolic phenotyping of lung cancer patients for informative diagnostics
Source: Nat Commun. 2019 Aug 26;10:3856. doi: 10.1038/s41467-019-11808-3 (PMC6710267; doi:10.1038/s41467-019-11808-3)
Supplement: Supplementary file 3 — Supplementary Data 1 [file 41467_2019_11808_MOESM3_ESM.xlsx]

## Sheet: FPKM
Gene_name	P10		P12		P14		P17		P24
	2-NBDG	C12R	2-NBDG	C12R	2-NBDG	C12R	2-NBDG	C12R	2-NBDG	C12R
A1BG	0.543274	0.123286	0.266862	1.00909	0	0	0	0.413526	0.182426	0.234701
A1CF	3.3683	0	0	0	2.1271	0	0	0	0	0
A2M	10.323	9.45521	37.8035	19.4935	0	1.73015	33.6984	26.4611	21.9665	23.8854
A2ML1	0.120168	1.93867	0	0	0	0	0.745173	0.700998	0	3.02544
A3GALT2	0	0	0	0	0	0	0	0.237182	0	0
A4GALT	0.960332	3.05326	3.2288	0	0.616084	6.27751	5.713	2.41412	13.6766	18.6574
A4GNT	0	0	0	0	0	0	0	0	0	0
AAAS	37.6153	16.7685	15.8098	23.5854	0	12.1228	2.31832	6.95606	12.026	14.2923
AACS	9.65758	2.57608	6.64169	3.30601	30.7183	31.5622	13.4959	3.9952	12.0453	13.3689
AADAC	26.7055	7.9264	11.3996	0	8.39749	0	12.5851	152.121	117.848	0.379621
AADACL2	0	0	0	0	0	0	0	0	0.182426	0
AADACL3	0	0	0	0	0	4.12952	0	0	0	0
AADACL4	0	0.317056	0.0578305	0	0	0	0	0	0	0
AADAT	0.0400559	18.3053	0	0	0.482153	0	0	0.0539229	0.63849	0
AAED1	33.852	43.8591	45.4495	66.9431	32.5679	41.0218	89.2552	151.56	47.8707	32.5958
AAGAB	27.2813	56.0739	36.6946	30.3663	62.8362	54.1826	93.3951	64.0979	55.9607	48.2391
AAK1	10.8643	15.2293	4.79027	1.44819	35.3241	16.8743	18.9605	14.2873	13.3608	2.06806
AAMDC	91.8705	10.493	31.0942	25.6584	44.5524	33.2582	55.2256	77.4181	59.902	50.2265
AAMP	49.7409	22.768	48.5152	65.1672	29.2428	1.84976	31.9597	34.0518	78.4007	74.0952
AANAT	0	0	2.31322	0	0	0.0181119	0	0	0	0
AAR2	0	27.3413	9.83709	17.3259	14.6362	22.7382	20.0369	17.7245	37.6305	20.2215
AARD	0	0	0.213269	2.63256	0	0.0543358	0	0	12.6293	16.8201
AARS	11.9184	4.75636	7.31703	19.8186	320.072	217.061	34.278	20.4271	19.9668	8.40685
AARS2	2.7622	0.158528	3.13594	0.0612224	5.17573	0.118438	0	3.36378	3.62042	2.92989
AARSD1	1.96739	5.63089	1.59406	7.36146	0.202574	0.0301401	0.413985	2.08905	3.42924	4.90625
AASDH	0	20.0162	10.7138	34.6555	0.120538	25.7126	19.5401	15.4356	12.0277	2.06422
AASDHPPT	38.6936	50.0861	21.1227	73.9142	20.5829	66.1904	111.445	41.8791	70.6264	66.7624
AASS	0.787747	0.66998	4.18007	0.08022	38.9672	74.8354	0.331188	0.970613	0	0
AATF	47.0837	57.3038	27.0877	128.923	115.808	68.39	42.3093	28.4187	65.4029	52.642
AATK	2.09429	0	0	0.48132	0.470571	2.32079	0	0.143911	0	0.0468122
ABAT	13.1784	2.43038	8.41487	0.24489	0.0552495	0.0181119	0	4.71812	0.273639	0.282794
ABCA1	11.4677	0.850018	94.7187	16.5675	18.1413	131.641	54.3149	104.575	21.3262	13.9185
ABCA10	0.950729	0	0	0.8022	0	9.81061	10.6808	0	0	0.609839
ABCA12	0.0400559	2.07712	0.329469	3.48968	103.359	69.4036	5.5474	0	0.0456065	0
ABCA13	8.92084	11.2591	5.56823	8.50568	14.8574	10.8354	0	0.0592954	2.6469	1.26841
ABCA2	1.2275	2.22584	2.50006	2.7887	1.80807	0	2.56671	0.413876	1.92775	3.21717
ABCA3	0.570438	34.4244	12.3777	0.16044	23.4645	5.51868	15.6486	10.9976	4.57641	12.4782
ABCA4	0.0271637	2.06015	0.0426538	0.0612224	37.5852	0.279944	18.7949	0.107846	1.44711	0
ABCA5	17.8978	9.38429	3.6465	8.00723	27.0192	51.8722	49.5126	24.322	14.3151	3.72314
ABCA6	1.62982	5.83033	0.499545	0	6.22695	0.616611	0.496782	0.107846	0.182426	0
ABCA7	0.773476	16.9105	19.0696	4.63598	43.8882	55.1513	1.15916	0.359953	4.79915	7.82526
ABCA8	4.35816	0.197444	0.263576	0.08022	0	2.6487	0	1.89208	6.29187	0.516855
ABCA9	0	0.561294	0	0	1.60223	0.0107671	5.13342	0.334283	0	0
ABCB1	16.9734	26.282	0.0658939	0.0612224	0	0	7.78292	0.0539229	1.04192	0
ABCB10	10.1643	34.1829	16.0183	4.07867	35.3101	18.0934	32.7876	2.42653	9.3457	14.7201
ABCB11	0.086621	0.0491274	0	0.0612224	0	3.04708	0	0.0539229	0	0
ABCB4	0.0594573	0	0.453194	0.122445	0.85716	0	0	0.0449942	0	0
ABCB5	0.086621	0.199997	0.236509	0	0	0.0150701	0	0.611436	0.0456065	0.0474526
ABCB6	0.407455	0	0.100484	0.918336	2.1271	4.99016	0.413985	1.36798	1.92949	3.30503
ABCB7	25.6814	5.04454	5.54499	40.9149	16.685	9.71623	9.52166	19.3496	7.86704	22.4349
ABCB8	5.89368	7.80354	5.20505	2.87745	22.2434	16.777	0	0.474363	3.22226	4.3413
ABCB9	4.71834	1.20114	1.22466	0.48132	0.863052	0.0107671	0	5.6064	0.970013	8.29972
ABCC1	7.88212	25.6335	18.3935	19.9961	28.6797	29.7346	2.48391	18.1922	23.6327	33.8365
ABCC10	5.93458	3.47678	1.06843	0	2.17761	8.15037	0	0.260686	3.54501	4.91009
ABCC11	0.213298	0	0.0658939	0	0	0	0	0.505056	0	0
ABCC12	0.640894	0.039632	0.0426538	0	0	0	0	0.368532	0	0
ABCC2	0.0400559	0.039632	0	0	1.00448	0.0107671	0	0	0	0
ABCC3	13.9939	90.9279	39.405	13.6228	7.36693	12.0905	2.56671	7.71496	21.0893	41.2334
ABCC4	7.90464	13.7158	3.25515	0.32088	0.817819	27.5937	13.9927	15.867	11.0279	12.3564
ABCC5	7.93948	38.4631	3.9299	18.3514	41.6332	24.1063	22.7692	9.37786	6.73221	34.9082
ABCC6	0.0400559	3.00144	9.19009	2.30322	7.34134	7.57194	0.165594	3.15852	12.8784	31.4774
ABCC8	0.0594573	0.0887594	0	0	0	0	0	2.56098	0	0
ABCC9	0.214551	4.10626	0	0.08022	1.45925	0.491507	1.15916	4.82442	0.803371	0.758601
ABCD1	1.12294	1.60881	0.236509	2.70009	0	1.93798	0	1.83816	3.32749	2.55924
ABCD2	0	0.039632	0	0	0	0	0	0	0	0
ABCD3	0.901532	34.1564	15.6034	58.7447	10.7458	4.18386	90.7456	25.7006	43.7784	79.3565
ABCD4	4.90323	9.8588	3.49761	6.06102	13.6986	16.9649	1.49035	3.95517	20.2422	14.014
ABCE1	31.2121	43.565	108.643	226.21	38.9385	6.8612	94.3886	110.17	63.0121	36.3854
ABCF1	55.8582	61.4029	59.3041	83.2742	137.865	73.7689	71.6194	60.1547	119.693	110.196
ABCF2	17.4541	16.5184	51.2779	53.2633	51.297	10.7346	30.4693	16.1111	51.7719	50.3977
ABCF3	20.3455	14.5061	20.3486	42.1456	12.3874	6.90306	3.97426	4.97439	15.2904	14.2205
ABCG1	4.18584	4.96654	12.9652	6.7554	16.7406	22.5786	36.0995	20.7566	0.0578844	0.0949051
ABCG2	0	15.2093	3.04742	0.0612224	19.5391	20.548	9.52166	27.5295	0	7.08459
ABCG4	0	1.47382	0	0	0	0	0	0.949549	0	1.21712
ABCG5	0	0	0	1.6044	0	0	0.082797	0	0	0
ABCG8	0.0271637	0	0.0426538	0	0	0	0	0	0	0
ABHD1	0	0.0982548	0	0	0	0	0	0.0539229	0.0456065	0
ABHD10	18.7286	8.54643	18.3405	16.8462	7.9957	17.63	27.323	16.54	8.33893	1.5448
ABHD11	0	23.0539	46.2986	72.4589	45.9102	68.103	2.48391	14.6266	46.6708	83.722
ABHD12	40.1995	10.6308	19.2051	37.9824	21.5613	0.0150701	42.8889	43.9025	69.3934	58.8828
ABHD12B	0.336224	3.13093	0	0	4.97245	0	3.14629	0	0.273639	0
ABHD13	22.8452	24.5117	0.0578305	9.17906	18.4671	5.40687	29.7241	40.3117	28.8845	43.3514
ABHD14A	5.90982	10.2702	3.80931	4.17144	2.82944	5.83204	7.53453	12.9635	18.0688	28.3948
ABHD14A-ACY1	0.0672196	0.039632	0	0	0	0	0	0.0899883	0	0
ABHD14B	27.3466	36.8722	39.3374	18.4973	8.73615	2.72694	13.6615	8.35956	6.93565	13.7857
ABHD15	13.8874	4.12173	0	0	2.27245	18.2721	3.64307	7.17475	19.2755	15.208
ABHD16A	2.98482	4.72451	0.213269	1.59178	0.0410179	3.32418	1.24196	1.30358	1.8225	2.49385
ABHD16B	0	1.66483	1.25198	0.306112	2.34464	3.42316	3.06349	1.25984	0.520959	0.332168
ABHD17A	9.55807	11.0221	18.141	10.4098	8.29604	8.36502	15.483	10.8381	15.7289	20.1034
ABHD17B	24.2761	26.7868	6.67613	9.6264	0	0.398463	34.1124	37.541	20.2351	24.7129
ABHD17C	17.2621	67.4447	12.6383	0	49.3516	25.4452	10.6808	33.6654	46.4148	51.6519
ABHD2	51.2309	26.8487	8.01881	40.5036	58.5851	18.8537	111.776	41.3688	21.498	21.5322
ABHD3	52.8439	61.7155	45.608	63.4264	43.3395	34.9064	0	9.49787	63.7803	53.609
ABHD4	0	15.1566	4.10922	39.3361	54.8991	58.0324	10.5152	40.0636	16.306	15.5851
ABHD5	21.1562	81.0892	14.6943	76.1686	9.69892	0.70399	34.278	53.245	103.889	97.0761
ABHD6	18.6344	0	7.85711	0	5.82882	9.09219	0	12.1486	12.047	12.5501
ABHD8	1.7224	5.0116	0.127961	2.56704	0.0267863	0.0362239	1.24196	0	2.79427	0.707946
ABI1	84.0732	111.862	66.2331	102.732	84.463	161.735	137.029	144.802	68.069	88.2171
ABI2	8.16116	39.1965	4.36219	39.963	6.25114	13.3175	10.184	21.5206	15.5886	22.635
ABI3	0.977893	1.03167	0	6.59496	3.05272	0	2.15272	1.61769	0	0
ABI3BP	120.404	30.9621	3.58944	21.3666	0.441996	0.0107671	209.973	140.865	180.767	8.73127
ABL1	25.7341	8.33745	5.97777	11.5158	13.4762	0.0181119	11.5916	32.2222	19.5773	19.6147
ABL2	527.06	230.354	175.407	282.322	80.5143	39.2128	219.412	316.07	49.5442	5.57577
ABLIM1	31.7395	21.1839	7.87153	19.593	0.538263	9.45807	26.5778	16.062	31.0561	45.1804
ABLIM2	3.3145	11.1864	0	0	0	0	8.19691	5.40112	1.38047	3.51149
ABLIM3	1.00506	0	3.83874	2.67056	0	0	0	0	0	0
ABR	7.55226	5.86595	2.17534	16.7408	17.2788	12.2101	2.8979	13.1219	11.8067	6.45489
ABRA	0.280391	2.37307	0	0	0	2.53567	0	0.0539229	0.866523	0
ABRACL	237.886	81.5591	161.573	86.7916	48.3602	55.0923	568.07	204.95	115.575	108.779
ABT1	7.85645	39.162	60.1128	86.9309	82.3319	99.6339	26.5778	40.3421	72.2052	74.6846
ABTB1	17.4266	2.67241	5.19414	6.36713	4.3781	0	4.96782	0.539229	3.09597	0.616883
ABTB2	13.0234	12.159	1.45023	8.93417	32.3082	40.1807	0.082797	2.24691	17.3251	12.7129
AC000003.2	0.640894	0	0	0	0.0224081	0	0	0.0539229	0	0
AC002310.13	0	0	0	0	0	0	0	0	0	0
AC002365.1	0	0	0	0	0	0	0	0	0	0
AC002398.9	0	0	0	0	0	0	0	0	0.0912129	0
AC002451.1	2.93881	0	0	0	0	0	0	0	0	0
AC002472.1	0	0	0	0	0	0	0	0	0	0
AC002472.13	0	0	0	0.0612224	0	0.0150701	0	0.711545	0.0456065	0
AC002553.1	0	0	0	0	0	0	0	0	0.0456065	0
AC002985.3	0	0	0	0	0	0	0	0	0	0
AC003002.4	0	0	0	0	0	0	0	0	0	0
AC003002.6	0	0	0.0658939	0	0	0	0	0	0	0
AC003005.4	0	0	0	0	0	0	0.413985	0	0	0
AC003006.7	0	0	0	0	0	0	0	0	0	0
AC003043.1	0	0	0	0	0	0	0	0	0	0
AC003101.1	0	0	0	0	0	0	0	0	0	0
AC003102.1	0	0	0	0	0	0	0	0	0	0
AC004017.1	0	0	0	0	0	0	0	0	0.228032	0
AC004076.7	0	0	0	0	0	0	0	0	0	0
AC004076.9	0	0	0	0	0	0	0	0	0	0
AC004381.6	14.7976	1.81771	0.213269	24.4232	0	0	0	0.0592954	4.17999	1.97252
AC004466.1	0	0	0	0	0	0	0	0	0.0912129	0.0949051
AC004528.1	0	0	0	0	0	0	0	0	0	0
AC004817.1	0	0	0	0	0	0	0	0	0	0
AC004824.2	0	0	0.231322	0	0	0	0	0	0	0
AC004899.1	0	0	0	0	0	0	0	0	0	0
AC005003.1	0	1.34749	0	0	0	0.0107671	0	0.0539229	0	0
AC005008.2	0	0	0	0.08022	0	0	0	0	0	0
AC005082.1	0	0	0	0	0	0	0	0	0	0
AC005358.1	0	0	0	0	0	0	0	0	0	0
AC005477.1	0.237829	0	0	0	0	0	0	0	0	0
AC005481.5	0	0	0	0	0	0	0	3.07361	0	0
AC005488.1	0	0	0	0	0	0	0	0	0	0
AC005493.1	0	0	0	0	0	0	0	0	0	0
AC005544.1	0	0	0	0	0	0	0	0	0	0
AC005549.3	0	0	0.127961	0	0	0	0	0	0.173653	0.376419
AC005606.1	0	0	0	0	0	0	0	0	0	0
AC005609.1	0	0	0	0	0	0	0	0	0	0
AC005779.2	0	0	0	0	0	0	0	0	0	0
AC005841.1	0	0	0	0	0	0	0	0	0	0
AC006014.1	0	0.0370793	0	0	0	0.0362239	0	0	0	0
AC006116.20	0	3.21932	0	3.28902	0	0	2.23552	0	0.289422	0.563667
AC006126.3	0	0	0	0	0	0	0	0	0	0
AC006156.1	0	0	0	0	0	0	0	0.113218	0	0
AC006372.1	0	0	0	0	0	0	0	0	0	0
AC006435.1	0	0	0	0	0	0	0	0	0	0
AC006449.1	0	0	0	0	0	0	0	0	0	0
AC006455.1	0	0	0	0	0	0	0	0	0	0
AC006486.1	1.30248	2.0176	0.0426538	2.64726	0.535725	3.55653	0	0	0.40519	0.280873
AC006486.9	0	0	0	0.56154	0	0	0	0	0	0
AC006538.4	0	0	0	0	0	0	0	0	0	0
AC006547.14	0	0	0	0	0	0	0	0	0	0
AC006946.15	0	0	0	0	0	0	0	0	0	0
AC006967.1	0	0	0	0	0	3.16726	0.331188	0	0.0578844	0
AC007040.11	0	0	0.0578305	0	1.41171	0.0602802	1.65594	0	0	0
AC007204.1	0	0	0	0	0	0	0	0	2.6048	0
AC007216.2	0.0400559	0	0	0	0	0	0	0	0	0
AC007375.1	0	0	0	0	0	0	0	0	0	0
AC007377.1	0	0	0.809627	0	0	0.807531	0	0	0	0
AC007382.1	0	1.70741	0.751796	0	0	0	0	0	0.410458	2.10783
AC007401.2	0	0.356688	0.127961	1.47988	0	0	0	0.629918	0.103491	0
AC007421.1	0	0	0	0	0	0	0	0	0	0
AC007461.1	0	0	0	0	0	0	0	0	0	0
AC007557.1	0	0	0	0	0	0	0	0	0	0
AC007773.3	0	0	0	0	0	0	0	0	0	0
AC007919.2	0	0	0	0	0	0	0	0	0	0
AC007952.1	0	0	0	0	0	0	0	0	0	0
AC007952.5	0	0	0	0	0	0	0	0	0	0
AC007952.6	0	0	0	0	0	0	0	0	0	0
AC007956.1	0	0	0	0	0	0	0	0	0	0
AC007965.1	0	0	0	0	0	0	0	0	0	0
AC008060.7	0	1.14291	0	0	0	0	0	1.02454	0	0
AC008132.1	0.0594573	0	0	0	0	0	0	0	0	0
AC008132.13	0	0.079264	0.447467	3.67334	0.0669656	0.0107671	0	0.388556	0.0456065	0.187249
AC008267.1	0	0	0	0	0	1.84742	0	0	0	0
AC008271.1	3.32961	0.0741585	0	0	0	0	0	0.107846	0	0.37898
AC008372.1	0	0	0	0	0	0	0	0	0	0
AC008387.1	0	0	0	0	0	0	0	0	0	0
AC008394.1	0	0	0	0	0	0	0	0	0	0
AC008443.1	0	0	0	0	0	0	0	0	0	0
AC008498.1	0	0	0	0	0	0	0	0	0	0
AC008686.1	0	0	0	0	0	0	0	0	0	0
AC008914.1	0	0	0	0	0	0	0	0	0.0578844	0
AC008948.1	0	0	0	0	0	0	0	0	0	0
AC008964.1	0	0	0	0	0	0	0	0	0	0
AC009041.2	0	0	0	0	0	0	0	0	0	0
AC009060.1	0	0	0	0	0	0	0	0	0	0
AC009065.1	0	0	0	0	0	0	0	0	0	0
AC009365.3	0	1.28386	0.925288	0	0	0	0.248391	0.91669	0	0
AC009403.2	8.4867	0.904934	6.84643	0.979558	0	9.50597	3.56027	3.34322	11.0261	10.0959
AC009802.1	0	0	0	0	0	0	0	0	0	0
AC009892.10	0	0	0	0	0	0	0	0	0	0
AC009977.1	0	0	0	0	0	0	0	0	0	0
AC010327.2	0	0	0	0	0	0	0	0	0	0
AC010336.1	0.654031	0	0	0	0	0	1.32475	0	0	0.0468122
AC010368.2	0	0	0	0	0	0	0	0	0	0
AC010441.1	0	0	0	0	0.0133931	0.0150701	0	0	0	0
AC010536.1	1.08655	0	0	0	0.0224081	0	0	0.485306	0	0
AC010547.9	0	0	0	0	0	0	0	0	0	0
AC010642.1	0	0.158528	0	0	0	0	0	0	0.0456065	0
AC010646.3	0	0	0	0	0	0	0	0	0	0
AC010760.1	0	0	0	0	0	0	0	0.0539229	0	0
AC010877.1	0	0	0	0	0	0	0	0	0	0
AC011239.1	0	0	0	0	0	0	0	0	0	0
AC011294.3	0	1.82307	5.33172	0.08022	11.1697	0	5.38181	0	0	1.02987
AC011298.1	0	0	0	0	0	0	0	0	0	0
AC011308.1	0	0	0	0	0	0	0	0	0	0
AC011366.3	0	0.59448	0	0	0	0	0	0	0	0
AC011475.1	0.0594573	0	0	0	0	0.0181119	0	0	0	0
AC011484.1	0	0	0	0	0	0	0	0	0	0
AC011500.1	0	0.435952	0	0	0.165748	0	0.331188	0	0	0.0468122
AC011530.4	0.0543274	0	0	0	0	0	0	0	0	0
AC011551.3	0	0	1.77913	0	0	0.0150701	0	0	0	0.514934
AC011755.1	0	0	0	0	0	0	0	0	0	0
AC011897.1	0	0	0	0	0	0	0	0	0	0
AC011997.1	0	0	0	0	0	0	0	0	0	0.280873
AC012067.1	0	0	0	0	0	0	0	0	0	0
AC012123.1	0	0	0.0578305	0	0	0	0	0	0	0
AC012215.1	0	0	0	0	0	0	0	0	0	0
AC012313.1	0.0814911	0.039632	0	0	0	0	0	0	0	0
AC012360.1	0	0	0	0	0	0	0	0	0	0
AC012360.2	0	0	0	0	0	0	0	0	0	0
AC012414.1	0	0	0	0	0	0	0	0	0	0
AC012485.1	0	0	0	0	0	0	0	0	0	0
AC012493.2	0	0	0	0	0	0	0	0	0	0
AC013269.5	0	0	0	0	0	0	0.082797	0	0	0
AC013449.1	4.70581	2.66524	2.03685	1.41865	11.7986	9.71888	2.8151	2.35779	1.96106	1.70317
AC013468.1	0	0	0	0	0	0	0	0	0	0
AC013469.1	0	0	0	0	0	0	0	0	0	0
AC015660.1	0	0	0	0	0	0	0	0	0	0
AC015688.3	0	0.0370793	0	0.306112	0	0	0	0	0	0
AC015987.2	0	0	0	0	0	0	0	0	0	0
AC015989.1	0	0	0	0	0	0	0	0	0	0
AC015989.2	0	0	0	0	0	0	0	0	0	0
AC016251.1	0	0	0	0	0	0	0	0	0	0
AC016559.1	0	0	0	0	0	0	0	0	0	0
AC016586.1	0.21731	0.19816	0	0	0	0	0	0.179977	0	2.59965
AC016745.1	0	0	0	0	0	0	0	0	0	0
AC016752.1	0	0	0	0	0	0	0	0	0	0
AC016757.3	0	4.31989	0	0	0	0	0	0.269615	0.347306	0
AC016885.1	0	0	0	0	0	0	0	0	0	0
AC017028.1	0	0	0	0	0	0	0	0	0	0
AC017081.1	0	0	0	0.0612224	0	0	0	0	0	0
AC017104.2	2.24313	1.00114	2.72984	2.02034	0	0	0	0	2.37326	0.795807
AC018445.1	0	0	0	0	0	0	0	0.107846	0	0
AC018470.1	0	0	0	0	0.0276247	0	0	0	0	0
AC018512.1	0	0	0	0	0	0	0	0	0	0
AC018630.1	0	0.0370793	0.115661	0	0	0	0	0	0	0
AC018755.1	2.66244	1.03822	0	0	0	0	0	0	0	0.468122
AC018816.3	0	0.0370793	0	0	0	0	0.662376	2.20331	1.12963	0.748995
AC018867.1	0	0	0	0	0	0	0	0	0	0
AC018867.2	0	0	0	0	0.0410179	0.0107671	0	0	0	0
AC019171.1	0	0	1.09878	0	0	0	0	0	0	0
AC019206.1	0	0	0	0	0	0	0	0	0	0
AC019294.1	0	0.0491274	0	0	0	0	0	0.215692	0	0
AC020629.1	0	0	0	0	0	0	0	0	0	0
AC020907.1	0	0	0	4.09122	0	0	0	0	0	0
AC020922.1	0	0	0	0	0	0	0	0	0	0
AC020952.1	0	0	0	0	0	0	0	0	0	0
AC021218.2	0	0	0	0	0	0.0150701	0	0	0	0
AC021860.1	0	0	0.170615	0	0	0.0107671	0	0.269615	0	0
AC022210.1	0	0	0	0	0	0	0	0.431383	0	0
AC022400.2	0	0	0.502421	0.0612224	0	0	0	0	0	0.140437
AC022431.2	0	0	0	0	0	0	0	0	0	0
AC022498.1	0	0	0	0	14.4544	3.3378	0.082797	0.592954	3.06437	3.24093
AC022532.1	0.200279	0.234524	1.76717	0	0	0	0	0	0	0
AC022819.2	0	0	0	0	0	0	0	0	0	0
AC023469.1	0	0.475584	0	0	0	0	0	0	0	0.327685
AC023590.1	0	0	0	0	0	3.96401	0.331188	0.485306	0.335028	0.423231
AC023632.1	0.502822	0	0	0	0	0	0	0.0449942	0	0
AC024257.1	0	0.19816	0.255923	0	1.14281	0.144896	0	0	0	0
AC024580.1	0.0594573	0.222476	0	0	0	0	0	0	0	0.0474526
AC024592.12	0	0	0	0	0	0	0	0	0	0
AC024940.1	0.237829	0	0.346983	0	0	0	1.40755	0	0.364852	0
AC025262.1	0	0	0	0	0	0	0	0	0	0
AC025263.3	0	0	0	0	0	0	0	0	0	0
AC025278.1	0	0	0	0	0	0	0	0.269615	0	0
AC025287.1	0	0.370793	0	0	0.0276247	0	0	0	0	0
AC026202.1	0	0	0	0	0	0	0	0	0	0
AC026310.1	0	0.475584	0.173491	0	0	0	0	0	0	0
AC026369.1	0	0	0	0	0	0	0	0	0	0
AC026407.1	0	0	0	0	0	0.0150701	0	0	0	0
AC026461.1	0	0	0	0	0	0	0	0	0	0
AC026703.1	0	0	0	0	0	0	0	0	0	0
AC026740.1	0	0.370793	0.0853075	0	0	0.409149	0	0	0.273639	0
AC027228.1	0	2.30899	0	0	0	0	0	0	0	0
AC027307.3	0	4.55768	0	0	0	0	0	0.754921	0.149097	0.327685
AC027309.1	0	0	0	0	0	0	0	0	0	0
AC027763.2	9.97122	4.54757	11.4319	10.1185	12.273	7.26751	11.012	0.345028	1.27698	5.68797
AC037199.1	0	0	0	0	0	0	0	0	0	0
AC037459.4	0	0	0	0	0	0	0	0.0539229	0	0
AC040160.1	0	0	0	0	0	0	0	0	0	0
AC040977.1	0	0	0	0	0	0	0	0	0	0
AC051642.1	0	0	0	0	0	0	0	0	0	0
AC055736.1	0	0	0	0	0	0	0	0	0	0
AC061975.10	0	0	0	0	0	0	0	0	0	0
AC061992.1	0	0	0	0	0	0	0	0	0	0
AC062017.1	0.832403	0	0.938383	2.64941	5.01347	0	0	0.404947	0.92615	0
AC064874.1	0	0	0	0.08022	0	0	0	0	0	0
AC068039.1	0.0271637	0.039632	0	0	0	0.0452102	0	0.0592954	0	0
AC068533.7	0	0	0	0.673446	0	0	0	0	0	0
AC068620.1	0.461522	0.442895	1.0419	0.80643	0	0	0.579579	1.1921	0.873533	0.942007
AC068987.1	0	0	0	0	0	0	0	0	0	0
AC069368.3	0.921285	0	0	0.306112	0.0224081	0	0	0	0	0
AC069547.1	0	0	0	0	0.0133931	9.49066	0	8.59784	0.0456065	1.87249
AC069547.2	0	0	0	0	0	0	0	0	1.21557	0
AC073063.1	0	0	0	0	0	0	0	0	0	0
AC073188.1	0	0	0	0	0	0	0	0	0	0
AC073333.1	0	0	0	0.72198	0	0	0	0	0	0
AC073342.1	0	0	0	0	0	0	0	0	0	0
AC073343.1	0	0	2.4137	1.89789	0	0	0	0	0	0
AC073528.1	0	0	0	0	0	0	0	0	0	0
AC073569.1	0	0	0	0	0	0	0	0	0.136819	0
AC073610.5	0	0	0	0	0	0	0	0	0	0
AC073657.1	0	0	0	0	0	2.09364	0	0.0539229	0.173653	0.0936244
AC074091.13	1.30386	0	1.6635	0	0.0133931	0.0543358	1.07636	0	1.62078	1.97956
AC074212.3	0	1.19578	0	0	0	0	0.82797	0	0	0
AC074389.6	0	2.01422	0	0	0	0	0	0.0539229	0	0
AC078925.1	0	0	0	0	0	0	0	0	0	0
AC079210.1	1.04145	0.708425	0.767768	0	7.69282	32.784	0	0.0592954	0.24031	0.425792
AC079341.1	0	0	0	0	0	0	0	0.0592954	0	0
AC079354.1	2.34897	0.079264	0	0	0	0	0	0.107846	0	0
AC079354.2	0	0	0	0	0	0.0215342	0	0	0	0
AC079602.1	0	0	0	0	0	0	0	0.37746	0	0
AC079612.1	0	0	0	0	0	0	0	0	0	0
AC083862.1	0	0	0	0	0	0	0	0	0	0
AC087239.1	1.90263	0.593268	0	0	0.248623	0	0	0.118591	0.0578844	2.87604
AC087477.1	0	0	0	0	0	0	0	0	0	0
AC087645.1	0	0	0	0	0	0	0	0	0.636728	0
AC090186.1	0	0	0	0	0	0	0	0	0	0
AC090427.1	0	0	0	0	0	0	0	0	0.40519	0
AC090574.1	0	0	0	0	0	0	0	0	0	0
AC090616.2	0.0814911	3.35282	1.62084	0	8.91109	3.02908	0	2.02474	1.92773	2.39959
AC090673.2	0	1.50602	0	0	0	0	0	0.215692	0	0.284715
AC091150.1	0	0	0	0	0	0	0	0	0	0
AC091801.1	2.31884	0	0.173491	0.183667	0.0276247	0.0150701	0	0	0	0
AC091948.1	0	0	0	0	0	0	0	0	0	0
AC092291.2	0	0	0	0	0	0	0	0	0	0
AC092384.1	0	0	0	0	0	0	0	0	0	0
AC092675.3	0	0	0	0	0.0276247	0	0	0	0	0
AC092687.4	0	0	0	0	0	0	0	0	0	0
AC092782.1	0	0	0	0	0	0	0	0	0	0
AC092811.1	0	0	0	0.24489	0	0	0	0	0	0
AC092850.1	0	0	0	0	0	0	0	0	0	0
AC092964.1	0	0	0	0	0.467105	0.0107671	0	0	0	0
AC092964.2	0	0	0	0	0	0	0	0	0	0
AC093157.1	0.0400559	0	0	0.0612224	0.0224081	0	3.22908	0.0449942	0	0.0474526
AC093323.1	0	0	0	0	0	0	0	0	0	0
AC093677.1	0	1.39509	0.0426538	0.08022	0	0.355314	0	0.179977	0.463075	0.187249
AC093802.1	9.49324	1.70565	0	0	0	0	0	0	0	0
AC096582.1	0	0	0	0	0	0	0	0.0449942	0	0
AC096644.1	0	0.0370793	0	0	0	0	0	0	0	0
AC096677.1	0	0.0370793	0	0	0	0	0	0	0	0
AC097381.1	0.135818	0	0	0	0	0	0	0	0	0
AC099344.1	0	0	0	0	0.683049	1.14532	0	0	0	0
AC099552.4	0	0	0.853075	0	0	0	0	0.179977	0	0
AC102948.2	0	0	0	0	0	0	0	0	0	0
AC103801.2	0	0	0	0	0	0	0	0	0	0
AC103809.2	0	0	0	0	0	0	0	0	0	0
AC104057.1	0	0	0	0	0	0	0	0	0	0
AC104472.1	0	1.89104	0	0.734669	0.952757	0.0107671	0	1.03487	0.0578844	0
AC104532.2	0.135818	0	0	0	0	0	0	0	0	0.0468122
AC104534.3	0	0	0	0	0	0	0	0	0	0
AC104667.3	0	3.88272	4.92673	5.2629	3.1206	5.22931	0	0.431383	1.84879	1.02987
AC104794.4	0	0	0	0	0	0	0	0	0	0
AC104809.3	0	0	0	0	0	0	0	0	0	0
AC104841.2	0	0	0	0	0	0	0	0	0	0
AC105020.1	0	0	0	0	0	0	0	0	0.347306	0
AC106017.1	0	0	0	0	0	0	0	0	0	0
AC106873.4	0	0	0	0	0.784284	0	0	0.355772	0	0
AC106876.2	0	0	0	0	0	0	0	0.474363	0	0
AC107021.1	0	0	0	0	0	0	0	1.05302	0	0
AC108868.1	0	0	0	0	0	0	0	0	0	0
AC109583.1	0	0	0	0	0	0	0	0	0	0
AC109829.1	0	0	1.83974	0	0	0	0	0.107846	0	0
AC110084.1	0	0	0	0	0	0	0	0	0	0.0468122
AC110615.1	0	0	0	0	0.0535725	0	0	0	0.0578844	0.0468122
AC110619.2	0	0	0.346983	0	0	0	0	0.533659	0.347306	0.795807
AC110771.1	0	0	0	0	0	0	0	0	0	0
AC110781.3	0	0	0	0	0	0	0	0	0	0
AC110792.1	0	0	0	0	0	0	0	0	0	0
AC111200.1	0	0	0.115661	0	0	0	0	0	0	0
AC112205.1	0	0	0	0	0	0	0	0	0	0
AC112693.2	0	0	0.527151	0	0.0276247	0	0	0	0	0
AC112715.2	1.03222	0	0	0	0	0	0	0	0	0
AC112721.1	0	0	0	0	0	0	0	0	0	0
AC114494.1	0	0.0741585	0.115661	0	0	0	0.082797	0	0	0
AC114546.1	0	0	0	0	0	0	0	0	0	0
AC114783.1	0.407455	0	0	0	0	0	0	0	0	0
AC115618.1	8.79968	0.234524	0.0426538	1.59178	0	0.0150701	0	8.47924	0	0.374497
AC116407.2	0	0.515216	0	0	0	0	0	0	0.273639	0.661134
AC117395.1	0.0271637	0	0	0	0	0	0	2.69965	0	0
AC117834.1	0	0	0	0	0	0	0	0	0	0
AC119673.1	0	0	0	0	0	0	0	0	0	0
AC120194.1	0	0	0	0	0	0	0	0	0	0
AC121757.1	0	0	0	0	0	0	0	0	0	0
AC124890.1	0.108655	0.158528	0	0	0	0.0150701	0	0.0449942	0.173653	0.655371
AC126614.1	0	0	0	0	0	0	0	0	0	0
AC127496.1	0	0.0491274	0	0	0	0.0107671	0	0	0	0
AC129492.6	0	0	0	0	0	0	0	0	0	0
AC131097.4	0.0594573	0	0	0	0	0	0	0	0	0
AC131935.1	0	0	0	0	0	0	0	0	0	0
AC131971.1	0.488947	0	0	0	0	0	0	0	0	0
AC132186.1	0	0	0	0	0	0	0	0	0	0
AC132192.1	0.801117	0.556189	1.85058	3.43046	0	0	2.48391	0	1.73128	0.899678
AC132216.1	0	0	0	0	0	0	0	0	0	0
AC132872.2	21.1385	2.33319	7.36866	4.40801	0.0133931	0.0689055	0.331188	0	4.80268	1.21968
AC135048.1	0.0271637	0	0.0658939	0.0612224	0	0	0.082797	0.118591	0	0
AC135178.1	0	0	0	0	0	0.536013	0	0	0.636728	0
AC135983.2	0	0	0	0	0	0.0107671	0	1.07846	0	0
AC136297.1	0	0	0	0	0	0	0	0	0	0
AC136604.1	0	0	0.426538	0	0	0	0	0	0	0
AC137056.1	0	0	0	0	0	0	0	0.237182	0	0
AC137932.1	0.543274	2.09941	0	0	0.281256	2.18516	0	0	0	0
AC138393.1	0	0	0	0	0	0	0	0	0	0
AC138517.1	0	0	0	0	0	0	0	0	0	0
AC138647.1	0	0	0	0	0	0	0	0	0	0
AC138655.1	1.24173	0	0	0	0	0	0.413985	1.3584	1.33134	0.284715
AC139100.2	21.8665	15.4435	0	1.46934	0	0	0	3.41956	1.79441	1.65636
AC139426.2	0	0	0	0	0	0	0	0	0	0
AC139768.1	0	0	0	0	0	0	0	0	0	0
AC140061.12	0	0	0	0	0	0	0	0	0	0.42131
AC140481.2	0	0.039632	0	0	0.0224081	0	0	0.719907	0	0
AC142381.1	0	0	0	0	0	0	0	0	0	0
AC144568.2	0	0	0	0	0.0448163	0	0	0	0	0
AC145676.2	0	0	0.174442	0	0	0	1.82153	0	0	0
AC174470.1	0	0	0	0	0	0	0	0	0	0
AC187652.1	0	0.296415	0	0	0	0	0	0	0	0
AC226150.4	0	0.148317	0	0	0	0	0	0	0	0.702183
ACAA1	18.7113	39.9675	11.7724	11.1867	0.538263	7.73644	15.7314	25.284	39.1863	46.7572
ACAA2	209.91	56.472	8.01699	36.2327	5.96834	22.8509	132.641	191.997	140.292	104.217
ACACA	68.4159	19.241	26.3694	0.141442	16.0664	22.4909	46.0352	27.3263	29.0527	47.2777
ACACB	0.63214	0.799583	0	0	0	0.970038	0	0.7642	0.231537	0.521978
ACAD10	0.706256	0.39632	2.48671	0	7.50015	9.68049	0.496782	0.427827	5.4061	0.842619
ACAD11	0	0	0	0.183667	0	0	0	0	0	0.18981
ACAD8	25.0864	45.4974	15.8941	21.0771	226.895	142.234	57.6267	21.5625	187.368	218.702
ACAD9	13.1636	2.56332	2.53981	19.4075	0.303872	25.4533	17.6358	2.14151	10.7823	13.7447
ACADL	2.28318	1.9816	0	0	16.0813	0.0150701	0	0	0	0
ACADM	76.0304	15.0089	74.2734	72.5921	10.1104	21.7155	33.1188	106.188	144.507	161.346
ACADS	6.4144	1.07006	1.83411	6.90315	0	0	0.745173	11.5125	1.4138	0.237263
ACADSB	12.188	0.155975	22.1599	24.3053	224.854	139.701	67.6452	27.9575	66.2448	126.05
ACADVL	162.99	136.958	53.7602	53.0811	150.821	152.789	58.7859	62.5907	69.7177	21.3757
ACAN	1.54833	0.689653	0	0.998556	0	0.0107671	0	2.42037	0	0
ACAP1	0.814911	0.266278	3.01525	0.48132	0.696443	2.74263	1.90433	0.571464	0.0456065	0.759241
ACAP2	30.1528	36.9802	59.6691	74.2882	10.3577	28.6616	64.4989	61.6732	22.4909	48.1893
ACAP3	11.9512	3.23202	5.06702	3.93085	4.66858	1.41659	0.082797	3.83662	7.2619	3.81164
ACAT1	82.8205	36.445	34.4417	68.492	97.0595	24.4047	183.064	103.141	75.8625	103.55
ACAT2	132.264	25.5096	57.983	45.2383	215.006	330.901	3.80866	13.3552	26.6409	18.2977
ACBD3	57.2719	112.369	138.159	155.648	246.062	232.946	155.907	228.662	103.209	108.784
ACBD4	1.44201	7.90025	1.23696	3.63112	0.0276247	0	0.331188	7.03466	0.63849	1.74614
ACBD5	29.6196	30.1788	12.2302	7.95468	55.1798	72.652	37.6727	11.0458	19.6879	23.8996
ACBD6	25.9233	42.9228	36.1799	28.2802	48.865	30.9621	30.7177	27.4184	34.6291	41.1827
ACBD7	4.83514	0.713376	1.7488	0.551002	0	0	0	0	0.63849	0
ACCS	2.48636	2.57997	0.0853075	6.48957	0	0	4.47104	4.42483	1.14717	0.280873
ACCSL	0	0.0982548	0	0	0	0	0	0	0	0
ACD	19.7926	8.11915	11.437	28.677	0.702632	26.4479	2.64951	12.9689	29.309	41.5034
ACE	0.21731	0.0491274	0.464954	0.24066	0	0.0107671	0	0.107846	0	0
ACE	0	0	0	0	0	0	0	0.355772	0	0
ACE2	0	0	7.76298	0	0	0	22.2724	0.0592954	2.1435	0.655371
ACER1	0	0	0	0	0	0	0	0	0	0
ACER2	1.47559	2.25902	3.66822	0	0	0	0	0.0592954	0	1.9193
ACER3	22.1835	23.7799	4.52759	32.4539	33.5154	34.7176	27.4058	14.3441	49.8581	34.4982
ACHE	3.39546	45.8854	17.6208	68.8642	55.9778	33.2185	0.496782	3.85421	32.356	29.6146
ACIN1	26.4645	44.9665	17.8628	14.9507	75.3497	59.8528	8.52809	3.28457	29.344	37.7117
ACKR2	15.0037	0	0	0	0	0.33466	4.88503	0.217508	1.83301	0
ACKR3	63.3073	54.3355	96.6934	0	0	0	24.9219	62.2689	19.7054	0
ACKR4	0	0	0.0578305	0.88242	0	0	7.61733	21.3283	7.9214	0.0468122
ACLY	29.4669	60.0406	36.9891	23.047	97.0026	106.323	16.2282	36.6643	66.2237	72.1798
ACMSD	3.18328	0.667427	0	0	11.3306	11.0686	0	0	0	0
ACN9	19.6304	67.4728	68.0419	35.4002	10.0594	5.31973	20.9477	44.8041	88.5671	125.156
ACO1	44.0553	8.14815	11.7825	1.84506	136.645	189.518	14.4895	35.6074	22.3435	27.9749
ACO2	29.6197	12.8892	5.41703	15.3034	10.0569	37.621	14.9863	81.8988	47.3376	34.9582
ACOT1	4.37713	1.2662	0.0426538	2.83308	2.14357	5.71961	1.73874	1.60934	2.06807	3.0216
ACOT11	1.98295	0.667427	0	0.08022	0.0133931	0.0107671	0	0	1.65235	0.0468122
ACOT12	0	0	0	0	0	0	0	0	0	0
ACOT13	48.9837	26.0088	20.056	71.9375	84.5708	71.3252	18.2153	10.5794	37.3953	70.0177
ACOT2	11.6252	6.13234	18.7235	16.7704	11.5766	33.9992	5.13342	9.68639	8.81607	9.95422
ACOT4	33.0817	10.6972	7.90727	2.81623	12.5341	3.4956	0	6.47916	20.1299	7.77332
ACOT6	0	0	0.0578305	0.08022	0	0	0	0	0	0
ACOT7	88.998	10.0253	14.5176	19.2342	4.84296	0	13.9927	31.0752	43.4538	16.6669
ACOT8	20.6512	16.9261	52.5666	86.9956	30.6481	33.2206	8.19691	10.1137	32.4296	30.6867
ACOT9	78.2298	89.5539	19.3821	73.8572	145.657	86.0561	96.7069	150.357	38.2776	45.5208
ACOX1	18.6058	23.7886	8.0479	9.75336	27.8635	22.1534	26.4123	21.3044	25.4484	19.4051
ACOX2	5.71186	1.9816	0.263576	16.9164	0.402632	16.4715	2.64951	1.30065	0.663046	0
ACOX3	2.28175	11.9973	5.40314	2.08156	0.589298	10.4325	0	20.0401	9.6229	1.40437
ACOXL	0.280391	0	0	0	2.30804	1.63692	5.79579	0.355772	0.0912129	2.29508
ACP1	177.395	121.126	271.64	288.356	238.576	145.121	276.625	147.538	244.768	209.088
ACP2	11.7776	5.00477	34.5253	30.7036	1.85833	2.70112	8.77649	6.19998	17.2392	23.7522
ACP5	0.118915	4.61319	29.8462	5.98696	0.451714	0.233915	3.22908	1.45592	0.840204	2.25915
ACP6	4.11374	3.74501	11.2061	43.683	23.7697	20.9012	6.62376	3.1329	9.64752	16.4142
ACPL2	0.21731	1.57208	3.19903	0.96264	7.26447	48.7311	1.98713	2.15972	6.45503	5.28715
ACPP	0	11.3417	2.98576	0.0612224	0	0	0	4.57085	1.50501	0
ACPT	0.190146	0	0	0	0	0	0	0	2.89949	0
ACR	0	0	0	0	0	0	0	0	0	0
ACRBP	0	0.0370793	1.27227	0	0	0	0	0	0	0
ACRC	163.454	9.43977	10.962	18.7864	0	26.9158	6.37537	27.1772	5.44646	20.3285
ACRV1	0.407455	0.393019	0	0.0612224	0.0133931	0	0	0	2.41536	1.07668
ACSBG1	0	0	0.0426538	0	0.0448163	0.028879	0.082797	0.0989171	0	0.0468122
ACSBG2	0.200279	0	0	0	0	0	0	0	0	2.23027
ACSF2	0	15.8679	4.60661	9.06091	17.0093	7.23363	2.64951	0.809895	29.6598	49.9758
ACSF3	1.53143	4.82599	2.41185	0.122445	3.06635	6.05057	0.496782	4.9455	2.64692	5.43021
ACSL1	11.5401	23.6942	70.0741	68.5079	286.235	435.33	152.098	44.6224	79.9476	102.713
ACSL3	16.5643	163.201	92.1238	110.729	145.966	162.606	175.944	91.5286	109.483	141.73
ACSL4	9.42862	31.1153	75.3663	112.838	13.0941	0	117.903	84.0705	70.1916	8.58828
ACSL5	4.64648	80.1755	41.5106	61.4023	36.5655	105.929	60.8558	24.6226	135.842	146.404
ACSL6	0.297287	7.60934	0	0	0	0.83962	4.55384	0.533659	0	0
ACSM1	0	2.02123	0	7.28547	0	0.0107671	0.248391	0.567908	0	0.234061
ACSM2A	0.237829	0.79264	0	0	0.243406	0.0753696	0.082797	1.15387	0.0912129	0
ACSM2B	0	0.118896	0	0	0	0	0	0.357863	0	0
ACSM3	0	0.317056	0	12.9179	7.52913	0.0107671	0	0	2.50836	2.05974
ACSM4	0	0	0	0	0	0	0	0	0	0
ACSM5	0	3.99541	0.0426538	0	0	0	0	0	0	0
ACSS1	1.81816	0	0.791008	0.16044	4.72025	5.03801	0	1.43981	9.70534	8.96213
ACSS2	6.09756	84.6095	14.2039	6.67324	76.7346	28.0883	5.713	5.87482	58.6039	102.791
ACSS3	0.842075	6.26186	0	0	0	0.0150701	0.413985	0	0.520959	0
ACTA1	0	1.27731	0	1.40812	0.0552495	0.0107671	0	0	1.09455	0.0474526
ACTA2	232.489	1.24771	12.2309	13.7495	0.110499	4.70186	245.659	114.429	29.5053	0.468122
ACTB	5713.83	5260.29	5770.36	4714.99	1124.26	856.176	3823.9	5414.02	5810.14	4757.2
ACTBL2	0.842075	4.89446	0.123724	17.5096	0	0	0	5.30931	0.694612	0
ACTC1	0	0.039632	0	0	0.0276247	0	0	0	0	0
ACTG1	2852.03	494.389	1492.46	1316.28	415.769	214.504	999.94	1132.73	1576.53	832.034
ACTG2	0	0	0	0	0	0	0.082797	0	0	0
ACTL10	1.71131	3.36617	0	0.0612224	2.57148	0	0	1.41235	1.06824	2.26171
ACTL6A	68.8914	69.7467	71.0255	133.765	129.878	45.55	26.5778	41.4664	148.308	149.791
ACTL6B	0	0	0.0426538	0	0	0	0	0	0	1.66084
ACTL7A	0	0	0	0	0	0	0	0	0	0
ACTL7B	0	0.147382	0	0	0	0.0150701	0	0	0.0456065	0
ACTL8	0	0	0	0	0	0	0	0	0	0
ACTL9	0	0	0	0	0	0	0	0.161769	0	0
ACTN1	120.128	20.6382	44.4375	18.6029	99.083	16.1962	21.7756	63.2652	76.8341	9.4316
ACTN2	6.46735	8.16061	1.44967	0	0	0	1.49035	2.06045	2.65569	1.66084
ACTN4	95.208	45.3586	15.5413	11.6449	28.0529	36.9303	10.9292	24.2636	37.0602	29.415
ACTR10	146.623	94.0951	153.47	257.754	60.1924	13.5635	215.769	52.7988	129.678	179.893
ACTR1A	31.7699	38.9171	10.3881	60.4178	70.4736	90.9686	69.7979	65.261	47.4182	46.2545
ACTR1B	4.64924	3.52192	2.88774	0.32088	6.40176	1.70299	5.05062	7.53766	8.5757	7.83166
ACTR2	166.957	164.899	181.93	87.7345	135.6	104.117	211.96	145.979	194.493	219.271
ACTR3	208.006	180.966	136.662	122.526	116.103	174.9	340.627	173.087	330.475	229.804
ACTR3B	2.82502	10.1833	0.355996	0	5.42239	8.10474	0	9.9535	4.95005	12.595
ACTR3C	4.12888	0.974272	12.0617	12.9179	6.53128	36.8369	0	14.6557	9.40366	6.47545
ACTR5	5.38227	8.12291	0	6.5508	29.5973	4.89489	4.63663	0.539229	3.19419	7.54182
ACTR6	23.0008	21.8679	22.7856	18.1831	20.4564	6.78326	44.9588	68.843	52.4998	32.8401
ACTR8	26.627	6.07319	11.9268	10.5088	24.8684	29.702	18.2153	10.2092	15.3693	20.7074
ACTRT1	0	0	0	0	0	0	0	0	0	0
ACTRT2	0	0	0.0426538	0	0	0	0	0.0449942	0	0
ACTRT3	0	0	0	0	6.41531	0	5.29901	7.10908	0.115769	4.47405
ACVR1	1.80251	10.1483	29.2818	29.7329	21.9558	33.5442	66.8172	22.1079	48.9915	31.7236
ACVR1B	11.9842	1.30786	0	0	33.0107	17.3653	18.3809	2.38469	3.45205	4.41764
ACVR1C	0	0	2.90046	6.36713	0	0	0.082797	0.0592954	1.08752	6.10287
ACVR2A	17.5021	5.73959	0	14.3406	32.3799	37.3135	18.2981	19.257	15.1185	22.0465
ACVR2B	0.205536	0.271603	0.0426538	1.46934	29.2211	5.43358	0	0.436756	3.20473	14.9136
ACVRL1	0	0	0.511845	0	0	0	0	0.134982	0	0
ACY1	5.37622	2.92166	1.79981	1.37643	2.23872	1.08326	2.15272	1.90163	1.81022	5.08902
ACY3	0	0	0	0	0	0	1.57314	0	0.520959	2.7997
ACYP1	26.8952	1.9651	19.3474	4.03846	15.7682	33.9217	29.6413	5.59713	34.6973	15.1715
ACYP2	8.40982	14.8261	5.6172	8.7738	18.7264	5.15953	38.0866	28.016	18.1531	21.6039
AD000671.6	0	0	0	0	0.0552495	0	0	0	0	0
ADA	0.0943833	63.1316	1.77204	13.3165	1.29967	0	42.0609	24.6391	3.48362	0
ADAD1	0	0.0887594	0.0658939	0	0	0	0	0.118591	0	0
ADAD2	0	0.0370793	0	0	0	0	0	0	0	0
ADAL	40.3459	0.0862066	4.51078	10.6693	0.883991	2.25665	0	0.0989171	1.86986	3.97904
ADAM10	110.002	47.752	84.7084	37.3153	10.4457	54.5707	104.407	40.2425	72.256	75.1419
ADAM11	0	0	0	0	0	0	0	0.0539229	0	1.5448
ADAM12	2.45348	0	0.902998	0	0	0.0150701	0.082797	0.61171	6.42516	0
ADAM15	41.4643	54.1274	16.7775	21.3091	35.8259	25.892	13.6615	6.39147	21.1139	20.2695
ADAM17	33.0276	24.3571	45.1955	22.4346	1.6686	13.212	19.7885	18.3363	11.8243	2.91004
ADAM18	0	0	0	0	0	0.0724478	0	0	0	0
ADAM19	1.76821	0.0887594	0.0426538	0	4.51113	0.0258371	3.06349	0.674912	1.33134	0
ADAM2	0	0	0	0	0	0.0181119	0	0	0	0
ADAM20	0	0	0	0	1.05808	0	0	0	0	0
ADAM21	0	0	0	0	0	0	0	0	0	0.234061
ADAM22	0.160223	3.34148	3.42142	0	0	0	0	2.41345	3.14685	4.93001
ADAM23	0.0594573	0	8.43442	0	0	0	0	0	0	0
ADAM28	0	8.39484	36.0092	13.7978	8.17652	15.4602	1.98713	8.96941	10.5754	9.40919
ADAM29	0	0.515216	0	0	0	0.0107671	0	0.161769	0	0
ADAM30	0	0.19651	0	0	0	0	0	0.533659	0	0
ADAM32	1.60266	5.18924	0	0	5.89942	1.86869	0.579579	2.42933	0	0.0474526
ADAM33	3.31175	0.475584	0.0578305	0	0	0	0	2.96477	0	0
ADAM7	0.0400559	0	0	0	0	0	0	0	0	0
ADAM8	2.19992	3.90583	73.3106	24.7419	1.39452	0.857944	0	0.0539229	0.912129	0.0468122
ADAM9	206.073	227.199	299.317	268.74	171.659	96.9722	335.742	382.87	226.645	201.269
ADAMDEC1	0	0	39.9236	0	0	29.7695	0	12.2081	0	0
ADAMTS1	407.395	15.2608	8.6321	11.8961	31.8813	0.0107671	0	10.6139	8.78614	0
ADAMTS10	0.814911	0.0370793	1.21444	0	0	0	0	0.177886	0.694612	0
ADAMTS12	0	0.039632	0	0	0	0	0	0.274987	0.0912129	0
ADAMTS13	2.18599	5.7043	1.19554	0.4011	4.25717	0	0	0.161769	0.0578844	0
ADAMTS14	1.16804	9.5798	0	0	0	0	0.165594	0.965118	0.319245	0.943928
ADAMTS15	6.98341	0.19816	0	0	0	0	3.06349	0	1.62076	0.0936244
ADAMTS16	0.135818	0.0370793	0.0426538	0.489779	0	2.58266	0	1.60098	0.810381	0
ADAMTS17	4.52994	0	0.0853075	0.32088	0	0	0	0.221064	2.7855	8.14654
ADAMTS18	0	0.039632	0	0	0	0	0	0.0449942	0	0
ADAMTS19	0	2.1005	0	0	0.0224081	0	0	0	0.231537	0.0474526
ADAMTS2	60.3691	0.0491274	0	0	0	0	9.93564	10.561	7.4092	0
ADAMTS20	0.120168	0.393019	0	0.08022	0	0	0	0	0	0.379621
ADAMTS3	2.98801	13.673	0.346983	0.48132	0	0	9.68725	12.564	0.228032	0.936244
ADAMTS4	0	8.28971	3.64358	1.52418	0	0	0.082797	0.598525	0.173653	0.0936244
ADAMTS5	18.6259	1.00114	0.469191	0	0	0	0	0	0	0
ADAMTS6	1.96209	0.603479	0	0	0	2.23309	0	0.287823	0	0.474526
ADAMTS7	2.37023	0	0	0	0	0.0150701	0.082797	0.0449942	0.645501	2.44896
ADAMTS8	3.32448	1.50602	0	0	0	0	0	0.163585	0	0
ADAMTS9	16.6174	6.5097	6.35541	11.2185	0	1.08748	14.9035	11.0822	10.5648	10.7635
ADAMTSL1	1.64229	0	0.123724	0	0	0.0181119	0	2.45671	0.0456065	0
ADAMTSL2	0.153841	0.0370793	0.100484	0.08022	0	0.0150701	0	0.215692	0	0
ADAMTSL3	2.79449	0.275774	0	0.64176	0	0.226051	0	0	8.34069	0.936244
ADAMTSL4	0.363262	0.494079	8.1564	13.6606	0.179265	0	0	8.32717	3.97473	0
ADAMTSL4-AS1	0	0	0	0	3.5853	0	0	0.0449942	0	0
ADAMTSL5	4.92082	0.634112	0.636135	0	0	0	0	0	0.513949	0.142358
ADAP1	1.46533	6.55914	5.05295	2.34961	1.5945	0.033182	0	1.48481	7.68642	9.19241
ADAP2	1.95579	0.926982	4.8285	0.48132	2.61974	0.837554	15.5658	0.719907	1.50501	1.31074
ADAR	65.3023	64.1108	74.0617	72.2933	390.856	415.553	45.5384	69.904	116.775	153.248
ADARB1	10.3679	2.10953	1.54416	0.16044	1.58401	7.38433	0.165594	3.33606	3.59061	2.01292
ADARB2	0	0	0	0	0	0	0	0.323538	0	0
ADAT1	13.249	2.0486	0.916788	9.55062	1.48748	2.15502	7.28614	0	11.0613	8.4107
ADAT2	0.997638	1.52025	0	0.918336	0	1.32217	7.53453	1.07986	0.63849	1.8981
ADAT3	0	1.26807	4.62515	5.79283	8.38567	0	0.496782	1.75477	3.51168	5.18392
ADC	4.47597	1.90234	0	0	0	0	0.082797	0	3.31347	3.65065
ADCK1	3.04425	2.94458	2.28305	7.1018	2.41904	1.75686	0	0.0592954	5.14824	6.68639
ADCK2	9.5333	6.36777	14.1793	14.8158	9.92431	0	5.713	1.72553	12.8873	6.29397
ADCK3	4.15562	4.77284	0.462644	3.91816	14.39	35.3374	3.06349	3.7368	3.51518	1.89042
ADCK4	5.60681	4.88521	4.02774	0.24489	0.0224081	3.06092	0	1.66478	1.67865	3.16587
ADCK5	0	10.8786	0.68246	0	0	3.28527	0	1.98867	7.4496	14.3404
ADCY1	0.0594573	5.33754	7.59619	3.36723	0.42858	0	0	0.442128	0	0.284715
ADCY10	0.0995132	14.9337	0	0	1.87848	0.76427	0	1.8087	0.0912129	0
ADCY2	0.0271637	1.22604	2.74697	0	0	0.144896	0	0.0539229	0	0
ADCY3	15.2309	9.22208	7.18561	2.16594	0.486812	0	1.15916	0.134982	2.18032	1.42358
ADCY4	0	0.786973	0	0	0	0.0107671	0	0.824763	0.0578844	0.0949051
ADCY5	0	16.2491	0	0	0	0	0	0	0	0
ADCY6	3.6692	1.34749	0.389637	2.38767	2.38579	31.6272	3.31188	0.215692	10.0404	11.685
ADCY7	0.411206	3.93689	0.639806	0	0	0.0602802	0	0	0	0
ADCY8	0	0	0	0.08022	0	0	0	0	0	0
ADCY9	5.78232	35.4921	19.7454	23.1057	57.7409	33.2147	7.86572	22.9593	71.1018	117.864
ADCYAP1	60.3024	5.66738	0	0	0	0	23.8455	0	9.50012	0
ADCYAP1R1	0	0.356688	0.100484	0.08022	2.11287	0	0	0	0	0
ADD1	40.0494	25.15	30.936	27.822	21.3999	58.0443	39.991	24.8914	16.3586	33.8852
ADD2	2.34482	0.079264	0.569676	0.08022	0	18.2637	7.53453	0	5.39204	1.28058
ADD3	120.207	23.5738	53.037	91.307	0	0.0150701	19.3745	67.0318	35.1429	15.185
ADGB	0	0.491274	0.469191	0	0	0	0	0	0	0.0474526
ADH1A	0.298801	0.079264	0	0	0	0	0	0	0	0
ADH1B	0	0	0	0	0	0	0	0	0.0456065	0
ADH4	0	0.0370793	0	0	0	0	0	0	0	0
ADH5	150.254	49.4778	108.391	180.235	72.3689	50.8428	218.915	216.042	99.4671	107.738
ADH6	0.543274	0.475584	0	0	0	0	0	0	0	0
ADH7	0	0	0.0578305	0	0	0	0	0	0	0
ADHFE1	0.0594573	6.95459	0	2.46789	0	8.63514	0	13.163	1.89791	0.284715
ADI1	457.143	163.741	231.07	207.791	234.483	269.301	401.483	264.633	214.57	133.705
ADIG	0.118915	0.0370793	0	2.72748	0	0	0	0	0	0
ADIPOQ	0	0	0	0	0	0.0150701	0	0	0	0
ADIPOR1	122.668	134.258	278.119	423.177	391.778	268.006	243.175	138.536	270.193	277.439
ADIPOR2	18.3	39.0713	17.5165	5.65555	14.0808	6.86138	14.6551	19.609	21.0893	38.644
ADIRF	0	0	0	0	0	0	0	0	0	0
ADK	67.0976	172.126	205.207	270.314	240.745	198.592	69.4667	102.782	104.284	138.79
ADM	317.74	87.8067	243.188	223.649	60.1885	43.0768	53.4869	32.7484	2.6048	0
ADM2	0.190146	6.32912	0.0658939	0	28.9017	3.25083	0.082797	0.0539229	3.57831	1.08372
ADM5	0	1.18896	0	0	0	0	0	0	0	0.514934
ADNP	30.3392	68.302	32.0903	57.8375	146.491	302.581	69.7979	38.1737	68.9198	118.217
ADNP2	15.0423	35.9981	9.50831	30.5688	1.16522	7.06786	11.5088	9.32321	53.1311	22.7614
ADO	0.600838	7.18427	7.82477	13.1793	3.05363	3.89407	5.21621	12.1172	14.0151	6.748
ADORA1	0.0594573	1.29777	0	4.011	0	4.10226	0	0.224971	0.578844	0
ADORA2A	0.195276	0.0370793	0	0	1.33725	0	0	1.24023	0.0456065	0.0474526
ADORA2B	14.6472	14.2666	63.5708	58.4245	24.2341	30.3847	31.0489	22.6269	22.5645	38.5676
ADORA3	0	0.039632	3.46983	0	0	0	0	0.269615	0	0
ADPGK	15.1893	22.4028	35.3877	6.82945	47.2565	95.2151	13.8271	27.7266	49.8282	20.9672
ADPRH	0	0.0491274	6.6138	0.64176	9.64103	0	4.71943	0.782758	3.07664	1.12798
ADPRHL1	0.0271637	0	0	0.24066	0	0.0150701	0	0.0592954	1.30154	0.661774
ADPRHL2	11.896	25.6483	29.8389	54.2615	57.7069	39.7917	58.7031	42.6381	43.4663	38.1336
ADPRM	25.6676	7.56417	7.70958	5.02024	16.4021	6.5361	29.5585	25.8391	6.02001	2.01292
ADRA1A	0.847205	0.0370793	0	0	0	0.0646025	0.496782	6.30898	0	0.0936244
ADRA1B	0	0	0	0	0	4.98819	0	0	0	0
ADRA1D	0	0	0	0	0	0	0	0	0	0
ADRA2A	0	0	0	0	0	0	0	0	7.81439	2.50346
ADRA2B	0	2.19023	4.89114	0.734669	8.50842	0	0	7.23961	0	0.795807
ADRA2C	0	1.00758	0.115661	0	0	0.0215342	0	0	0.392913	0.187249
ADRB1	0	6.61972	0	0	0	7.9389	0	0	10.7788	17.7076
ADRB2	10.5491	77.5837	9.45327	13.4013	41.6235	0.47091	0.082797	1.87837	49.3248	94.0225
ADRB3	0.0271637	0	0	0	0	0	0	0	0	0
ADRBK1	8.86975	14.1398	8.9741	3.69435	9.10311	33.3479	13.9099	14.058	15.6113	16.2443
ADRBK2	0.938956	0.0767113	7.45736	16.1582	3.51403	5.68153	2.98069	4.92667	5.81303	19.807
ADRM1	59.6462	204.172	84.8142	163.06	306.463	281.571	72.613	159.287	153.824	139.784
ADSL	84.2988	17.7855	52.3126	103.016	36.9415	89.9037	59.2827	32.4016	92.8473	81.2563
ADSS	54.8988	52.962	87.8888	158.228	61.6601	74.1721	28.979	76.4266	62.5507	73.2809
ADSSL1	0.52124	6.84917	9.65621	10.2999	3.03872	0.0107671	4.30545	0	0.752497	6.45361
ADTRP	0.0543274	0.111238	5.27151	3.12858	0.165748	1.03238	29.7241	14.1603	3.01351	0
AE000662.92	0	0	0	0	0	0	0	0	0	0
AEBP1	82.3998	0	6.46992	2.56704	0	0	14.4895	29.1555	34.6624	0.474526
AEBP2	28.3693	34.2746	12.9672	17.8408	132.567	149.472	0.165594	32.3715	28.3214	10.9058
AEN	17.2783	17.5338	0	22.9584	0.690336	40.5717	0.331188	29.8563	38.9546	23.899
AES	18.6792	51.7303	73.8774	48.8693	25.0791	38.5594	18.6293	17.0255	73.1786	75.7364
AF131215.5	0	0	0	0	0	0	0	0	0	0
AF165138.7	0	0	0.810421	8.93826	0.0224081	0	2.8151	2.83463	0	0
AF196779.12	0	0	0	0	0	0	0	0	0	0
AFAP1	36.7528	19.1162	8.68155	21.3155	10.1659	0	12.6679	84.5239	48.9511	13.6222
AFAP1L1	0	0	0	0	0	0	0	0.0449942	0	0
AFAP1L2	0	0	0	1.44396	0	0	0.82797	0	2.68375	0.561746
AFF1	36.6937	30.8603	13.1625	20.2791	13.8678	1.10011	27.8198	42.7805	45.5343	27.1918
AFF2	0.280391	0.0862066	0	0	0	4.30683	0	0.485306	0	0.142358
AFF3	6.16118	0.0982548	0.0426538	0	1.47894	0	0	0.345028	0	0
AFF4	100.888	149.075	71.8338	92.601	28.9886	48.5401	80.3131	129.732	64.936	47.1459
AFG3L2	31.8182	28.3154	7.36901	2.26523	8.33247	58.7303	48.1879	6.96512	37.092	29.9121
AFM	0	0.0982548	0	0	1.54698	0	0	0	0	0
AFMID	18.1327	19.2677	10.5358	28.2804	26.0873	17.1253	0.496782	1.67371	6.00948	20.7081
AFP	0	0	0	0	0.200897	0	0	0	0.364852	0
AFTPH	33.4726	61.6208	33.124	59.3571	18.0368	60.5546	26.6606	45.6616	55.9272	52.8763
AGA	29.9237	39.0932	63.4862	46.7621	25.803	36.5108	42.1437	18.7202	28.0232	24.6269
AGAP1	9.48077	12.2623	2.65083	12.6729	4.28183	0	9.68725	1.64839	18.053	17.4358
AGAP10	0.420348	0.296634	0.170615	0.24489	0	0.0181119	0	0	0.115769	0.0949051
AGAP2	0.240335	0.689466	0	0	0	0	0	1.60098	0.0456065	0
AGAP2-AS1	5.60993	36.2816	2.64453	1.6044	0	0	1.57314	1.34592	4.6413	9.20849
AGAP3	6.83109	16.2742	21.4373	7.84256	19.6463	8.49038	4.13985	19.1827	16.2849	12.6616
AGAP4	0.107275	0.317056	0.231322	0.24489	1.5101	0.0181119	0	0	0.815649	4.62282
AGAP5	0	0	0	0	0	0	0	0	0	0
AGAP6	11.762	7.81592	0.33987	0.122445	7.50729	7.75785	0.082797	0.113218	8.56518	8.22992
AGAP7	0.488947	0.19816	0.809627	0	0.103026	0	0	0.0899883	0.173653	0.282154
AGAP8	0.497827	0.531873	1.16996	0	0.574903	0	0	0	0.231537	1.22736
AGAP9	2.63488	1.18641	0.255923	0	0.658395	1.19854	0	0.0592954	0.736714	1.31586
AGBL1	4.51876	0	0.0578305	0	0	0	0	0	0	0
AGBL2	12.1293	0	0	0	0.0448163	0	0.745173	3.20262	0.547277	0.0474526
AGBL3	0	0	2.46544	0	1.97192	0	0	0.0449942	1.0998	3.45251
AGBL4	0	0.0982548	0	0.08022	0	0	0	0.754921	0	0
AGBL5	3.20532	10.5025	8.54835	36.2329	4.78135	0	26.909	0.485306	15.2694	16.883
AGER	0.501839	5.39452	0	0	39.412	19.0565	0	0	0.447292	1.51656
AGFG1	33.7088	51.9999	62.7467	61.7282	162.493	105.664	83.1282	25.9176	83.7048	74.3716
AGFG2	20.1614	6.51522	4.99774	12.297	0.263484	10.8647	4.71943	0.413876	5.04647	10.1056
AGGF1	33.5843	25.3786	25.3013	16.7513	14.7886	25.6865	14.6551	24.5709	17.3181	28.1896
AGK	0.550649	8.62649	18.2985	20.8892	30.8787	19.4097	39.4114	12.1465	10.0036	10.4333
AGL	6.19845	7.58379	8.0987	12.8692	13.0389	0.271261	35.5199	3.0596	19.7053	14.0928
AGMAT	0.0594573	4.42146	1.87677	0	0.123892	0	0.082797	0	0	0
AGMO	0	0	1.37643	0	0.0276247	0	0	0.944877	0	0
AGO1	0	9.0122	9.32172	0.306112	2.3481	16.8911	3.89146	8.24999	24.094	22.126
AGO2	17.6234	34.409	19.1314	11.5604	32.7274	54.8965	26.2467	34.3082	26.2236	34.0616
AGO3	10.3294	15.9564	38.9418	13.1711	13.7631	19.0054	13.4131	18.5272	30.5526	18.4522
AGO4	5.08699	18.2707	12.0474	3.29755	10.8747	12.4379	7.36894	10.6725	9.09141	11.4098
AGPAT1	2.18785	6.80167	3.74195	6.22977	22.9226	1.38645	6.54097	7.28929	13.8239	16.0809
AGPAT2	36.3124	30.1749	63.941	33.7753	61.7827	59.8024	24.2595	37.4887	71.7035	101.786
AGPAT3	11.1179	16.0832	6.336	9.43227	15.4383	29.0751	10.1012	7.14009	18.4336	22.948
AGPAT4	15.079	0.039632	4.42608	2.08572	2.3876	0	0	32.0613	1.62076	0
AGPAT5	23.4406	31.8269	9.28191	42.6062	0.0954288	11.408	5.4646	8.88888	23.6416	12.2941
AGPAT6	31.663	20.2314	2.13685	3.2088	183.151	99.2624	13.9099	35.3783	16.327	17.4563
AGPAT9	0.594573	21.8637	0.852281	9.18336	3.89	8.69784	29.5585	31.1059	2.25749	0.569431
AGPS	48.0148	18.7988	26.447	37.9449	36.4092	45.9695	41.8953	26.4839	37.204	25.835
AGR2	74.7379	525.122	1274.02	1210.45	596.287	432.329	548.448	17.357	3400.4	4349.54
AGR3	57.343	930.797	72.0153	257.887	274.521	291.193	819.608	181.946	996.418	1660.33
AGRN	12.3101	2.22565	12.9683	9.27828	5.24188	3.51372	8.61089	17.3393	6.24103	1.45822
AGRP	0	0	0	0	0	0	0	0	0	0
AGT	0.0271637	0.039632	28.9868	91.1713	0	0	0	0	1.18577	0
AGTPBP1	21.5394	0.860758	4.57913	8.64705	53.6852	6.96625	18.7949	27.8446	5.61656	6.06311
AGTR1	0.461783	0.393019	0	0.08022	0	0	10.184	0.113218	0.115769	0
AGTR2	0	0	0	0	0	0	0	0	0	0
AGTRAP	63.184	45.2482	108.073	53.4279	24.7127	39.3914	44.7104	32.8492	69.8513	69.2975
AGXT	0	0	0	0	0	0	0	0	0	0
AGXT2	0	1.12349	0	0.795891	0	0	0	0.0539229	0	0
AHCTF1	26.3749	30.9048	30.7501	25.7746	27.1054	39.4875	16.8078	23.3697	23.1768	36.4344
AHCY	69.3276	35.1691	28.3331	12.5945	40.0695	100.78	10.9292	6.19221	78.9968	92.403
AHCYL1	109.622	122.259	54.8966	65.1731	46.4025	24.105	89.0068	42.8956	111.554	109.416
AHCYL2	17.0391	33.4936	0.329469	3.61836	217.545	101.924	51.5826	18.8635	55.7169	60.2596
AHDC1	3.38824	4.86725	5.91083	3.7598	3.47317	4.70323	1.73874	8.59496	13.9309	17.067
AHI1	79.6233	44.6984	31.1123	19.7956	73.5061	29.7308	26.6606	44.5113	31.6647	28.6756
AHNAK	172.483	87.1372	92.7513	34.5879	4.73374	59.3878	78.4088	262.574	107.521	83.2286
AHNAK2	11.6346	0	58.7222	32.3884	16.8218	0	12.1712	37.1676	17.0286	0.996504
AHR	59.8637	479.863	280.181	624.99	225.908	164.291	263.212	98.6231	373.66	513.128
AHRR	0	8.30253	12.9696	0	3.01345	7.37593	7.70012	1.41254	1.14367	3.64104
AHSA1	146.348	125.069	134.657	406.734	197.315	173.917	190.268	198.322	125.019	120.77
AHSA2	26.709	16.972	8.09891	7.62305	30.7952	32.3367	3.06349	6.75937	5.37978	6.83644
AHSG	0	0	0	0	0	0	0	0.323538	0	0
AHSP	0.0271637	0	0	0	3.17684	3.07429	0	0.0449942	0	0
AICDA	1.12969	0.148317	0.0658939	0	0.0276247	0	0	0	0	0.0468122
AIDA	20.0575	15.9762	11.8127	21.609	24.9265	17.413	19.2917	20.3122	32.4962	25.6079
AIF1	7.3863	145.934	184.835	128.911	3.91228	14.023	77.3324	250.716	0	0.0474526
AIF1L	0.772945	3.15174	1.19431	0	7.88173	7.7998	5.6302	2.21084	11.7453	26.2724
AIFM1	18.1343	29.5519	10.5641	5.81613	26.9964	28.4197	5.29901	26.6876	40.0458	40.7717
AIFM2	20.72	12.3914	3.93247	7.97791	128.416	126.555	13.7443	16.6257	11.0507	7.36866
AIFM3	0	1.80822	0	0	4.44652	0	0.662376	0.215692	0.912129	1.7795
AIG1	62.3212	24.6036	154.165	109.234	9.96449	35.3472	78.2432	42.9346	70.4616	130.048
AIM1	7.81793	12.6928	24.4149	31.189	0	19.3233	24.8391	5.17602	35.2781	39.1431
AIM1L	6.9572	3.61895	0.131788	9.48947	0	1.53951	0.082797	0.598525	0.364852	0
AIM2	0	0	0	0	0	3.76751	0	0	0	0.0949051
AIMP1	133.054	102.417	74.0679	142.347	45.1524	45.52	78.0776	118.463	80.4053	72.8896
AIMP2	35.3709	80.2968	20.4648	15.3286	19.4012	4.30869	69.7151	25.9142	42.0682	58.1556
AIP	22.3716	27.1175	63.3487	69.9948	147.717	167.392	25.8327	38.0888	35.75	35.4672
AIPL1	0.0543274	0	0	0.16044	0	0	0	0.539229	0	0
AIRE	0.0543274	0	0.0578305	0	0	0	0	0	0	0
AJAP1	0.244473	0	0	0	0	0	0	0.0539229	0	0
AJUBA	6.79092	39.3493	14.5155	3.73457	80.2582	44.5407	1.57314	12.3843	30.6156	39.433
AK1	20.5946	9.73662	6.95265	1.01755	17.1685	19.7683	3.97426	23.975	13.331	18.4233
AK2	68.0962	116.353	48.1498	80.0712	145.732	94.0469	97.9489	64.0006	115.817	121.876
AK3	91.3187	17.5511	29.9902	31.4468	91.6729	113.165	205.419	146.13	80.8651	58.1646
AK4	71.3085	25.0124	91.3284	29.6267	8.26356	3.36882	120.304	30.8811	54.4907	0.0474526
AK5	0.0400559	0	0	0	0	3.79634	0	0	0	0
AK7	0.89186	0	0.511845	0	0.0133931	0	0	0.179977	1.50499	0
AK8	0	1.03167	1.87677	4.57254	0	1.43202	2.56671	0.113218	0.228032	1.12349
AK9	0.504336	3.34918	1.83411	0.673446	0.0552495	2.2821	2.56671	8.60331	2.46275	9.03533
AKAP1	17.2354	25.3091	10.8293	16.1603	22.7047	49.8752	20.4509	0.158213	96.7938	134.178
AKAP10	4.67216	19.3219	4.22163	19.4241	19.1746	21.1411	39.9082	17.8016	6.40069	11.7061
AKAP11	3.55712	2.34337	17.5112	0	24.4072	1.74178	13.5787	1.58372	8.62481	7.03271
AKAP12	9.69654	2.29866	0	0	9.64103	0.361681	0	40.1485	2.6048	1.66084
AKAP13	31.5874	20.9694	6.46252	77.4664	53.0339	48.7836	55.5568	63.7858	51.6752	49.3292
AKAP14	0	0.634112	0	0	0.110499	0	0	0.107846	0.347306	0
AKAP17A	0	0	0	0	0	0	0	0	0	0
AKAP2	2.93368	0.431033	0	0.428557	0	0	1.07636	1.39121	0.517454	0
AKAP3	0	0.259555	0.977365	0.857114	0	0	4.05705	0.0449942	0.228032	0
AKAP4	0	0	0	0	0	0.0150701	0	1.34807	0.0578844	0
AKAP5	0	1.37193	0	0	0	0.0181119	0	0.323538	4.10979	0
AKAP6	2.56511	22.5614	3.412	0.0612224	0.745868	1.00969	12.9991	0	11.5998	71.4255
AKAP7	0	1.45486	0	1.68462	0	0	2.8151	0.377811	12.7066	12.1217
AKAP8	18.9442	28.7238	36.0921	35.2698	64.3548	12.7342	16.725	0.944877	42.4611	54.5119
AKAP8L	19.4024	28.5132	18.7209	52.6341	13.4185	61.097	7.53453	3.98774	29.2003	33.9224
AKAP9	83.3341	239.082	236.529	499.32	102.047	136.725	114.26	107.835	111.965	163.731
AKIP1	36.9499	15.5283	30.7999	12.0608	48.5176	56.9525	7.12055	23.9014	16.6059	25.0225
AKIRIN1	54.1499	47.1789	48.7941	106.324	68.1015	66.5706	59.3655	75.2528	80.4615	77.136
AKIRIN2	84.4674	84.7908	75.1789	54.1206	37.779	3.17413	85.7777	93.1478	151.544	195.43
AKNA	0.488947	0.672094	1.65983	0	3.15551	0.467287	2.15272	3.27022	0.231537	0
AKNAD1	5.88628	0.039632	0	2.51012	0	0	0	0.224971	0.463075	0.0949051
AKR1A1	115.859	82.424	218.421	260.83	97.4401	72.141	141.997	180.807	188.483	193.568
AKR1B1	54.5497	68.5142	186.405	285.31	29.2521	149.341	40.9845	242.803	96.5978	4.48046
AKR1B10	1.86101	0	0.0426538	0	0.174111	0	0	0	3.62394	2.53618
AKR1B15	0	0	0	0	5.77244	0	0	0	0.820916	0.0468122
AKR1C1	8.39544	72.3155	0	0.0612224	61.39	64.4292	52.9901	19.7384	101.232	0.749635
AKR1C2	21.8668	10.789	0	0	36.4831	120.575	57.9579	5.07151	17.9935	0.142358
AKR1C3	4.50917	3.56688	5.78305	25.9348	529.863	864.409	21.9412	8.62767	90.1495	163.488
AKR1C4	0.0400559	0	0	0.8022	0.769868	1.02476	0	0	0.0578844	0
AKR1CL1	0.237829	0	0	0	0	0	0	0	0	0
AKR1D1	0	0.345762	0	0.183667	0	0	0.082797	0	0.368357	0
AKR1E2	2.79449	0.889902	0.115661	0	20.481	10.2905	0	0	2.50132	1.59546
AKR7A2	56.5708	40.2619	48.6734	63.3578	6.95103	11.3116	38.8318	42.82	64.4572	48.6726
AKR7A3	0	0	0.0426538	0	0	0	1.57314	0	0	0
AKT1	18.0492	31.2439	30.4782	18.5651	72.3263	29.6494	47.9395	9.97453	105.901	94.8565
AKT1S1	19.891	13.814	16.6553	23.5278	32.7454	9.57417	8.3625	11.5579	19.0616	16.4463
AKT2	5.46621	1.99378	6.6711	3.85701	11.0044	1.65948	2.15272	4.20605	3.96774	6.94998
AKT3	8.71955	1.1959	2.60188	14.5198	0.331497	0.0181119	5.38181	2.70823	5.42887	0.0949051
AKTIP	30.1105	42.3026	40.5569	57.8943	45.0255	12.706	16.5594	12.5534	67.75	66.3624
AL009178.1	0	0	0	0	0	0	0	0	0	0
AL020996.1	0	0	0.127961	0	0	0	0	0	0.984034	0.140437
AL021546.6	0	0	0.469191	0	0	0	0	0	0	0
AL022328.1	0	0	0	0	0	0	0	0	0	0
AL031320.1	0	0	0	0	0	0	0.331188	0	0	0
AL031590.1	0	0.039632	0	0	0	0	0	0	0	0
AL031663.1	0	0	0	0	0	0	0	0	0	0
AL031663.2	0	0	0	0	0	0	0	0	0	0
AL031666.2	0	0	1.0543	0.08022	0	0	0	0	0	0
AL033381.1	0	0	0	0	0	0	0	0.0449942	0	0
AL035252.1	0	0	0	0	0	0	0	0	0	0
AL035406.1	0	0	0	0	0	0	0	0	0	0
AL035588.1	0	0	0	0	0	0	0	0	0	0
AL035681.1	0	0	0.0426538	0	0	0	0	0	0	0
AL049747.1	0	0	0	0	0	0	0	0	0	0
AL049829.1	0	0	0	0	0	0	0	0	0	0
AL049840.1	0	0	0.346983	0	0	0	0	0	0	0
AL050302.1	0	0	0	0	0	0	0	0	0	0
AL050303.1	0	0	0	0	0	0	0	0	0	0
AL078585.1	0	0	0	0	0	0	0	0.107846	0	0
AL079342.1	0	0	0	0	0	0	0.082797	0.415068	0	0
AL096677.1	0.298801	0	0	0	0	0	0	0	0	0
AL109659.1	0	0	0	0	0	0	0	0	0	0
AL109927.1	0	0	0	0	0	0	0	0	0	0
AL117190.2	0	0	0	0	0	0	0	0	0	0
AL117190.3	0	0	0	0	0	0	0	1.13238	0	0
AL118506.1	0.461783	0.673744	0	0	0	0.107671	0	0	0	0
AL121761.2	0	0	0	0	0	0	0	0	0.231537	0.0468122
AL121895.1	0	0	0	0.24066	0	0	0	0	0	0.0949051
AL121901.1	0	0	0	0	0	0	0	0	0	0
AL121963.1	0	0	0	0	0	0	0	0	0	0
AL132989.1	0	0	9.49843	0	0	0	0	0	0.866523	1.09141
AL133262.1	0	0	0	0	0	0	0	0	0	0.474526
AL133318.1	0.0271637	0	1.64735	0	0	0.0538354	0	0	0.115769	0
AL133373.1	0	0	0	0	0.0276247	0.847485	0	0	0.820916	1.46527
AL133481.1	0	0	0	0	0	0	0	0	0	0
AL135998.1	1.07023	0	0	0	0	0	0	0	0	0
AL136115.1	0.21731	0	0	0	0	0	0	0	0.456065	0
AL136218.1	0	0	0	0	0	0	0	0	0	0
AL136376.1	0.0543274	1.15067	0	0	0.549118	0.0181119	0.248391	0.293195	0	0
AL136531.1	0	0.0370793	0	0	0	0	0	0	0	0
AL137002.1	0	0	0	0	0	0	0	0	0	0
AL137026.1	0	0	0	0	0	0	0	0	0	0
AL138764.1	0	0	0	0	0	0	0	0	0	0.140437
AL138815.1	0	0.634112	0	0	0	0	0	0	0	0
AL138815.2	0	0	0	0	0	0	0	0	0	0
AL138847.1	0	0	0	0	0	0	0	0	0	0.140437
AL139080.1	0	0	0	0	0	0	0	0	0	0.427073
AL139099.1	0	0	0	0	0	0.286331	0	0	0	0
AL139147.1	0	0	0	0	0	0	0	0.179977	0	0
AL139333.1	0	0	0	0	0	0	0	0	0	0
AL158091.1	0	0	0	0	0	0	0.331188	0	0	0
AL158147.2	0	0	0	0.08022	0	0	0	0	0	0
AL160175.1	0.200279	0	0	0	0	0	0	0	0	0
AL160274.1	0	0	0	0	0	0	0	0	0	0
AL160286.1	0	0	0	0.32088	0	0	0	0	0	0
AL161450.1	0	0	0	0	0	0	0	0	0	0
AL161645.2	0	0	0	0	0	0	0	0	0	0
AL161784.1	0	0	0	0	0	0	0	0	0	0
AL161915.1	0	0	2.24039	0	0	0.0150701	0	0.0449942	0	2.2938
AL162389.1	0	0	0	0	0	0	0	0	0	0
AL162407.1	0	0	0	0	0	0	0	0	0	0
AL162424.1	0	0	0	0	0	0	0	0	0	0
AL162431.1	0	0	0	0	0	0	0	0	0.231537	1.1299
AL163636.6	0	0	0	0	0	0	0	0	0	0
AL353354.1	1.40196	0.0741585	0	0.795891	0	0	0.745173	1.04081	0.715663	0.284715
AL353354.2	0	0	0	0	0	0	0	0	0	0
AL353583.1	0	0	0	0	0	8.31867	0	0	0	0
AL353608.1	0	0	0	0	0	0	0	0	0	0
AL353698.1	0	0	0	0	0	0.135631	0	0	0	0
AL353791.1	0	0	0	0.08022	0	0	0	0	0	0
AL354718.1	0	0	0	0	0	0	0	0	0	0
AL354808.2	0	0	0	0	0	0	0	0	0	0.702823
AL354898.1	0	0	0	0	0	0	0	0	0	0
AL354993.1	0	0	0	0	0	0	0	0	0	0
AL355390.1	0	0	0	0	0	0	0	1.54168	0	0
AL355490.1	0	0	0	0	0	0	0	0	0	0
AL355531.2	0	0	0	0	0	0	0	0	0	0
AL356215.1	0	0	0	0	0	0	0	0	0	0
AL356356.1	0	0	0	0	0	0	0	0	0	0
AL357673.1	0	0	0	0	0	0.0181119	0	0	1.04895	2.74072
AL358113.1	0	0	0	0	0	0	0	0	0	0
AL358333.1	0	0	0	0	0	0	0	0	0	0
AL359091.2	0	0.118896	0	0	0	0	0	0.177886	4.01507	0.0474526
AL359195.1	0	0	0	0	0	0	0	0	0	0
AL359693.1	0	0	0	0	0	0	0	0	0	0
AL359736.1	0	0	0	0	0	0	0	0	0	0
AL359878.1	0	0	0	0	0	0	0	0.0592954	0	0.0474526
AL360004.1	0	0.634112	0	2.4066	0.0224081	0	0	0.593152	0.0578844	0
AL360181.1	0	0	0	0	0	0	0	0	0	0
AL365202.1	0	0.039632	0	0	0	0	0	0	0	0
AL390778.1	0	0	0	0	0	0	0	0	0	0
AL391152.1	0	0	0	0	0	0	0	0	0	0
AL391421.1	0	0	0	0	0	0	0	0	0	0
AL441883.1	0.0801117	0.0862066	0.271099	0.0612224	0.792805	0.100826	0.165594	0.158213	0.0578844	0.18917
AL445665.1	0	0	0	0	0	0	0	0	0	0
AL445989.1	0	0	0	0	0	0.0452102	0	0	0	0
AL450307.1	0	0	0	0	0	0	0	0	0	0
AL513478.1	0	0	0	0	0	0	0	0	0	0.0949051
AL583828.1	0	0	0	0	0	0	0	0	0	0
AL589739.1	0	0	0	0	0	0	0	0.113218	0	0
AL589765.1	0	0	0	0	0	0	0	0	0	0
AL590235.1	0	0	0	0	0	0	0	0	0	0
AL590452.1	5.68793	2.6332	22.2884	2.48682	9.52345	7.50123	0	0.260686	0	0
AL590483.1	0	0	0	0	0	0	0.082797	0	0	0
AL590560.1	0	0	0	0	0	0	0	0	0	0
AL590708.2	0	0	0	0	0	0	0	0	0	0
AL590714.1	0	0	0	0	0	0	0	0	0	0
AL590822.1	0	0.296634	0.633259	0	0	0	0	0.9836	0	0
AL590822.2	0	0	0	0	0	0	0	0	0	0
AL590867.1	0.0271637	4.8351	0	0	3.32836	0.0482521	0	0	0	0
AL591025.1	0	0	0	0	0	0	0	0	0	0
AL591479.1	0	0	0	0.122445	0	0	0.082797	0	0.0456065	0
AL591684.1	0	0	0	0	0	0	0	0	0	0
AL591806.1	0	0	0	0	0	0	0	0	0	0.0936244
AL592284.1	0.135818	0.039632	0.0853075	0.16044	0.0552495	0	0.248391	0	0.0578844	0
AL596220.1	0	0	0	0	0	0	0	0	0	0
AL603965.1	3.97375	0	1.39736	4.02376	0	1.01427	7.45173	0.737414	3.39415	0.0474526
AL606500.1	0.535116	0	0	0	0.0133931	0	0	0	0	0
AL626787.1	0	0	0	0	0	0	0	0	0	0
AL627171.1	0	0	0	0	0	0	0	0	0	0.42131
AL627171.2	0	0	0	0	0.072441	0.033182	0	0	0	0
AL627309.1	0	1.79123	1.57478	1.08508	17.5971	5.15768	0	0.827052	0.347306	0.707946
AL645608.1	0	0	0	0	0	0	0	0	0	0
AL645608.2	0	0	0	0	0	0.0323012	0	0	0	0
AL645728.1	1.73848	0.59448	0	0	0	0	0	0	1.4401	3.01327
AL645730.2	0	0	0.346983	0	0	0	0	0	0	0
AL645922.1	0	0	0	0	0	0	0	0	0	0
AL646016.1	0	0	0	0	0	0	0	0	0	0
AL669831.1	0	0	0	0	0	0	0	0	0	0
AL807752.1	0	0	0	0	0	0	0	1.12661	0.115769	0
AL929472.1	0	0	0	0	0	0	0	0	0	0.140437
AL953854.2	0	0.634112	0	0.16044	0	0	0	0	0	0
ALAD	8.06401	13.0849	3.412	0.122445	7.07193	9.92455	6.20978	16.8996	9.51236	11.1476
ALAS1	79.0927	178.241	14.0708	19.1014	56.8081	55.2923	70.9571	82.8415	91.2404	197.139
ALAS2	0	0	0	0.56154	0	0	0	0	0	0
ALB	0	0	0	0	0.276247	2.04665	0	0	0	0
ALCAM	23.4457	362.519	243.213	131.22	106.571	158.992	129.081	97.6713	112.033	96.2868
ALDH16A1	3.63856	3.41385	2.98576	6.34806	1.70558	5.25262	0	0.0449942	5.1605	4.24063
ALDH18A1	12.9688	24.0254	19.5118	26.1715	65.6416	21.4106	7.45173	4.45442	37.2777	35.5063
ALDH1A1	0.0400559	17.3184	0.0426538	0	30.5069	27.0299	182.153	29.9166	6.54093	28.2703
ALDH1A2	150.772	6.62804	2.25698	7.50075	0.193373	0.344127	107.636	153.373	59.6424	0
ALDH1A3	88.6122	17.6154	5.31855	0	12.923	11.8658	690.444	186.86	192.998	140.358
ALDH1B1	6.36888	0.0370793	0	1.83667	0.110499	0.489022	2.31832	10.3739	13.0012	8.45687
ALDH1L1	0.0271637	0	0	0	0	0.0181119	9.52166	1.76456	0	0
ALDH1L2	0	0	0	1.50518	11.0964	2.8181	0	0.0449942	0.173653	0
ALDH2	16.653	36.7824	3.45495	12.0838	74.3139	86.2979	63.6709	62.1478	114.613	85.2942
ALDH3A1	0.0271637	1.55733	0	3.48968	11.8312	2.59205	11.7572	5.21932	39.2583	10.2108
ALDH3A2	76.659	71.5256	28.6722	9.88634	106.289	37.4047	171.39	106.508	209.005	243.672
ALDH3B1	13.2184	23.2236	12.1198	19.333	51.7902	49.653	2.98069	19.5385	11.5454	8.19777
ALDH3B2	0.244473	0	0	0.0612224	0.0276247	0.0181119	0	0.179977	3.7362	2.42008
ALDH4A1	0	1.83537	1.71324	0	12.1907	0	0.248391	0.602431	5.22017	3.10561
ALDH5A1	5.29692	5.5946	0.0853075	4.16312	9.46401	6.08561	7.28614	0.323538	24.0712	17.328
ALDH6A1	0.277885	8.33842	7.09332	25.1957	33.2523	9.33951	31.1317	12.9646	7.42674	8.41973
ALDH7A1	24.8685	37.1654	20.4738	10.469	64.3232	70.0407	56.0536	35.731	66.5482	84.2473
ALDH8A1	32.9795	1.33485	0	0.56154	0.0133931	0	7.70012	18.2618	1.00334	2.15336
ALDH9A1	86.0462	28.7118	25.1483	23.6318	31.4724	64.9061	53.6525	49.2227	32.8452	52.6554
ALDOA	997.525	876.709	3578.94	5410.48	1380.28	1097.78	1032.07	1479.99	1583.97	1674.56
ALDOB	0	1.14946	1.53554	0.08022	0	0	0	0.593152	1.45941	0
ALDOC	1.30386	0.827792	99.5884	143.059	14.8114	49.0253	6.12698	9.50357	25.5413	61.6627
ALG1	4.30599	13.8849	9.01243	12.141	18.3576	16.515	7.20334	2.80394	40.9807	48.3649
ALG10	2.95952	7.90951	14.2145	0	0	0.994624	0	0	6.4901	5.27883
ALG10B	2.74866	0	4.50188	7.6528	0	0	0	0	0.347306	0.0468122
ALG11	2.55201	3.19187	3.56266	20.2557	1.32208	6.07263	23.7627	29.6157	13.0223	14.3589
ALG12	6.11065	0.667427	1.23696	15.9133	0.537795	1.67278	1.98713	0.0989171	10.1667	13.8916
ALG13	87.7555	140.98	71.3928	129.531	35.3054	26.084	57.9579	85.1457	80.6879	64.5035
ALG14	26.0897	17.1653	15.9617	58.7215	32.7796	11.8995	12.7507	8.25862	25.0413	16.1449
ALG1L	0	10.8418	6.65399	1.59178	0	0	0	0	1.15769	0
ALG2	29.5112	36.5963	32.1268	30.2897	37.2157	10.8058	69.5495	36.2409	77.1464	84.7315
ALG3	58.2622	66.9199	83.3983	53.7674	40.2114	19.4323	50.9202	16.6508	77.036	84.2247
ALG5	148.337	55.602	40.645	29.1478	103.731	48.3754	73.441	130.94	129.804	95.7923
ALG6	3.88441	19.5413	0.170615	17.081	22.4715	1.7055	6.12698	12.9985	25.5184	22.7159
ALG8	43.793	66.9483	105.326	57.2041	182.446	132.497	91.7391	46.3725	150.822	229.439
ALG9	16.8665	4.8351	2.43126	1.46934	3.41441	0.0181119	0	1.77263	2.1435	4.30864
ALG9	0	0	0	0	0	0	0	0	0	0
ALK	0	0.0491274	1.4654	0.32088	0	3.01401	0	0.325354	0.277144	0.283435
ALKBH1	26.3877	28.6531	1.50359	30.1443	15.7714	19.2384	33.6156	5.56754	21.7384	15.6447
ALKBH2	5.84816	3.19328	10.7563	8.8242	12.4813	7.06845	17.553	10.6181	9.43695	4.1855
ALKBH3	0.520726	15.1433	24.5595	31.9643	70.9423	43.696	33.2016	40.4825	32.7031	49.0158
ALKBH4	0	0.888033	6.51581	5.21229	11.2826	0.0107671	0	1.402	6.54628	7.11545
ALKBH5	34.5309	25.4104	34.0439	9.59916	27.9096	36.847	6.78936	19.5225	42.9013	31.26
ALKBH6	3.3647	2.97957	1.53107	2.77186	5.10147	1.34028	0.662376	1.9337	3.20822	1.6025
ALKBH7	50.0818	19.0117	23.2925	15.8037	37.6417	73.492	11.5916	21.8615	27.2479	44.0601
ALKBH8	0	20.2598	5.92887	0	9.00076	1.94708	10.9292	0.0539229	1.81899	14.6628
ALLC	0	0.0491274	0	6.97914	0.0133931	0	0	0	0	0
ALMS1	0.126677	18.5903	1.85242	0	21.5883	5.66358	0	2.62034	0.136819	7.44685
ALOX12	11.1914	0.0862066	0	0.0612224	3.09381	0	0	0	0.136819	0.327685
ALOX12B	0	0	0.0658939	0	0.193373	0	0	0	0	0
ALOX15	6.35474	0.0491274	0	0	0	0	9.93564	8.83502	0.741981	0
ALOX15B	0	16.0575	16.5815	23.344	6.14357	2.84824	0	0.269965	0.231537	0
ALOX5	0	4.17697	2.70286	4.65276	0	0	2.31832	1.29485	0	0.759241
ALOX5AP	0.0400559	17.0932	530.893	237.291	4.99023	79.2302	21.7756	38.7716	0	1.68524
ALOXE3	3.49908	0.0491274	0.170615	4.34679	0	1.26588	0	4.51657	1.49272	0
ALPI	0	0	0	0.08022	0	0	0	0	0	0
ALPK1	3.05708	7.15442	3.15638	19.9875	0.725952	22.5925	13.9099	13.0776	6.11125	2.36238
ALPK2	2.22247	0	1.96207	0	0.0448163	0	0.579579	3.28457	1.79441	0
ALPK3	0	0	0	0	3.89901	0	1.07636	2.06372	12.5347	31.659
ALPL	0	2.44687	0	0	37.1545	41.2326	20.6993	0.364975	174.587	389.369
ALPP	0	0	0.173491	0	42.6494	22.8421	0	0	0	0
ALPPL2	0	0	0	0	20.4893	10.3419	0	0	0	2.55347
ALS2	25.9435	4.69515	12.9466	15.5419	3.56341	14.1001	31.7941	12.511	7.81266	14.2917
ALS2CL	3.31397	13.982	12.8346	2.32638	7.45872	23.0709	1.07636	1.30122	3.00824	13.4683
ALS2CR11	0	1.59711	2.34596	0	12.6189	17.8115	0	0	4.99566	4.91528
ALS2CR12	0	0	0	0	0	0	7.94852	0	0	1.07668
ALX1	0.0543274	0.0491274	0	0	0	0	0	0	0	0
ALX3	0.0400559	0.039632	0	0	0	0	0	0	0	0
ALX4	0	0.0741585	0.170615	0	0	0	0	0.323538	0	0
ALYREF	25.4446	14.1004	26.9112	30.8684	9.09462	4.84815	24.0111	26.9749	30.7877	17.5364
AMACR	5.96869	0.209493	3.35417	0.612224	0.602691	1.49194	0.993564	2.19333	4.49573	3.29158
AMBN	0	0	0	0	0	1.52208	0	0	0	0
AMBP	0	0	0	0	0	0	0	0	0	0
AMBRA1	1.36752	2.44831	0.289152	0	22.3515	2.73766	6.04418	7.15267	4.46591	4.32977
AMD1	285.42	158.513	148.903	258.845	59.4172	124.714	267.269	329.563	219.143	265.808
AMDHD1	12.7239	0	0	2.24616	0	0	0	0	2.83633	0
AMDHD2	5.43274	9.52944	7.28574	17.0788	0	0	5.05062	11.1848	2.9644	5.54753
AMELX	0	0	0	0.08022	0	0	0	0	0	0
AMELY	0	0	0	0	0	0	0	0	0	0
AMER1	0	0.184461	0	0	0	0	0	0	0.831432	0.469403
AMER2	0	0	0	0	0	0	0	0.0592954	0	0
AMER3	0	0	0	0	0	0	0.082797	2.04907	0	0
AMFR	39.0437	35.6007	8.24253	6.46835	31.394	35.5996	14.6551	20.8794	22.3681	23.2885
AMH	0	0.333713	0.255512	0	0	0	0.579579	0	0	1.09141
AMHR2	0.0271637	0.741585	0	1.40812	0	4.06996	0	6.50857	0	0
AMICA1	0	3.10566	30.3973	19.0121	2.66657	0	9.60446	0	0	2.12448
AMIGO1	0.475659	4.6671	0	0.306112	2.19647	0	0	0.179977	1.65411	5.00051
AMIGO2	0.0672196	12.659	35.7958	25.4175	6.03216	2.69754	36.1823	11.0798	17.3391	29.3252
AMIGO3	0.190146	0	0	0	0	0	0	0.118591	0	0.142358
AMMECR1	30.6017	21.3305	18.0892	10.5996	7.75462	19.4298	4.05705	11.921	18.4547	14.6777
AMMECR1L	40.5192	18.883	0.108548	12.6687	10.9493	3.13803	1.73874	26.5367	32.4487	27.7722
AMN	0.146078	0.111238	0.298576	3.56567	19.6927	16.1166	1.15916	1.70978	0.943695	0.0942648
AMN1	3.62443	14.262	12.1798	54.4955	27.7077	11.2475	12.3368	10.289	1.95932	7.60791
AMOT	0.0271637	30.5345	28.4799	19.6858	12.5622	0.0362239	5.38181	4.00448	69.6685	70.3286
AMOTL1	7.49162	6.56253	0	0	0.13419	16.0345	17.553	10.5666	7.15837	0
AMOTL2	69.2674	139.364	48.7064	56.2946	22.0618	14.4458	27.9854	30.0134	19.8755	16.8498
AMPD1	0.51611	0	0	0	0	0	0	0	0	0
AMPD2	8.08651	14.722	15.3078	5.5184	14.7413	0.427342	4.05705	0.237182	11.3454	9.64254
AMPD3	0.543274	8.29576	16.0173	41.0726	8.42554	0.0258371	26.5778	40.15	3.56782	4.11947
AMPH	0.0543274	0	0	10.2682	0.0133931	22.993	0	0.0539229	0	0
AMT	0.0271637	0.528353	6.57236	0	5.26591	13.2616	0	1.23466	1.68744	2.54195
AMTN	0	0.0370793	0	0	0	0	0	0	0.729703	0
AMY1A	0.509466	4.70503	1.01139	3.93924	0.205089	1.52166	43.9652	0.0899883	3.02405	3.85717
AMY1B	2.32548	19.3463	12.912	7.32117	0.475073	7.3412	197.388	0.113218	11.7401	17.7321
AMY1C	0	0.807614	0.77352	1.1843	0.0401794	0.332359	9.93564	0.113218	0.484125	2.93373
AMY2A	0.0801117	0	0	0	0.0267863	0	0.082797	0	0	0
AMY2B	6.65511	8.27123	0.0853075	0	8.01117	0.046991	1.73874	7.11783	6.98123	28.8356
AMZ1	4.18321	0.630348	0	0	1.18786	0	0	0.143911	0.289422	0.661774
AMZ2	35.1855	76.295	60.0628	207.389	140.019	35.4819	118.814	31.6045	68.1357	74.1185
ANAPC1	17.6844	18.2913	13.4072	0	18.7996	15.1409	5.38181	10.7265	16.6743	15.8981
ANAPC10	45.8125	28.8052	9.59709	57.7849	13.1078	6.30575	9.85285	60.9331	7.70749	6.10986
ANAPC11	201.488	113.604	229.135	205.473	281.821	298.016	123.782	96.7691	173.043	132.756
ANAPC13	105.118	89.3024	172.673	209.58	71.7249	84.2072	138.519	162.773	104.372	85.8835
ANAPC15	16.8951	3.2259	9.66924	14.8875	9.77632	14.1158	17.2218	5.92427	15.8043	15.8108
ANAPC16	156.079	108.197	178.148	231.709	95.1062	45.6008	137.277	154.757	129.393	136.498
ANAPC2	3.13409	6.57259	0.469191	1.82821	0.987005	0.0543358	0	0	0.913872	0.0936244
ANAPC4	40.977	38.9809	12.9241	21.2079	18.7206	13.2426	22.438	40.9016	12.4961	9.35661
ANAPC5	160.924	77.4563	73.4573	41.3284	34.7973	18.9757	80.0647	65.5465	90.4811	70.21
ANAPC7	5.37268	3.06456	3.01756	3.20256	1.67414	5.59697	11.5088	7.87398	29.3001	20.3746
ANG	5.84396	2.57608	19.4328	15.4848	8.11487	8.40842	4.38824	13.7656	15.5411	3.9668
ANGEL1	0	23.7644	0.658939	0	5.99457	0.0258371	0	0.296477	0.959478	0.514934
ANGEL2	15.9875	40.6324	7.63423	18.3751	59.562	84.8563	44.2964	3.83956	14.8939	11.4368
ANGPT1	0	0.704506	0	0	1.38124	0.0538354	0	0.0539229	0	0
ANGPT2	0.520726	0.118896	0	0	0	0.108672	0	1.97974	0	2.30276
ANGPT4	0	0	0	0	0	0	0	0	0.0578844	0
ANGPTL1	0.21731	2.49682	0	0	0	0	10.598	0	23.0119	0.0949051
ANGPTL2	8.85537	1.22859	3.2288	0	0	3.16959	17.139	17.8018	16.4848	0
ANGPTL3	0	0	0.0426538	0	0	0	0	1.21484	0	1.35755
ANGPTL4	21.7824	17.0695	46.7862	34.7189	2.97327	22.1768	4.05705	0.700998	44.8307	125.103
ANGPTL5	0.543274	0	0	0	0	0	0	0	0	0
ANGPTL6	2.19992	0.0741585	0	0	0	0	0	0	0.410458	0.995223
ANGPTL7	0	0	0	0	0	4.07519	4.38824	0	0	0
ANHX	0	0	0	0	0	0	0	0.0539229	0	0
ANK1	0.178372	0.039632	0.0853075	0.08022	0.414371	0.144896	0	0	0	0
ANK2	11.5446	2.54034	0.346983	0.607994	3.17684	0	0.745173	15.4114	0	0.0936244
ANK3	0.118915	38.3602	10.479	6.71948	19.5621	15.7793	19.8713	1.74159	9.22825	29.1028
ANKAR	0	0	4.80699	6.61202	1.82323	0.0107671	0	5.55214	0.298195	0.140437
ANKDD1A	7.85594	3.38616	0.255923	0.551002	11.0658	0	0	0	0	2.08663
ANKDD1B	0	1.3124	0.100484	7.22424	0	2.56191	2.40111	0	0.456065	0
ANKEF1	9.63778	4.36309	0	8.93847	0.425754	13.1465	18.2153	8.1545	7.8232	3.2967
ANKFN1	0	0.515216	0.316629	0.489779	0.0448163	0	0	0.134982	0.48062	1.79103
ANKFY1	8.5125	24.8181	0	4.22435	9.26574	33.304	3.56027	6.39187	9.48955	17.6775
ANKH	24.9336	12.5139	18.2414	1.68462	8.84192	1.03553	10.9292	30.4611	6.49889	1.32227
ANKHD1	7.30709	8.10592	6.78545	4.24965	7.33882	3.10418	2.48391	8.07816	6.17261	17.1581
ANKHD1-EIF4EBP3	0	2.02721	0.271099	3.42845	0.234391	0.0150701	0.165594	0	0.40519	1.9802
ANKIB1	14.4743	35.0534	59.3011	138.146	19.819	12.8397	14.1583	5.36052	16.2902	26.1973
ANKK1	0	1.89104	0.0578305	0	0	0	0	0	0	0
ANKLE1	0	0	0	0	0.0276247	0	0	0	0.773547	0
ANKLE2	88.6446	77.2984	62.4647	145.489	86.4904	57.9537	76.9184	185.973	40.7842	39.5822
ANKMY1	9.18399	0.911536	0	0.0612224	0.110499	0	3.56027	1.12345	2.36625	0.892633
ANKMY2	50.5944	96.7179	40.2922	104.629	25.5346	21.2285	41.5641	25.224	26.8445	68.0138
ANKRA2	15.084	22.1768	53.5282	45.3658	18.2902	16.011	4.71943	15.7789	15.1781	22.1446
ANKRD1	3.48511	2.80026	0.0578305	6.46405	0.0224081	0.199231	0	0.629568	0.0578844	0
ANKRD10	167.494	204.355	43.4051	57.8818	318.439	204.033	58.6203	219.712	148.239	115.585
ANKRD11	52.743	65.1685	36.132	79.2749	68.9083	19.7042	31.1317	51.7947	29.3809	21.0242
ANKRD12	48.3537	94.1069	179.482	236.904	191.497	192.365	177.268	183.593	187.152	249.637
ANKRD13A	44.8683	46.1151	78.0205	162.03	81.7158	75.2537	105.815	63.2132	45.4289	55.921
ANKRD13B	2.57811	0.039632	0	0	0	0.123742	0.496782	0.368532	1.6769	0.663696
ANKRD13C	22.315	53.8334	14.3122	59.1701	24.2947	33.9674	81.4723	38.3161	121.716	139.845
ANKRD13D	2.8525	5.15508	4.26538	10.1564	25.1104	16.8138	4.63663	1.08809	4.23433	8.45751
ANKRD16	3.47695	12.226	7.06241	0.4011	0.308042	0	0	0	0	1.08693
ANKRD17	54.8358	94.9326	13.6813	38.4031	44.6051	45.0166	33.036	81.5183	50.1861	52.3849
ANKRD18A	1.23526	1.43065	6.0233	10.2704	9.1816	0	0	0.314959	1.68217	3.67697
ANKRD18A	0	0	0	0	0	0	0	0	0	0
ANKRD18B	1.14873	0	0	0.263887	0.0535725	1.38645	0	0	0	0.0949051
ANKRD2	0	0	0	0	0	0	0	0.359953	1.15068	0
ANKRD20A1	1.16804	0	0	0	0.0224081	0.0215342	0	0	0	0
ANKRD20A2	0.0543274	0.079264	0	0	0	0.0215342	0	0	0	0
ANKRD20A3	1.03222	0	0	0	0	0.0107671	0	0	0	0
ANKRD20A4	2.20026	0	0	0	0	0	0	0	0	0
ANKRD22	0	10.5625	19.6374	0.4011	0.331497	0	0	7.87275	4.0502	5.72005
ANKRD23	1.50426	0.59448	0.0658939	0	2.11611	0	0	0.77084	0.319245	1.09013
ANKRD24	0.0594573	0	0	0.08022	0	0	0.331188	0.37746	0	0
ANKRD26	12.1822	9.32658	4.56395	0	12.9469	7.95294	0.745173	2.42968	6.78124	2.11167
ANKRD27	0.186134	6.28935	6.97963	1.6044	58.1195	4.97784	2.06993	5.20293	20.1281	13.5728
ANKRD28	65.6697	119.21	20.7657	55.1962	23.9402	64.0974	52.9901	83.8131	69.2143	83.501
ANKRD29	1.3619	0.0982548	0	4.34679	15.2687	14.79	5.13342	8.03989	1.63831	2.66829
ANKRD30A	0	1.14678	0.0578305	0.16044	0.773492	0	0	0	0.182426	0
ANKRD30B	2.32324	0.393019	0	0	1.54698	0	4.05705	0.0539229	0	0
ANKRD30BL	0.118915	0.039632	0	0.795891	0	0	0	0.0449942	0	0
ANKRD31	0	2.11352	0	8.98464	0	0	0	0.215692	0	0
ANKRD32	7.66016	4.88052	4.15259	17.0641	21.6869	3.31448	0	13.3209	10.9963	12.0037
ANKRD33	0	0	0	0	0	0	0	0.224971	0	0
ANKRD33B	2.39041	0	0	0	0	0	1.49035	0	0	0
ANKRD34A	1.52117	0	0	0	0	0	0	0.177886	0	0.901599
ANKRD34B	0.881229	2.82555	5.11399	0.08022	0.200897	0	0	0.177886	3.00999	0
ANKRD34C	0.772945	0	0	0.24066	0	0	0.496782	0	0	0
ANKRD35	0	0.222476	0	3.12234	0.107145	0.0753696	0	0	2.48903	0
ANKRD36	23.1343	29.4782	12.6576	14.1273	30.5373	24.3557	17.139	14.9168	9.5931	19.1877
ANKRD36C	81.2804	343.971	92.0883	88.7939	70.2676	151.116	12.9163	10.117	170.116	216.778
ANKRD37	141.154	42.2771	52.0051	131.189	0.0133931	0	4.63663	44.0565	2.98545	25.1194
ANKRD39	12.4616	16.6649	16.797	7.29586	5.56281	8.71233	14.2411	6.54954	15.2079	17.0549
ANKRD40	2.7215	3.70615	4.03414	1.54956	35.9215	55.9336	1.32475	4.28875	11.8313	8.32796
ANKRD42	18.0678	3.14423	30.1659	18.5946	6.35944	10.1268	4.71943	8.39447	11.6191	11.7985
ANKRD44	3.45308	2.81802	9.22925	0.08022	8.34731	0	5.21621	4.42391	3.30644	0.514934
ANKRD45	24.2649	0.370793	0	0	0	0	0	0	0	0.0474526
ANKRD46	1.1266	49.4828	19.7636	0.08022	11.3498	4.98154	21.7756	22.2531	4.66586	11.0257
ANKRD49	7.09811	10.3706	2.0838	17.594	83.4894	108.827	34.3608	34.4889	27.0112	28.2218
ANKRD50	19.7372	37.8819	47.4265	54.6716	38.4971	84.3745	31.5457	54.7245	58.7811	42.2895
ANKRD52	5.98576	1.83444	7.24833	0.48132	6.79693	0.066364	5.13342	0.926319	1.12963	4.57216
ANKRD53	0.600838	0	1.87677	0	0	0.0107671	0.082797	0	0	0.377059
ANKRD54	5.19372	3.5647	5.8569	8.36826	42.042	14.4333	2.40111	6.19099	15.1097	25.5399
ANKRD55	2.90993	0	0	0	0	0	0	1.77946	0	0
ANKRD6	1.54833	0.51911	2.68719	5.81398	0	12.4328	0	0.647776	7.10577	0
ANKRD60	0	0.491274	0	0	0.0224081	3.9484	0	0	0	0
ANKRD61	0	4.20099	0.0578305	5.16168	0	0	0	0	0.347306	0
ANKRD62	0	0.407872	0	0	0	0	0	0	0	0
ANKRD63	0	0	0	0	0	0	0	0	0	0
ANKRD65	0	10.6363	2.98576	5.37474	0	0	2.06993	1.34982	21.0192	53.65
ANKRD66	0	0	0	0	0	2.42725	0	0	0.347306	0.18981
ANKRD7	1.01077	0.039632	0.298576	8.4231	0	0	0	0.0592954	0	0
ANKRD9	4.16457	3.96727	17.7962	3.10119	14.8183	8.16979	3.22908	7.11084	5.18684	11.4245
ANKS1A	3.0203	21.0111	1.99297	20.7395	10.3727	8.01905	3.39468	0.0449942	21.1279	47.0356
ANKS1B	14.6967	1.35783	0	0	0.063426	0	0	0.32891	0.0578844	0.141077
ANKS3	5.56856	9.29752	0.810421	3.96039	0	3.02469	0.082797	2.13463	5.87268	7.14357
ANKS4B	0	0	0	0	2.15629	0	0	0	0	0
ANKS6	14.5177	15.4774	8.32699	0	2.22337	0	11.426	1.5748	17.2409	29.9928
ANKUB1	0	0	0	0	0.0896325	0	0	0	0	0
ANKZF1	5.56856	13.7669	2.72984	8.81602	21.1464	6.27788	1.73874	8.25626	4.06246	8.78654
ANLN	48.1729	44.8021	17.8588	163.43	5.5802	0.119299	0	12.1124	115.441	4.72605
ANO1	4.60025	4.80497	2.26065	0	8.72941	0	0	1.77886	7.4092	0
ANO10	24.9413	7.20138	0.228446	9.18336	23.3109	2.26563	6.29257	15.8036	16.4744	32.4066
ANO2	1.27669	0	0	0	0	0	0	0.809895	0	0
ANO3	0.0400559	0	2.51955	0	0.179265	13.2164	1.98713	0	0	0
ANO4	0.320447	0.079264	0.0426538	0	0	0	8.94208	0	0	0.0468122
ANO5	1.13423	1.03167	0	0.0612224	6.32248	13.9218	0.910767	0.291105	0.319245	0
ANO6	53.036	49.7389	61.3576	76.7806	18.8519	42.9861	83.5422	48.0156	54.0644	25.9202
ANO7	0.407455	0.642144	0.0578305	3.23633	4.30946	0.0107671	0	0.323538	0.752497	0.237263
ANO8	3.03639	0.0370793	1.3764	0	2.62505	3.97736	0	0.0592954	0.21926	0.889431
ANO9	2.31035	1.2421	6.40555	6.9772	10.0121	9.71838	0.413985	1.86192	3.75199	5.94579
ANP32A	36.0719	11.8434	28.3851	24.985	20.5462	10.4838	13.6615	30.6486	34.6396	42.2254
ANP32B	39.9818	58.3166	113.975	39.4919	92.7069	31.3494	19.2089	65.6444	103.508	77.6331
ANP32D	0	0	0	0	0	0.0181119	0	0	0	0
ANP32E	88.1788	43.0363	28.5957	91.6047	457.487	466.404	22.1068	25.524	70.1159	53.2204
ANPEP	5.58055	39.2983	25.4513	13.9583	4.61417	12.9463	0	8.51074	64.6099	169.118
ANTXR1	88.2084	17.4079	0.554499	0	0	2.3291	71.2882	32.2133	44.0714	31.2679
ANTXR2	23.4276	30.5503	32.4652	20.9692	9.01924	33.9096	86.9369	39.221	35.3412	5.55195
ANTXRL	0	0	0	0	0	0	0	0	0	0.0468122
ANXA1	3015.38	1752.53	2017.86	1316.72	93.9233	54.4297	3090.07	5286.96	1232.75	1030.15
ANXA10	0	0	0	0	0.0224081	4.98023	4.96782	0.118591	0	1.28122
ANXA11	89.3021	88.1855	136.961	112.205	106.678	90.797	96.6241	110.839	37.9304	37.9701
ANXA13	0	0	0	0	0	0	0	0.0899883	0	1.04396
ANXA2	4624	1883.78	2475.98	3060.68	1823.7	2301.67	4702.04	5082.5	2318.79	1590.35
ANXA2R	0	0.222476	5.95654	0	0	0	0	3.00592	5.00437	3.25245
ANXA3	623.13	84.1614	365.95	257.165	177.97	88.4802	594.566	671.252	123.986	53.8325
ANXA4	379.279	90.7919	197.885	255.045	57.572	87.6785	305.438	302.155	187.294	121.056
ANXA5	1811.37	872.424	1859.19	1950.99	586.016	510.689	1557.58	2727.07	859.218	448.119
ANXA6	2.0916	0.343892	0.983118	0.16044	1.39418	0	4.22265	1.16489	2.05403	3.68657
ANXA7	167.944	120.959	132.498	184.823	251.312	264.371	261.307	340.559	136.607	176.784
ANXA8	74.7385	2.57608	4.74222	1.92528	0	0	55.474	63.6174	27.1059	0.284715
ANXA8L1	94.7884	3.17056	6.16739	2.68948	0	0	71.2055	84.1111	36.7078	0.568791
ANXA8L2	46.2273	0.116343	5.05158	1.1843	0	0.0181119	38.1694	52.527	16.0008	0
ANXA9	0.881229	0.039632	1.45023	0	0	1.18438	0	0.224971	0.501671	0.616883
AOAH	0.178372	0.197444	0.0853075	3.35024	1.46218	0.923709	0	2.67251	0	0
AOC1	0	0.0491274	10.3125	2.56704	0	0	0	0.571464	0	0
AOC2	0	0	6.47702	0	16.312	0	0	0.237182	1.86986	2.37263
AOC3	10.7618	0	0	0	0	0	0	0	0.694612	1.96611
AOX1	30.4685	1.03993	0.321816	6.38613	0	0.893668	60.359	27.3047	24.2818	0.332168
AP000275.65	0	0	0	0	0	0	0	0	0	0.187249
AP000295.9	0	0.687783	0	0	0	0	0.910767	0	0	0
AP000304.1	0	0	0	0	0.0276247	0	0	0	0	0.0949051
AP000304.12	0	0	0	0	0	0	0	0	0	0
AP000322.53	0	0	0	0	0	0	0	0	0	0
AP000349.1	0	0	0	0	0	0	0	0	0	0
AP000350.10	0	0	0	0	0	0	0.165594	0	1.38922	1.28122
AP000350.4	0.0672196	0.0741585	0.243622	0.0612224	0.202833	0.0516743	0.496782	0.67757	0.289422	0.423871
AP000679.2	0	0	0	0	0	0	1.15916	2.31252	0	0
AP000688.1	0	0	0	0	0	0	0	0	0	0
AP000695.1	0	0	0	0	0.0910507	0.0215342	0	0	0	0
AP000708.1	0.400559	0	0.0426538	0	0	0.0107671	0	0	0	0
AP000721.4	0	0	0	0	0	0	0	0	0	0
AP000758.1	0	0	0	0	0	0	0	0	0	0
AP000769.1	2.11972	2.75768	8.77982	15.1194	19.1396	22.2313	4.38824	0.224971	5.77796	4.70043
AP000783.1	0	0	0.0426538	0	0	0	0	0	0	0
AP000867.1	0	0	0	0	0.0224081	0	0	0	0	0
AP000889.3	0	0	0	0	0	0	0	0	0	0
AP000974.1	0	0.168023	3.88774	0	0	0	0	0	0	0
AP001024.1	0	0	0	0	0	0	0	0	0	0
AP001024.2	1.78103	0	0	0	0	0	0.082797	0.0592954	0	0
AP001055.1	3.6269	2.11248	7.05064	3.12234	0	0	0	4.50645	0	2.37263
AP001094.1	0	0	0	0	0	0	0	0	0	0
AP001350.1	0	0	1.27961	2.0055	0	0	0	0	0	0.0936244
AP001362.1	0	0	0	0	0	0	0	0	0	0
AP001421.1	0	0	0	0	0	0	0	0	0	0
AP001468.1	0	0	0	0	0	0	0	0	0	0
AP001579.1	0	0	0	0	0	0	0	0.0449942	0	0
AP001631.10	0	0	0	0	9.23215	0	0	0	0	0
AP001652.1	0	0	0	0	0	0	0	0	0	0
AP001816.1	1.60266	1.22912	10.7012	11.7502	0	0.135631	0	1.79977	1.61375	3.26974
AP001885.1	0	0	0.405763	0	0.0552495	0	0	0	0	0
AP001888.1	0	0	0	0	0	0	0	0	0	0
AP001925.1	0	0	0	0	0	0.0107671	0	0	0	0.142358
AP002348.1	0	0	0	0	0	0	0	0	0	0
AP002353.1	0	0	0	0	0	0	0	0.161769	0	0
AP002884.2	0	0	0	0	0	0	0	0	0	0
AP002884.3	0	0	0	0	0	0	0	0	0	0
AP002956.1	0	0	0	0	0	0	0	0.0449942	0	0
AP003041.2	0.0543274	0.19651	0.173491	0	0	0	0	0	0	0
AP003062.1	0	0	0	0	1.3669	0	0	0	0	0
AP003068.23	2.39041	0.964061	6.40965	3.2088	0	0	2.23552	0	0.410458	2.01292
AP003733.1	0.556166	0.039632	2.6602	6.49782	10.967	8.35528	0.496782	0.65225	1.49097	2.39703
AP003774.4	0	0	0	0	0	0	0	0	0	0
AP005482.1	1.57549	0.947338	0.853075	4.89342	1.90469	0	0	0	0.0578844	0
AP006621.5	1.04145	13.2371	4.95436	2.4489	0	0	0	0.944877	1.30504	1.18119
AP1AR	30.5652	24.877	6.1217	14.1465	13.601	13.1588	37.4243	8.06046	11.8365	20.2964
AP1B1	5.48155	11.7703	0	2.80777	16.4583	23.3546	0.082797	6.13915	20.4929	28.8084
AP1G1	35.0449	50.8464	35.6949	33.8555	42.2198	54.2932	56.0536	26.3034	48.9161	53.3621
AP1G2	20.1986	18.3654	8.86465	3.4643	53.5568	29.6331	3.14629	0.64422	9.41422	18.7921
AP1M1	21.7129	12.2322	14.2475	15.0732	11.0129	0.996157	11.012	16.7151	16.4709	9.16097
AP1M2	62.6772	32.9714	31.6962	24.9575	93.8982	82.6676	36.3479	26.9678	75.103	78.6938
AP1S1	9.50601	4.88152	11.8169	11.4864	5.38506	0.0258371	3.47748	3.01219	6.06209	5.97589
AP1S2	46.4355	66.8893	103.261	47.8111	2.48623	39.824	47.6911	52.7422	17.3514	17.6706
AP1S3	55.5736	16.8482	11.0706	62.7079	21.897	22.8611	65.1613	50.3464	66.1606	10.4634
AP2A1	12.0429	6.70963	1.10533	5.6387	3.06791	0.0396461	1.57314	3.74966	3.68181	4.08611
AP2A2	17.5115	11.0864	4.67492	6.175	15.6344	7.67498	0.745173	3.72572	6.48485	8.76598
AP2B1	16.5163	42.8478	35.7544	93.9837	55.5742	41.5502	59.1171	40.551	63.2488	65.6012
AP2M1	339.738	170.354	184.295	118.008	7.78542	77.5926	304.776	292.934	259.685	187.424
AP2S1	96.2849	27.9522	66.6837	52.5827	74.9411	40.3399	47.0287	46.5661	73.5872	66.983
AP3B1	48.4986	57.103	21.3768	25.4343	10.56	74.995	51.3342	46.679	23.7398	46.8194
AP3B2	3.2997	3.24727	0	0	0.110499	0.0181119	2.8979	3.55772	2.53992	0.0474526
AP3D1	23.9338	40.7615	32.5367	26.7918	88.3828	115.844	18.3809	37.7984	47.3848	60.5723
AP3M1	23.0713	32.222	7.03787	51.8339	11.4106	52.4884	71.2055	22.2065	36.1079	37.9193
AP3M2	10.4309	12.2628	8.4881	0.631222	34.7619	39.6624	21.0304	6.65134	17.7338	8.72109
AP3S1	105.604	125.015	179.415	263.048	54.8686	47.7915	203.101	279.633	125.473	101.563
AP3S2	2.18336	4.89689	2.99568	5.84989	1.89104	0.0323012	5.4646	3.41726	2.81883	0.749635
AP4B1	10.6367	62.5544	16.8884	3.75356	10.2892	4.79228	5.79579	30.3595	7.64252	10.9168
AP4E1	5.48404	5.69605	4.7924	11.516	1.45985	22.5494	7.86572	6.60416	5.82004	19.6372
AP4M1	9.58391	5.16555	1.18609	3.77256	1.92081	3.44127	2.15272	3.45166	8.32489	5.85786
AP4S1	0.0814911	43.1157	7.5753	21.9427	0.457043	9.63671	0.910767	8.7579	14.6694	15.9404
AP5B1	0	2.75382	3.412	1.04078	2.70722	2.18782	0.082797	6.51898	0.310472	1.18439
AP5M1	44.5142	10.5229	29.8926	31.5295	38.3021	3.58006	38.8318	30.6003	48.8828	69.9956
AP5S1	5.12815	5.95903	0	9.36703	5.94655	4.65556	0.579579	5.20689	4.49569	5.10503
AP5Z1	6.60821	11.3184	16.3402	3.25525	23.3104	14.3418	3.64307	13.1145	11.412	13.0797
APAF1	8.724	8.86642	14.3341	4.58523	0.201673	4.69831	15.2347	1.75862	10.4297	3.24093
APBA1	11.1185	0	0	0	0	0	0	2.23926	0.85775	2.15912
APBA2	0.827273	0.039632	0	0	0	0	0	0	6.04984	4.55545
APBA3	10.4246	15.5461	13.7672	12.3205	16.358	4.0324	0.579579	0.975985	7.25489	4.06107
APBB1	8.45768	0	6.43436	0.08022	1.21877	2.98847	0	2.31256	1.22084	0
APBB1IP	0	0.407872	9.15681	10.1077	1.54177	13.0768	11.2604	0.0989171	2.02595	0
APBB2	2.52622	1.37704	2.83032	4.59168	1.51342	17.1464	0	30.3597	12.996	18.1707
APBB3	3.62566	6.63507	0	1.66562	8.75911	1.16039	5.5474	0.743137	0.21926	2.69647
APC	0.616489	36.6036	1.99641	1.16323	16.1538	6.99121	21.9412	29.9863	16.9462	28.9643
APC2	0	0.079264	0.170615	0	0.0224081	0.0150701	0	0	0	0
APCDD1	0.240335	8.75867	0	0	0.0276247	0	5.713	0	0.273639	0
APCDD1L	0	2.25986	0	0.08022	0	0	0	0	0.319245	0
APCS	0	0	0	0	0	0	0	0	0	0
APEH	61.9385	63.9801	18.471	6.86322	42.9566	0.799347	25.9155	43.1046	45.6782	46.8052
APEX1	108.022	83.5264	47.2455	96.0899	230.109	127.938	62.3462	161.986	271.718	288.778
APEX2	1.3787	10.3161	7.17439	11.6323	13.9403	14.1303	11.3432	4.6344	21.2998	17.8155
APH1A	15.5417	37.8726	21.3914	4.53254	2.05845	0.54604	17.7186	1.61979	23.6977	49.2022
APH1B	48.1948	6.14296	18.3706	11.5687	0	0.0724478	24.5907	40.3594	10.5333	0
API5	58.7506	111.775	45.0963	76.5232	123.274	123.45	70.9571	107.395	66.4026	97.2346
APIP	14.0428	43.5744	29.3265	7.83647	54.5873	23.4881	77.9948	40.8065	21.0824	27.3765
APITD1	26.9319	10.1223	7.25114	3.42845	0	12.1581	11.5088	2.83463	22.9539	21.2652
APITD1-CORT	0	0	0	0	0	0	0	0	0	0
APLF	0.325964	0.111238	4.7667	7.71402	0	0	16.9734	12.6695	2.02595	0
APLN	0	0	0.790727	0	0	0	0	0	1.33134	0.18981
APLNR	0.0594573	0	0	0	0	0	0	0	0	0
APLP1	8.55153	3.66025	8.21364	1.42496	27.6556	1.85362	17.0562	18.9373	9.33174	0
APLP2	428.1	509.6	609.979	590.19	709.703	514.587	973.693	595.477	914.166	1019.18
APMAP	53.5591	49.024	33.0201	42.2435	89.6995	140.71	67.2312	114.916	116.18	111.485
APOA1	0.640894	1.81771	0.231322	0	0	0.527452	26.6606	0	2.66268	0
APOA1BP	343.899	91.8314	198.043	76.3649	231.652	186.062	219.992	358.276	260.794	192.196
APOA2	2.20307	0	0	0.4011	0	0	0	0	0	0.327685
APOA4	0.818013	0.039632	0	0	0	0	0	0	0	0
APOA5	0	0	0.0658939	0	0	0	0	0	0	0
APOB	0.0271637	0.128391	0.0658939	0	0	6.9473	0	0	0.136819	1.96611
APOBEC1	0.0594573	0	0	0	0.0224081	0.0150701	0	0	0	0
APOBEC2	0.0594573	2.96634	0.639806	3.12858	0	1.37651	0	0	2.16804	3.22678
APOBEC3A	0	5.70813	0	0	0	0	33.5328	0.404947	0.0578844	0
APOBEC3B	0	1.45533	0	0	3.81221	3.13337	13.6615	17.7457	29.6334	1.78399
APOBEC3C	50.3361	16.6164	11.8158	16.6417	113.552	51.9512	62.6774	37.1849	16.1464	7.86566
APOBEC3D	0	0	4.99019	0	0.543975	7.45073	0	0	0	0
APOBEC3F	2.96504	1.12993	2.80205	1.40812	4.87072	5.24512	8.19691	1.0606	4.16419	1.12349
APOBEC3G	0.0814911	14.3674	6.198	4.16312	15.6243	4.07552	6.37537	9.9943	1.55763	0.0468122
APOBEC3H	0	0.0491274	0	0	1.567	0	0	0	1.21557	1.40437
APOBEC4	0.0271637	0	0	0	0.0552495	0	0.082797	0.0592954	0	0
APOBR	0	1.2662	4.94204	0	0	0.689093	0	0	0	0.748995
APOC1	3.5735	56.1403	39.5953	29.0396	17.6848	17.9111	4.63663	40.2986	0.173653	0.518136
APOC2	0	0	0.263576	0	0	0	0	0	0	0
APOC3	0	0.370793	0	0	0	0	0	0	0	0
APOC4	0	0	0	0	0	0	0	0.0539229	0	0
APOC4-APOC2	0	0	0	0	0	0	0	0	0	0
APOD	0	0.118896	11.3642	6.91813	83.4723	15.7904	48.2707	5.89424	1.27698	2.01292
APOE	6.00042	198.474	544.433	80.6359	13.5673	1.02744	0	103.18	1.34889	2.63365
APOF	0	0	0	0.16044	0	0	0	0	0.636728	0
APOH	0	0.0982548	0	0	0	0	0	1.68982	0	0
APOL1	31.5132	2.77371	4.0704	2.96814	14.7466	15.6505	24.0939	32.5208	38.146	15.7455
APOL2	17.151	19.8295	5.45779	3.28902	80.3843	135.047	7.78292	9.53924	17.4724	10.0844
APOL3	17.7479	7.71249	3.02842	2.57134	1.0629	0.0654832	0	1.30483	20.3544	30.8336
APOL4	0	0	0	0	0	0.028879	0	0	1.54886	0
APOL5	0	0.554848	0	0	0	0	0	0	0	0
APOL6	37.402	65.9741	4.1633	16.2044	60.9831	94.1568	49.4298	28.9849	56.7604	68.8652
APOLD1	0.935927	19.1661	0.995419	0.16044	0.156857	0	0	0.737063	1.21557	1.07668
APOM	5.62894	0	3.13967	0.08022	0	2.90852	0	28.5595	0.820916	0
APOO	67.2321	29.3493	6.82271	12.5143	64.3323	54.7513	36.5135	20.631	35.8692	25.808
APOOL	3.01517	9.56874	0	22.7747	20.5572	8.93528	2.56671	1.03487	2.1435	2.64518
APOPT1	43.4868	19.2573	66.3436	80.576	28.0017	38.1905	34.1124	30.1627	49.2564	58.3134
APP	45.4919	57.6602	45.0624	38.92	27.5074	57.9822	9.85285	16.7178	33.745	39.6194
APPBP2	25.0841	35.5723	2.70286	20.9381	50.9922	19.8081	56.716	5.6332	40.1949	26.5576
APPL1	20.9917	12.4357	18.2762	12.9093	25.6887	10.0791	38.5006	64.8845	37.5847	44.8372
APPL2	10.1336	15.3448	9.30803	20.7331	0.0276247	19.5632	25.9155	10.9879	30.7983	21.8366
APRT	141.67	110.482	204.237	162.738	61.2115	34.7408	87.5165	81.6497	104.897	106.947
APTX	58.1436	36.889	30.1557	46.5494	66.1838	68.1059	30.0553	51.0513	52.5138	52.1085
AQP1	750.485	8.74609	39.7298	14.9821	9.45974	56.7755	149.863	119.56	184.766	9.29046
AQP1	0	0	0	0	0	0	0	0	0	0
AQP10	0	0	0	0	1.04974	0	0	0	0	0
AQP11	0	0	7.58314	0	0	0	0	0	3.01177	2.05974
AQP12A	0	0	0	0	0	0	0	0	0	0
AQP12B	0	0.19651	0	0	0	0	0	0	0	0
AQP2	0	0	0	0	0	0	0	0.0449942	0	0
AQP3	0	14.691	0	0	74.1398	99.013	4.88503	1.66946	65.3447	77.2621
AQP4	2.88112	14.1067	0	0	0	5.00326	0	0.336099	180.306	299.848
AQP5	0.0271637	5.57535	0	0	0	0	3.64307	4.6344	33.4082	51.5914
AQP6	0	0	0	0	0	0	0.082797	0	0	0
AQP7	0	0	0	0	0	0	0.165594	0	0	0
AQP8	0	0	0	0	0	0	0	0	0.501671	0
AQP9	0.0594573	9.55821	76.006	38.5754	0.574903	10.5453	15.4002	17.7921	40.9914	0
AQPEP	0	1.58528	0	0	0	6.31372	0	0	0.0456065	0
AQR	1.88075	7.6061	14.4407	13.0404	7.72967	4.34768	16.725	13.1898	14.2397	15.0375
AR	0	0	0	0	0.684726	2.74417	0	0.107846	0.0456065	0.374497
ARAF	9.68371	14.7134	19.8512	33.9105	36.1921	9.60932	46.2007	41.7615	15.5184	23.3166
ARAP1	12.7059	12.5989	4.41109	0.88242	28.1308	11.6783	2.31832	0.988348	3.61341	7.66497
ARAP2	64.6168	32.5795	27.6014	29.7541	7.62443	10.4782	18.2153	73.0254	34.3676	16.9543
ARAP3	0	0	0	1.89789	0	5.74322	0.082797	1.8873	0	0
ARC	133.473	65.2052	35.4408	71.288	0	0.0150701	0	38.182	1.91018	19.9444
ARCN1	54.1111	122.7	58.3158	180.065	91.7879	114.708	152.761	157.078	249.322	226.709
AREG	21.4371	34.7122	110.326	64.251	0	0.0694059	15.897	7.81042	4.09577	7.28336
AREGB	7.07554	12.0406	68.0812	24.9784	0	0	4.22265	3.70639	3.93091	3.97257
AREL1	0.0271637	12.43	25.7814	46.391	33.0228	14.5335	14.1583	6.90533	7.97758	22.3639
ARF1	266.864	378.429	238.807	475.303	970.359	814.578	327.711	482.769	394.989	457.751
ARF3	26.9101	16.0271	18.2288	30.6427	33.9779	56.2482	33.1188	31.4518	52.6312	53.9226
ARF4	717.211	719.269	778.667	1050.58	267.312	370.85	1277.23	1504.94	1160.4	1624.23
ARF5	85.4697	33.3218	305.206	251.476	29.1156	23.3477	88.8412	87.1857	119.169	168.06
ARF6	27.8769	40.2981	41.4047	74.1734	86.6015	172.411	45.9524	49.5813	55.7692	106.795
ARFGAP1	9.17953	42.0173	9.46003	3.68173	30.2062	35.481	5.5474	11.7	12.4347	11.7645
ARFGAP2	21.0576	25.3686	2.52232	49.6238	45.1844	9.27932	39.9082	32.528	41.9648	46.8093
ARFGAP3	30.4961	65.0521	79.8345	141.191	194.382	109.796	241.933	169.665	90.7546	93.4202
ARFGEF1	34.9489	52.0249	52.1767	81.1294	45.7657	95.0209	12.4196	35.6637	70.544	138.997
ARFGEF2	13.624	32.3375	22.9428	36.8151	47.4023	44.735	32.0425	77.2786	66.534	95.185
ARFIP1	27.3741	28.0882	38.9341	44.2888	6.25459	0.0150701	43.1373	27.3297	20.386	31.1901
ARFIP2	26.3768	38.2225	27.5518	76.74	10.9657	26.8713	47.6911	71.6	51.2983	70.3939
ARFRP1	9.73113	32.9805	28.5233	73.5402	10.393	43.5737	6.62376	15.7882	15.2587	13.8011
ARG1	0	0	0	0	0	0	0	0	0	0
ARG2	5.89452	6.93418	0.503911	11.2816	0	1.70305	11.9228	13.3558	5.22716	14.5681
ARGFX	0	0	0	0	0	0	0	0	0	0
ARGLU1	83.3293	43.8925	24.7213	17.4061	37.9402	16.3569	42.8889	87.078	66.1306	45.1163
ARHGAP1	13.6592	20.6759	13.9283	14.1738	36.6441	27.5096	4.88503	12.1618	12.1347	10.6294
ARHGAP10	9.1884	3.45855	17.7041	25.407	7.0084	0.199231	10.184	4.8669	2.99597	2.30532
ARHGAP11A	0	2.92926	0	24.9484	0	5.00325	0	0.674912	10.8771	0
ARHGAP11B	8.58251	9.4444	4.94674	1.2033	0	0	0.331188	1.72764	1.1419	0.0468122
ARHGAP12	66.1416	64.135	51.9338	61.7766	68.3632	74.4923	60.359	75.367	59.8176	48.0819
ARHGAP15	0	0	0.115661	2.32638	6.19115	0.0689055	11.2604	11.5887	0	0
ARHGAP17	27.68	19.7244	9.97188	36.6593	6.41784	23.3326	36.9275	6.23114	9.99827	6.29909
ARHGAP18	30.4032	34.4486	105.936	120.305	8.68466	6.67989	23.68	95.8496	27.8425	29.6812
ARHGAP19	0.377398	1.42469	4.56395	0	1.40886	0.0150701	0	0.962735	3.12576	2.08791
ARHGAP19-SLIT1	0.594573	0	0	0	0	0	0	0	0	0
ARHGAP20	5.61233	5.35488	4.2737	0	20.5528	0.736506	19.0433	26.988	22.9101	1.69356
ARHGAP21	90.4766	59.5805	28.0778	34.7527	14.2296	90.8744	36.8447	60.5937	27.4549	38.165
ARHGAP22	0.0672196	0	4.15131	0	0	11.454	0	1.85455	0	0
ARHGAP23	21.5195	5.14705	3.74789	0	0.123892	0.0107671	7.94852	16.778	15.0552	0.949051
ARHGAP24	7.64213	4.28398	18.5923	70.3089	3.51664	0	3.72587	10.7957	0.550783	0.894555
ARHGAP25	0	1.03167	0	0	0	6.36335	6.62376	0	0	0
ARHGAP26	4.39407	26.9324	34.0705	41.2102	39.5884	8.82556	5.5474	3.67884	30.3614	31.9294
ARHGAP27	1.48207	5.42728	8.57488	10.3571	0.0448163	7.85454	1.24196	9.67369	2.06281	9.89652
ARHGAP28	31.3363	0	0	5.81613	0	0	25.0875	18.9515	30.9033	1.73205
ARHGAP29	69.9666	35.7865	59.6155	138.447	56.4099	11.6035	250.13	102.143	89.3688	95.359
ARHGAP30	0	1.90647	4.9651	0.08022	1.32208	0.0150701	1.82153	4.19339	0.729703	1.49799
ARHGAP31	0	1.9652	0	3.28902	0	3.70893	0.579579	0	0	0.0468122
ARHGAP32	0.108655	21.9707	2.90428	7.59158	4.56447	34.2011	25.0047	10.2137	28.1547	33.7782
ARHGAP33	8.20511	0.079264	0	0	0	0	0.082797	0.674912	0.136819	0
ARHGAP35	4.88772	78.6741	5.72568	1.00909	38.5343	69.4724	9.77005	10.2839	38.9564	47.503
ARHGAP36	0	0	0	0	0	0	0	0	0	0
ARHGAP39	0	0.786038	0.870718	1.30675	1.11331	0	0.082797	2.2294	2.4978	3.59359
ARHGAP4	0	2.20429	3.95448	0	0	0	1.24196	3.39749	1.15769	2.02253
ARHGAP40	0.0594573	8.27029	0	0	0	0.0724478	0.82797	0.215692	5.31308	16.622
ARHGAP42	1.35154	18.4904	6.70728	24.3495	67.6199	27.9177	25.4187	22.814	20.1983	17.012
ARHGAP44	2.01011	5.60613	0.840775	0	6.02949	0.253567	0.910767	0.323538	10.7297	10.6782
ARHGAP5	121.343	352.398	97.4136	200.882	128.852	125.116	172.549	78.2532	392.415	609.366
ARHGAP6	0	0.039632	10.8143	0	0	0.0150701	0	6.47047	0	0
ARHGAP8	0	2.45557	0	0.772664	0.7933	0.541679	0.413985	0.730027	1.86283	1.78527
ARHGAP9	0.429102	1.78236	3.36965	0	2.14442	0.0258371	0	2.42968	0	1.7423
ARHGDIA	39.3841	11.0497	19.5178	15.2905	8.94096	8.84327	11.426	24.407	13.003	9.26869
ARHGDIB	28.096	842.343	412.47	586.976	379.417	597.476	330.277	247.286	472.451	790.774
ARHGDIG	0	0	0.895729	0	0	0	1.65594	6.87827	0.547277	0
ARHGEF1	11.2672	9.20186	0.426538	1.36589	31.8926	14.989	7.61733	0.977801	6.21295	10.3383
ARHGEF10	0.0943833	3.24217	6.09325	17.3234	1.01205	1.58236	9.60446	15.2025	6.25678	0.427073
ARHGEF10L	0.556166	0.111238	10.2724	0.40533	17.8162	2.91844	3.06349	1.85217	3.82041	5.56098
ARHGEF11	5.96551	31.4362	9.35148	6.66041	13.1709	17.5879	14.3239	4.78876	4.56237	14.6771
ARHGEF12	40.2644	100.998	18.2635	18.5504	48.5946	73.263	56.8816	28.2879	152.851	131.468
ARHGEF15	1.36752	0	0	0	0	0	0	0.161769	0	0
ARHGEF16	0	6.35186	3.24169	0.795891	7.38767	1.31358	0	2.15692	5.74285	16.5816
ARHGEF17	10.5155	9.32096	1.45023	2.14278	7.30961	0	0	0.0592954	9.4598	14.8284
ARHGEF18	0.624765	3.08268	5.15426	1.53056	19.0936	0.21126	2.06993	6.04008	3.10649	12.477
ARHGEF19	3.7252	7.52	9.08525	0	0	0.0150701	0	0.215692	13.859	9.12511
ARHGEF2	23.7774	17.7318	4.22163	6.90114	27.3447	15.7986	15.1519	16.9169	14.5799	10.977
ARHGEF25	0.118915	3.17056	0	0	0.939241	0	0	0	0	0
ARHGEF26	3.00965	2.2627	1.70834	13.0592	5.22777	30.3541	5.6302	0.989872	2.65743	8.0907
ARHGEF28	5.70286	5.18268	0.68246	1.12308	0.156598	0.771469	6.87215	0.908812	3.79583	4.7979
ARHGEF3	79.8825	30.7912	16.5051	32.2484	19.3956	7.6559	39.577	60.881	27.4726	35.0562
ARHGEF33	1.81088	0	2.18182	0.428557	0.0133931	0	0	0	0	0
ARHGEF35	4.13769	0.539532	10.3953	3.22149	6.69774	1.26588	2.7323	11.3273	4.30103	1.84553
ARHGEF37	0.721006	18.766	6.22345	2.9133	0.0224081	15.8842	0.248391	6.19221	3.42573	8.21711
ARHGEF38	0.461783	41.4339	26.4715	12.7593	32.7011	35.9175	9.27327	0.5303	4.23611	11.8472
ARHGEF39	15.6635	0.439626	0.473018	0.301882	2.38398	0	5.05062	0.86919	7.30925	2.92733
ARHGEF4	0.488947	0	0	0	2.2825	0.48598	0	0	1.23137	0
ARHGEF40	0.108655	6.19005	4.91559	0.0612224	5.85123	3.70185	0	15.744	0.92615	0
ARHGEF5	6.30994	12.5046	11.0305	12.198	19.9311	8.9609	13.3303	1.81456	7.32329	5.87579
ARHGEF6	19.2498	3.20608	0	0.08022	5.94655	3.12672	0	6.20219	10.186	7.58357
ARHGEF7	28.0515	18.5388	21.6156	4.85557	3.02685	3.07429	18.7949	56.5814	14.0502	25.6894
ARHGEF9	7.98613	6.8902	2.4637	1.9675	4.96887	0.0181119	1.73874	0	3.05914	9.41309
ARID1A	11.2316	78.0112	27.8654	65.8002	59.1663	34.0891	22.6036	16.5363	67.8023	85.5682
ARID1B	25.8182	10.7444	1.50724	6.40089	1.53894	1.52242	23.5144	26.4485	19.1405	11.9453
ARID2	9.95481	51.4632	8.29848	23.2807	10.0942	20.0988	9.52166	4.65515	24.2011	38.3376
ARID3A	0.108655	24.2028	12.838	10.7222	16.3338	7.43151	10.1012	4.11635	0	0.897757
ARID3B	3.99306	8.57912	0	15.9598	0	3.39163	0	3.02891	0.752497	4.01106
ARID3C	0	0	0	0	0	0	0	0	0	0
ARID4A	77.6347	123.681	29.1233	210.653	64.6803	17.5179	0	76.8876	23.6258	45.3928
ARID4B	169.969	255.159	179.87	283.565	139.689	169.068	115.667	147.399	99.6742	156.255
ARID5A	2.66204	8.9575	46.0994	12.3349	0	1.27552	14.7379	16.6631	15.3781	6.24517
ARID5B	458.322	84.9067	52.2691	56.4905	148.508	293.11	202.025	348.358	92.6435	41.1025
ARIH1	22.5906	63.7892	24.6325	36.1885	18.8143	45.1537	44.2136	34.4029	36.5236	84.4099
ARIH2	50.4811	66.8022	28.9681	42.8215	18.619	57.9315	43.5512	33.229	78.8462	60.0787
ARIH2OS	3.86192	1.63149	0.231322	0.08022	0.0224081	0.0150701	3.06349	0	2.19961	0
ARL1	162.064	73.7979	166.248	319.08	105.559	66.4752	170.562	209.288	154.375	178.447
ARL10	0.175874	0	0	0	8.87964	0.0107671	7.53453	8.68159	0.319245	0.664336
ARL11	0	0	0	0	17.4865	0.0904203	0	0	0	0
ARL13A	0	0	0	0	0.0267863	0	0	0	0	0
ARL13B	36.4524	4.38384	19.9555	28.8357	5.91965	19.3382	14.3239	24.4575	16.5865	7.96633
ARL14	13.583	0.0491274	0	227.854	0.0276247	0	52.1621	56.1136	11.8295	0.0474526
ARL14EP	48.0826	15.751	24.9641	10.3803	45.6286	24.6374	22.852	87.8824	35.478	29.1395
ARL14EPL	3.31397	0	2.04738	0	0	0	0	0	0	0
ARL15	8.96641	11.4619	0.85662	0.56154	0.607744	3.66081	10.0184	0	4.66059	4.17583
ARL16	38.7369	21.6064	24.0219	51.1224	29.2973	51.309	12.0056	17.2249	35.3869	28.8553
ARL17A	1.9366	4.21012	0.519498	0	2.55288	2.40494	0.496782	1.03487	2.88196	1.04332
ARL17B	2.5935	1.04588	0.825188	0.202665	3.50315	2.31417	2.40111	0.161769	1.35942	0.563667
ARL2	69.2623	23.0813	23.1065	29.4647	23.7757	44.2349	45.8696	39.1034	63.7487	54.0451
ARL2BP	142.616	23.9365	79.4978	34.9958	66.8914	23.433	71.8678	49.5611	41.1455	31.7807
ARL3	102.406	16.5839	60.0429	37.2963	34.8483	11.619	37.8382	25.1772	62.433	30.1051
ARL4A	115.912	441.776	269.764	506.73	186.819	41.6057	129.412	119.686	57.446	51.8085
ARL4C	57.9841	14.3959	15.8943	16.2488	3.51791	36.7273	130.985	120.09	16.6919	2.03918
ARL4D	138.422	39.7444	13.7445	50.0012	0	12.2821	28.151	67.0782	42.3961	36.9212
ARL5A	80.3509	59.8063	62.0918	41.1513	41.3111	18.0006	85.1154	44.806	112.089	73.1847
ARL5B	18.8567	81.681	57.2038	146.899	115.906	124.191	57.2128	120.421	65.3572	45.4954
ARL5C	0	3.0913	0.383884	0	0	0	0	0.107846	0	0.332168
ARL6	0	0	0	0	0	0	0	3.21244	1.66989	0.142358
ARL6IP1	598.434	418.021	569.942	910.004	124.695	112.577	382.936	317.025	829.227	1085.31
ARL6IP4	0.924162	0.556872	3.76455	0.994326	5.545	0.587929	1.32475	0.765742	1.64708	0.56815
ARL6IP5	411.367	416.379	389.793	284.373	198.273	176.059	455.798	396.934	499.417	407.996
ARL6IP6	77.5501	10.6482	56.742	103.754	19.2043	28.7124	34.278	29.0308	90.4666	43.9517
ARL8A	16.7889	12.1034	15.2464	16.9311	45.9827	19.1485	19.5401	12.8779	10.9946	9.49378
ARL8B	112.052	218.82	140.103	204.688	22.0182	20.1144	255.263	335.87	211.648	160.166
ARL9	0	3.07373	0	0	9.18733	0	0	2.4925	0	0
ARMC1	34.3981	9.86308	37.3446	43.3825	29.1418	20.5903	48.1051	32.3166	63.8765	48.6765
ARMC10	61.4956	45.531	95.6473	83.9733	50.6816	18.9722	47.5255	58.8587	94.2628	87.9819
ARMC12	0	0	0	0	0	0	0	0	0	0.854146
ARMC2	7.19434	0	0	3.97946	0	0	0.165594	0.0539229	0.77531	1.23377
ARMC3	0	0	10.3222	14.9383	0	0	0	0.107846	2.0593	1.61339
ARMC4	0.535116	0	0.32893	0	0	0	4.05705	0.962385	0	0.0936244
ARMC5	5.82454	9.66094	0.0578305	2.51012	5.77357	0	0.082797	0.87513	2.50132	9.02758
ARMC6	0.507834	0	0.639806	0	7.44937	13.1057	0.165594	0.177886	5.26049	4.08034
ARMC7	1.20168	1.75281	0.383884	0.367334	0.0358013	5.98948	0	0	2.02595	4.49775
ARMC8	13.0709	33.5424	47.6089	49.4078	113.279	58.1641	59.5311	39.7929	34.4765	38.7166
ARMC9	31.3144	13.5665	18.7603	11.2417	51.4926	16.0531	18.0498	3.06783	63.6873	41.4784
ARMCX1	6.79092	12.8721	1.91942	36.7947	9.75151	0	38.1694	17.6827	6.00597	0
ARMCX2	12.8307	2.63263	22.7361	14.8347	13.6191	0.467172	0.082797	9.97557	4.08876	0
ARMCX3	41.4449	58.7749	60.821	69.5547	41.2816	74.093	99.522	41.1362	28.4652	0
ARMCX4	0.0271637	0.039632	8.58973	0.32088	0.250868	21.1093	7.45173	4.76938	4.07296	0.18853
ARMCX5	19.868	4.74615	23.0213	0.428557	14.2385	1.11823	30.2209	0	6.96723	26.2543
ARMCX6	15.2332	9.19077	17.1531	60.0927	9.15388	10.6928	6.54097	6.43417	2.1698	3.17932
ARMS2	0	0	0	0	0	0	0	0	0	0
ARNT	0.0594573	16.8801	6.04056	16.2239	57.3017	12.1591	41.6469	30.2965	13.4521	3.92704
ARNT2	4.78594	0	0.830941	0.32088	11.2877	2.69868	4.30545	2.64567	0.115769	0
ARNTL	31.7489	41.7271	3.57031	70.0867	27.2195	9.47808	43.7168	22.4722	97.6605	65.8101
ARNTL2	0.270258	13.4034	24.6148	15.3668	20.2899	0	30.2209	6.18994	3.47306	0
ARPC1A	182.008	141.504	627.215	576.688	153.547	110.165	201.362	186.834	203.576	222.238
ARPC1B	210.639	203.558	584.584	473.135	231.032	108.716	190.682	205.256	231.317	256.921
ARPC2	862.809	323.751	921.369	648.85	377.464	455.446	994.806	774.059	772.712	568.447
ARPC3	494.855	313.675	793.444	937.202	397.389	344.551	631.493	581.694	428.718	410.025
ARPC4	24.563	14.6756	12.0206	23.0403	76.1287	69.6944	20.9477	27.5801	35.6465	48.7465
ARPC4-TTLL3	1.1952	0.113791	1.18609	0	0	0	0.165594	0.0592954	0.0578844	0.806694
ARPC5	603.627	214.541	305.538	238.432	341.809	438.574	772.993	354.559	441.829	296.132
ARPC5L	68.0854	99.6706	58.6187	64.6609	224.268	183.727	135.953	131.861	180.825	182.524
ARPP19	177.854	93.523	67.06	147.68	149.507	138.214	220.902	122.842	142.256	91.8517
ARPP21	0	0.039632	0	0	4.84016	0.0107671	0	0.404947	0	0
ARR3	0	2.62521	0.0853075	0	0	0	0	0	0	0
ARRB1	0.956329	8.60052	3.15638	4.18212	32.8873	48.6706	6.20978	4.21627	7.67761	8.49862
ARRB2	4.48045	6.67293	6.39171	17.3275	16.4618	0.960181	3.80866	11.6808	1.12963	0.806053
ARRDC1	9.04706	33.2289	41.754	27.5263	18.3877	5.70676	9.85285	21.1586	29.6475	48.0372
ARRDC2	19.7405	40.3014	0.860344	17.5958	24.6049	15.598	0	8.09369	3.98877	12.5307
ARRDC3	37.7559	312.222	131.124	94.8746	250.655	663.718	81.5551	184.939	103.321	133.716
ARRDC4	64.4452	17.4872	97.5445	17.4502	11.5053	28.6605	0.331188	18.8485	27.8655	1.65828
ARRDC5	0	0	0	0	0	0	0	0	0	0
ARSA	17.8649	6.77514	16.8336	19.9242	8.24803	6.75012	11.1776	13.8331	19.8316	15.825
ARSB	8.52828	3.28707	7.59237	0.4011	22.1177	16.2083	4.47104	7.80185	7.56364	1.65572
ARSD	2.45763	25.8942	15.2191	20.5681	36.1295	0	33.2844	13.403	5.79725	7.59574
ARSE	0	1.14946	1.96624	0	0	0	0	0	0	0.374497
ARSF	0	1.22859	0	0	0	0	0	0	0	0
ARSG	0.0594573	0	0	5.13408	13.1028	8.17966	0	0.0592954	0.496403	0.850944
ARSH	0.440615	1.85396	0	0	0	0	0	0	0	0
ARSI	16.2832	2.69242	0	0	0	0	0	56.1692	10.114	0
ARSJ	20.4814	23.3535	21.0898	3.5509	24.7455	0	11.7572	18.9736	22.3557	26.8963
ARSK	16.1725	11.0271	7.1732	26.4559	3.8542	0.0150701	0	2.20471	5.42188	11.1194
ART1	0	0	0	0	0	0	0	0	0	0
ART3	3.15099	0	0	0	0	0.542522	0	0.0592954	0	0
ART4	0	0	0	0	0	0	0	0	0	0
ART5	0	0.148317	1.19431	1.44396	0	0	0	0	0	0
ARTN	0	2.06086	0.597153	0	0	0	0.082797	0	2.54691	0
ARV1	55.8784	26.6955	48.9346	73.4121	24.2995	17.6773	20.1197	9.80873	40.9578	43.925
ARVCF	2.89555	1.91012	3.17084	1.46934	0.246489	0	0.165594	0	2.69953	4.08995
ARX	0	2.02123	0	0	0	16.4121	0	0	9.43519	12.7392
AS3MT	0.323206	0	0	0	0	0	0	0	0	0
ASAH1	335.038	386.328	789.36	529.496	233.664	195.24	686.47	587.824	346.216	350.391
ASAH2	1.2325	3.94972	0	0	0	3.28396	0	0.719907	0.289422	0.142358
ASAH2B	3.81635	19.1139	0	0	0	19.1374	0	6.99668	4.38693	2.27772
ASAH2C	0.160223	1.37557	0	0	0	0.0646025	0	0	0	0.18981
ASAP1	10.2514	40.3081	57.0614	28.1129	5.9318	17.0623	92.5671	81.7473	19.1459	46.696
ASAP2	6.17129	1.14933	6.74965	17.5918	0.968766	3.87596	13.4959	29.377	10.9525	2.64326
ASAP3	6.21455	0	0.263576	2.87745	1.52375	1.13801	0	6.68014	3.53623	6.91085
ASB1	31.8884	10.4275	35.6033	8.99969	27.0052	28.2929	4.38824	22.0198	14.2589	16.0731
ASB10	0.0594573	0	0	0	0	0	0	0	0	0
ASB11	0	3.53717	0	0	0	0	0	0	7.46708	0.0949051
ASB12	0	0	0	0	0	0	0	0	0	0
ASB13	0	3.93512	0	0	0.925009	8.90426	0	0.118591	0	0.234061
ASB14	0	0	0.181555	4.89779	0	0	1.07636	0	0.868265	1.59161
ASB15	2.56628	1.65922	0.83338	0	3.48072	0.0150701	0	0.107846	0.0578844	0
ASB16	0	0	0	0	0	0.0150701	0	0	0	0
ASB17	0	0	0	0	0	0	0	0.0449942	0	0
ASB18	0	0.19651	0	0	0	0	0	0	0	0.280873
ASB2	4.80797	0	0	8.66175	0.0776576	0.235455	0	0.341745	0	0
ASB3	0	0	0	0	0	0	0	0	0.0456065	0.702183
ASB4	0	0.039632	0	0	0.165748	0	0	0	0	0
ASB5	0	0.0491274	0.0578305	0	0.0535725	0	0	0.0592954	0	0
ASB6	8.00645	17.7621	6.85409	9.42825	3.42864	2.8181	1.90433	11.0659	21.8717	8.93658
ASB7	9.10743	12.3514	0.0426538	18.7611	2.5691	39.4576	25.0047	1.41268	12.34	19.2857
ASB8	1.76246	8.69493	7.9543	18.202	33.1716	44.5037	16.4766	33.2236	14.901	23.7451
ASB9	0	9.58275	0	4.34679	0	0	0	0	4.74307	4.48494
ASCC1	22.418	27.8571	35.2744	67.3401	28.2317	33.451	8.69369	7.89321	23.9187	13.3087
ASCC2	17.5464	8.90873	10.8981	29.0467	89.1895	148.655	31.3801	20.4692	43.4523	34.6105
ASCC3	44.693	36.0119	40.5791	4.77743	0.602949	44.3973	15.1519	57.3436	36.1482	24.4448
ASCL1	0	27.5839	0	0	0	0	0	0	0	0
ASCL2	0	1.42469	0	0	0	0	0.579579	1.72553	1.91018	1.92891
ASCL3	0	0	0	0	0	0	0	0	0	0
ASCL4	0	0	0	0	0	0	0	0	0	0
ASCL5	0	0	0	0	0	0	0	0	0	0
ASF1A	28.0066	31.4251	1.04095	30.7336	83.2987	115.732	45.9524	64.432	125.005	144.219
ASF1B	10.7013	8.86194	11.3886	35.1811	0.179265	0.0107671	3.56027	9.43651	67.9706	14.5122
ASGR1	3.6671	0	0	4.40586	0	0	0	0.179977	0	0
ASGR2	0	0	0	0	0	0	0	9.20252	0	0
ASH1L	47.6832	159.096	44.1713	152.914	106.92	88.9209	46.6975	72.638	71.428	56.094
ASH2L	57.9852	3.07758	3.80682	7.1018	0.0937519	4.36498	1.98713	14.6748	20.2894	15.342
ASIC1	0	1.71946	0	0	0	0	0	0.593152	0	0
ASIC2	0	0	0	0	0	0	0	0	0	0
ASIC3	0.160223	0.0370793	0	0	0	0	0	0.431383	0	0.284715
ASIC4	0	0	0	0.141442	0.334828	0	0.496782	2.69615	0	0
ASIC5	0.0400559	0	0	0	0	0	0	0	0	0
ASIP	0	0	0	1.40812	0	0	0	0.359953	0.228032	0
ASL	14.95	42.0796	45.6168	44.8672	63.8427	15.4201	7.94852	6.37283	16.1025	20.9981
ASMT	0	0	0	0	0	0	0	0	0	0
ASMTL	0	0	0	0	0	0	0	0	0	0
ASNA1	104.957	42.0316	89.5449	78.4711	65.6494	56.2145	72.4474	67.4886	87.6903	90.6945
ASNS	0.0271637	32.6631	34.8652	100.343	124.161	62.1386	56.2192	24.1795	103.955	24.714
ASNSD1	49.8304	127.044	82.5009	93.6716	41.6259	65.1935	159.964	80.1156	57.5568	43.5926
ASPA	1.48643	0	0.790727	0	0	0	0	11.7524	0	0
ASPDH	0	0	0	0	0	0	0	0	0	0
ASPG	0.178372	0	0	0	0	0	0	0.0449942	0	0
ASPH	111.444	149.972	232.533	375.127	378.608	409.755	565.09	262.772	397.928	356.065
ASPHD1	27.6017	9.78995	6.20547	15.1576	0	0	12.4196	35.6042	3.93265	0.521978
ASPHD2	0.842075	0	0	9.14508	24.88	27.4122	0	2.58395	7.4829	5.26026
ASPM	3.80527	3.11558	0.412877	66.6555	0.46962	0	11.0948	0.113218	19.3756	0.889431
ASPN	8.58373	0	0	0	0	0	6.20978	1.73516	0	0
ASPRV1	0.950729	0	0	0	0	0	0	0.754921	0	0
ASPSCR1	0.562162	23.2322	7.03983	2.51012	66.8209	31.7905	11.0948	3.19178	8.85286	6.71976
ASRGL1	3.50798	14.6391	1.24037	0.08022	8.76264	13.5866	18.7949	0	23.6679	7.41874
ASS1	70.3972	49.844	25.9982	20.6213	154.875	140.333	43.1373	64.3146	108.715	115.26
ASTE1	12.2348	9.01026	3.38504	0.489779	0.0224081	16.0059	4.71943	2.92462	4.29049	0.0474526
ASTL	0.0814911	2.35811	0.329469	0	0	0	0	0	0	0
ASTN1	5.92827	0	0.0426538	0	0	0	6.78936	4.45442	0	0
ASTN2	0.0543274	0.039632	0	0.08022	0.0224081	0	0	0.719907	0.40519	0.140437
ASUN	34.7909	26.9187	19.1689	12.7996	4.66386	17.5199	12.0884	9.58376	40.4123	36.0419
ASXL1	60.6083	58.4967	33.8187	41.7279	56.0156	8.31948	25.0875	12.4903	44.3993	63.8591
ASXL2	4.37336	24.2246	8.96442	10.8129	26.2837	5.69265	18.6293	18.0427	35.7446	44.3114
ASXL3	0.0271637	0.0370793	0	0	5.54735	0	0	0	0	0
ASZ1	0	0	0	0	0	0	0	0	0	0
ATAD1	78.6809	55.5465	89.3542	74.7898	58.4939	22.7546	104.159	88.2626	92.4703	75.8441
ATAD2	39.8337	42.3837	15.7657	59.9022	16.2112	60.9407	3.56027	9.37067	191.405	44.0336
ATAD2B	1.52117	34.553	0.0853075	5.81613	2.69202	0.0181119	20.1197	2.70467	16.0463	32.6227
ATAD3A	12.5596	7.97976	0.740291	0.16044	2.28585	4.40158	0.082797	1.13497	12.3137	11.2559
ATAD3B	3.61424	2.15308	0.185792	2.26523	1.9195	1.42476	0.413985	5.98346	8.16876	10.7975
ATAD3C	0	1.87799	1.06634	3.19826	3.13481	0.0633221	1.57314	0	9.50713	20.9441
ATAD5	2.0916	13.3553	12.9948	14.3554	0.414371	2.04221	0	9.39253	10.6157	2.34061
ATAT1	1.0014	1.2607	0.151201	8.83904	8.1406	23.2919	10.3496	0.737764	16.7831	13.5484
ATCAY	1.69197	0	0	0	0	0	0	0.77084	0	0
ATE1	15.9035	11.66	9.67829	22.2975	15.64	29.143	7.78292	54.8771	27.0111	16.6053
ATF1	25.8179	9.3516	16.576	29.4182	43.3898	20.4117	16.5594	60.4077	43.903	47.6415
ATF2	29.0343	33.8564	54.7762	74.2191	25.6316	76.5234	28.565	63.7169	44.7133	31.6703
ATF3	166.573	580.905	137.849	234.465	198.683	41.9077	91.9875	183.533	80.7564	116.738
ATF4	651.12	438.706	440.892	427.573	572.486	772.842	355.944	742.643	677.148	667.779
ATF5	6.70478	7.98169	6.3028	19.4829	4.44457	1.72306	2.31832	5.18868	5.95864	11.1014
ATF6	61.0619	34.2179	35.4678	61.8313	78.4998	19.3194	58.2891	45.2425	54.01	47.9263
ATF6B	5.29002	3.28946	1.09259	38.7068	8.75704	0	6.62376	0	9.5387	12.9983
ATF7	11.0793	13.3228	17.735	18.0057	38.1786	59.0647	41.3157	13.2985	18.7055	21.4071
ATF7IP	49.5987	74.0567	19.709	88.4241	64.3919	51.4248	23.4316	4.54371	26.4534	44.8418
ATF7IP2	53.8332	51.3971	78.7746	75.4211	9.79038	0	42.3093	219.295	26.8216	37.0968
ATG10	10.7879	8.23914	16.4588	20.3638	3.29392	16.622	17.2218	3.61739	10.4982	7.04866
ATG12	65.3008	108.491	98.3684	90.6546	83.9791	80.4658	23.68	95.6473	63.5154	75.3451
ATG13	12.3361	13.7555	6.69664	26.3869	30.0525	21.9817	42.0609	23.4172	30.2949	16.8228
ATG14	1.65699	13.5778	21.9847	27.9763	41.1715	29.6076	27.0746	13.4238	10.3509	21.5642
ATG16L1	4.68654	14.9345	7.33562	33.3527	1.99432	5.13889	3.39468	15.0452	7.36365	31.0793
ATG16L2	0.0271637	23.6209	5.88622	3.85701	2.37489	8.35363	0	5.0409	1.07174	3.22165
ATG2A	10.867	9.77781	1.7833	1.653	16.4046	13.1634	0.82797	3.22077	7.90214	5.69373
ATG2B	7.47002	50.5648	21.0982	12.9791	20.8126	11.9929	18.9605	15.481	9.65623	17.1704
ATG3	128.432	97.0072	80.3914	194.179	32.1163	43.7868	131.399	169.556	72.3858	60.4057
ATG4A	33.9666	57.1373	11.4739	78.0773	108.419	15.1976	50.5062	47.601	26.7094	36.2977
ATG4B	37.629	43.5982	32.5297	49.0555	33.2283	6.39047	18.4637	9.43961	32.8505	48.3495
ATG4C	79.6842	7.42728	14.9161	5.2143	12.6593	21.8499	0.082797	3.20246	10.1825	21.3276
ATG4D	8.80999	1.88824	4.96939	8.50991	2.87297	0	4.80223	1.12485	13.845	16.3565
ATG5	29.1475	116.702	94.02	84.0445	40.9963	23.7002	137.277	92.3131	83.0208	64.4405
ATG7	14.1677	8.28062	1.44967	6.73009	0.197875	0.0969037	3.31188	15.6985	15.7411	11.8279
ATG9A	22.5208	1.98549	12.3903	2.06464	33.9183	5.84156	6.12698	15.1112	26.8479	38.4874
ATG9B	0.0995132	2.29611	7.33982	8.57321	0	0.0150701	0.082797	0.0449942	0	0
ATHL1	0	1.9707	0	0.48132	7.79174	13.9175	1.73874	1.5748	8.04949	12.1563
ATIC	73.9274	16.2632	27.9612	27.3052	42.9689	45.9611	45.7868	30.6884	44.7432	29.4383
ATL1	27.5869	10.5025	6.64551	35.9988	1.16024	0	29.6413	25.6853	6.16386	0.0936244
ATL2	35.7877	123.222	17.3362	115.871	58.0597	122.829	52.1621	37.3251	188.158	136.633
ATL3	87.6461	38.0354	12.1635	61.9938	84.9051	65.9541	109.954	132.571	150.497	119.721
ATM	16.3657	13.7715	8.97229	3.78726	2.6796	7.0754	10.7636	14.9125	12.5101	23.7958
ATMIN	27.7866	46.5506	29.462	42.264	39.8699	2.59152	62.2634	49.7205	44.7993	37.3828
ATN1	6.80368	16.1977	5.96835	8.96371	34.3802	21.0213	0.579579	16.1947	4.2133	12.9072
ATOH1	0	0	0	0	0.0276247	0	0	0	0	0
ATOH7	0	0	0	0.08022	0	0	0	0	0	0
ATOH8	0	1.52295	0	0.0612224	0	0	0	1.8873	1.07174	17.6851
ATOX1	153.003	69.6375	49.8735	27.0617	67.4379	46.5981	87.4337	85.3684	74.1115	60.0357
ATP10A	6.56221	0.247287	0.895729	0	0.0267863	0.0547162	2.48391	9.12372	6.59181	6.62479
ATP10B	0.597601	4.20783	0.767768	0	5.78835	13.0765	6.62376	0	0	1.03051
ATP10D	32.9769	1.72485	14.3709	0.72198	0	0	32.7876	36.1399	6.11996	0.949051
ATP11A	21.0667	112.761	8.21927	8.38095	131.865	123.268	36.7619	4.13313	31.5805	36.0936
ATP11B	40.2566	21.5255	34.2486	43.1079	70.1028	45.5777	20.3681	47.1695	43.9977	38.8493
ATP11C	1.52537	2.34804	11.1069	14.6934	2.66137	18.163	52.4933	13.3486	12.9995	18.5823
ATP12A	0	0	0	0	0	0	0	0.0449942	0	0
ATP13A1	12.8486	14.5028	8.42421	1.04286	9.31794	6.83162	4.05705	8.28973	20.165	22.9877
ATP13A2	13.4463	9.89083	2.16222	5.14268	13.6858	3.58632	4.88503	2.30363	15.9148	11.7517
ATP13A3	116.685	140.569	95.3466	78.5091	41.4782	57.8624	182.153	213.836	120.137	76.5122
ATP13A4	0.147331	21.6126	1.45023	6.48957	63.3935	73.4282	15.2347	3.01461	13.538	21.9875
ATP13A5	2.01524	10.4967	0.123724	0	0	0	0	0.0539229	0	5.80471
ATP1A1	151.247	247.409	132.007	145.3	21.2179	61.3386	151.933	170.655	236.231	343.008
ATP1A2	0.0594573	0.0862066	0	0	0	0	0	0.554231	0	1.56593
ATP1A3	0.977893	1.56595	0.0853075	0	0.455389	1.15609	0	0	0	0
ATP1A4	0	0.0491274	0.988408	0	0.67746	0.0150701	0	1.47164	0	1.03115
ATP1B1	154.296	249.869	236.98	282.648	989.393	1478.35	188.943	243.113	127.613	170.931
ATP1B2	0.921285	0.237792	5.7156	0	0.0552495	4.1419	0.910767	0	0	1.9193
ATP1B3	479.238	735.912	397.567	122.768	450.032	398.027	485.77	326.863	305.13	308.293
ATP1B4	0	0	0.426538	0	0	0	0	0	0	0
ATP2A1	0.298801	0.039632	0.0658939	2.8077	0	0	0.082797	2.37182	0.347306	0.0474526
ATP2A2	55.3975	65.6376	57.1405	73.8379	94.1465	59.8469	77.2496	64.2537	84.3835	71.159
ATP2A3	0	5.43908	3.23851	0.16044	0	0.135631	0	1.52449	9.11426	11.9165
ATP2B1	123.688	109.676	245.179	209.895	12.888	11.1715	259.238	218.703	78.2357	39.5849
ATP2B2	0.478165	0.558742	0.166378	0.08022	0	0	0	0	0	0.0936244
ATP2B3	0.0400559	0.116343	0.0853075	0	0	0	0	0	0.0456065	0
ATP2B4	29.9422	39.9408	34.5654	26.1184	39.1789	220.075	37.0103	39.8118	97.7127	23.9951
ATP2C1	63.5765	33.8953	92.4537	24.879	50.5512	58.3639	45.6212	47.683	58.953	30.7105
ATP2C2	0.118915	0.634112	1.77549	0.0612224	4.36471	0.88014	2.98069	0.215692	0.331523	0.569431
ATP4A	0.0594573	0	0.0578305	0.08022	0	0	0	0	0	0
ATP4B	0	0	0	0	0	0	0	0.118591	0	0
ATP5A1	450.981	243.077	149.978	69.0941	91.9298	70.4666	394.611	342.65	449.534	466.878
ATP5B	978.245	542.999	450.005	634.139	386.816	274.572	1216.37	1230.38	1029.41	1204.15
ATP5C1	504.448	237.199	191.948	347.394	467.707	374.504	399.827	432.612	331.351	262.26
ATP5D	113.718	39.3866	42.513	18.3136	116.099	51.8701	28.8962	41.8794	61.1209	55.0768
ATP5E	798.309	835.77	148.235	120.663	818.761	657.747	427.978	498.624	768.955	494.961
ATP5EP2	0.41996	0.913999	0.209032	0.0612224	9.81264	6.63283	0.82797	0.589672	0.715663	0.328966
ATP5F1	356.117	211.998	345.369	394.615	76.1942	119.737	472.357	330.449	276.222	254.249
ATP5G1	208.585	67.3284	70.9017	83.8286	198.521	178.91	85.6949	107.407	85.2605	54.0777
ATP5G2	231.068	80.7833	152.884	215.684	186.647	150.436	143.901	200.059	212.535	189.657
ATP5G3	646.122	122.706	321.26	255.877	201.938	121.473	298.98	322.008	234.854	227.157
ATP5H	456.145	127.823	240.609	226.895	419.801	520.88	344.601	285.149	264.107	196.855
ATP5I	231.821	111.417	14.7861	21.573	116.847	124.593	126.679	95.8423	95.7987	24.9412
ATP5J	624.59	270.424	172.566	137.959	481.065	683.335	266.358	300.81	314.266	164.095
ATP5J2	284.682	171.444	58.549	68.7471	236.194	197.334	148.869	139.779	160.238	107.969
ATP5J2-PTCD1	0	0	0.127961	0.16044	0	0	0	0.0899883	0	0
ATP5L	475.868	158.006	139.472	99.2099	419.966	290.365	425.825	315.302	586.786	505.456
ATP5L2	0	0.589529	1.15661	0	0.705345	0.170232	1.49035	0.0449942	0	0.0474526
ATP5O	368.248	144.158	268.004	301.269	462.492	324.541	438.162	455.846	241.211	206.539
ATP5S	7.65067	6.15764	9.44262	6.48957	38.6902	30.0189	24.5907	7.1731	7.69337	4.28809
ATP5SL	32.0101	26.3646	4.76829	14.9234	33.8309	10.6227	14.5723	3.31849	48.1848	57.1809
ATP6AP1	49.2517	79.8693	39.7285	97.0236	18.4153	99.931	18.8777	28.2564	110.081	132.709
ATP6AP1L	0	4.18351	6.86725	13.3967	0	0	0	0	0.228032	0
ATP6AP2	238.665	232.24	378.962	284.131	103.763	107.203	430.296	368.068	317.539	254.158
ATP6C	0	0	0	0	0	0	0	0	0	0
ATP6V0A1	9.88451	9.69482	0.273976	38.158	99.3549	47.7041	13.0819	7.86816	19.0985	20.9229
ATP6V0A2	2.66204	12.7564	0	2.48682	9.52711	0	7.36894	17.3271	24.5554	15.2612
ATP6V0A4	0	0.687783	0.127961	0.08022	0.0224081	0	0	0.476378	7.56709	2.04046
ATP6V0B	453.074	246.769	290.007	337.528	246.906	178.254	312.559	475.204	371.185	399.094
ATP6V0C	7.07166	10.9744	12.0228	9.2339	1.24539	1.10869	4.71943	8.90818	8.50379	8.07725
ATP6V0D1	122.419	226.733	126.775	308.991	151.089	201.846	120.718	373.203	275.669	281.96
ATP6V0D2	0	0	0	0	0.0276247	0	0	0	0	0
ATP6V0E1	776.338	467.493	702.356	704.858	414.652	489.86	704.768	589.052	652.489	701.496
ATP6V0E2	8.42733	0.0491274	21.2143	32.3145	1.286	1.17664	15.4002	5.06368	20.358	25.3355
ATP6V1A	65.286	159.238	140.242	246.265	32.5187	21.9801	106.808	151.679	79.5389	49.0672
ATP6V1B1	0	1.20051	0.0426538	0	0	0	0	0.339655	0	0.936244
ATP6V1B2	77.1207	70.6022	184.584	196.326	54.088	68.8534	191.178	205.105	30.0441	30.5963
ATP6V1C1	149.471	202.281	211.495	250.989	115.929	154.813	153.34	266.568	122.271	187.604
ATP6V1C2	0.337342	23.7033	0.478771	0.447554	0.0448163	9.12794	0.165594	0.0592954	0.252588	1.08116
ATP6V1D	220.647	108.936	280.895	441.973	161.741	155.894	481.216	454.9	123.191	79.879
ATP6V1E1	94.7349	115.68	256.414	558.142	192.781	151.372	346.506	451.801	168.569	110.222
ATP6V1E2	10.2258	2.70855	0.0426538	0.48132	0	0	0	0	1.80319	0.983056
ATP6V1F	95.743	136.935	345.034	370.375	119.934	162.748	134.38	215.84	97.4341	117.342
ATP6V1G1	334.834	457.025	436.757	470.696	356.208	318.9	677.528	794.434	627.407	735.999
ATP6V1G2	0.597601	3.48762	0	8.90442	0	0	0	0	0	0
ATP6V1G2-DDX39B	0	0	0	0	0	0	0	0	0	0
ATP6V1G3	0	0	0	0	0	0	0	0	0	0
ATP6V1H	107.92	52.0135	66.5095	35.9942	72.9704	53.2328	131.233	167.372	52.1525	19.0063
ATP7A	0.0672196	23.7424	1.6512	31.6091	8.1524	17.151	0.082797	3.38699	18.9722	11.2546
ATP7B	0.22244	0	0.426538	1.102	7.56712	0	0	0.172514	0	0
ATP8A1	0.570438	2.28593	0	0.489779	3.39523	3.52084	19.7057	13.7753	6.16036	23.4925
ATP8A2	0.21593	0	0.0426538	0.0612224	14.8007	22.5448	0	0.208579	4.10979	0.795807
ATP8B1	0.593463	47.4619	9.36854	3.06112	2.66657	0	5.4646	3.20076	26.8831	30.9901
ATP8B2	3.26839	0.776543	2.07062	0	2.62183	2.92359	0.496782	1.38019	1.86283	0
ATP8B3	0.51611	5.39155	0	0	4.3932	0.0150701	3.97426	0.0592954	0.92615	0.327685
ATP8B4	0	2.5028	0.213269	0.32088	2.73485	0.0181119	22.2724	0.0449942	0	0.142358
ATP9A	12.1128	4.63798	8.37948	33.5304	29.5631	0.141714	5.21621	13.799	16.5936	22.0324
ATP9B	7.22554	9.42818	7.28772	3.91823	24.631	17.9746	27.9854	2.27509	7.03561	6.88645
ATPAF1	19.877	2.37563	7.84829	9.2253	29.91	5.22931	45.3728	17.5995	53.996	46.0604
ATPAF2	21.6626	11.9653	8.61606	0	23.8243	10.0267	15.9798	4.8185	13.7713	14.5469
ATPIF1	117.874	136.836	105.904	89.809	116.148	73.579	225.87	110.619	168.825	150.68
ATR	21.0971	39.0868	6.72002	26.3446	6.42124	5.53125	12.5024	18.0908	10.6666	9.8004
ATRAID	253.272	168.301	381.311	412.353	173.139	208.494	337.564	144.867	184.656	186.16
ATRIP	0.393184	4.76536	0	0	0	0	0.165594	0.467799	2.65569	7.37257
ATRN	6.83098	6.28616	0.346983	0	0	15.5038	3.64307	16.2633	10.8666	12.4161
ATRNL1	19.3342	0	0.0578305	0	0	0	0.413985	5.95121	2.93458	0
ATRX	37.1235	88.0743	117.742	190.651	57.5735	168.41	77.084	30.0744	131.579	120.06
ATXN1	17.4654	14.73	16.9059	31.5458	38.0559	10.3273	9.77005	28.2633	54.2678	45.8401
ATXN10	71.0088	110.075	150.085	117.82	202.44	260.479	151.684	110.186	257.97	308.891
ATXN1L	21.8731	15.4552	16.9491	12.8627	11.019	10.1546	14.8207	25.483	14.4045	30.35
ATXN2	30.9701	47.7541	10.1562	25.4621	42.5927	19.3335	5.05062	16.0554	34.3572	38.0426
ATXN2L	13.3852	39.2024	7.35795	14.079	34.0979	0.497509	3.14629	8.42079	20.5403	12.1012
ATXN3	14.0202	27.5577	22.7678	44.2823	85.5481	53.8671	89.2552	22.2828	9.25104	11.7728
ATXN3L	0	0	0	0	0	0	0	0	0	0
ATXN7	24.1394	30.2877	11.144	8.63645	25.6226	27.2874	15.7314	20.6227	17.1777	18.8138
ATXN7L1	3.91814	2.90883	0.0426538	0.08022	0	6.12184	5.87859	4.57133	0.0578844	0.18981
ATXN7L2	1.34128	0.0741585	0.853075	3.97946	0	0.724478	0	0.0592954	1.81372	0.753478
ATXN7L3	13.4311	8.83794	4.11305	9.44302	10.9033	1.01807	0.82797	0.269615	1.19628	9.5265
ATXN7L3B	6.32914	22.1543	33.0941	3.05266	33.6304	13.4811	16.1454	22.6986	10.8789	11.4811
AUH	33.1713	14.2576	9.58449	16.4076	0	3.72541	7.86572	6.74492	16.0341	27.3618
AUNIP	0.21731	2.78094	0.395363	7.22424	0	0	0	0.0449942	2.33821	0
AUP1	151.763	105.766	188.422	139.223	194.958	126.713	116.578	67.3618	152.523	131.197
AURKA	2.79449	24.197	0	12.1833	79.6315	7.29779	0	12.601	16.862	31.4101
AURKAIP1	98.1077	58.8504	83.8148	128.591	119.189	64.8374	118.814	128.372	154.301	141.411
AURKB	74.111	2.03936	1.56142	1.653	0	0	0	0	23.0118	0
AURKC	0.0594573	0.236142	0.0426538	0	2.43098	0	0	0	2.35397	0.568791
AUTS2	0.68095	29.9939	0.922514	0.08022	19.4176	25.7601	12.5024	2.31668	51.249	101.659
AVEN	25.5433	5.6319	0	6.24468	4.99974	0	4.96782	10.8156	9.82466	5.81361
AVIL	4.06956	116.301	5.98655	1.44396	14.1543	2.89649	0	3.00072	8.82652	13.587
AVL9	9.24345	35.2221	71.1168	54.8842	119.436	143.737	56.8816	28.0242	43.5416	37.6162
AVP	0	0	0	0	0	0	0	0	0	0
AVPI1	20.6783	12.3658	30.7445	35.7913	37.6187	16.2528	15.7314	53.3113	40.986	29.6972
AVPR1A	0	0.039632	0	0	0	0	0	0	0	0
AVPR1B	0	0	0	0	0	0	0	1.13238	0	0
AVPR2	0	0	0.0578305	0	0	0	0	0	0	0
AWAT1	0	0	0	2.81623	0	0	0	0	0	0
AWAT2	0	0	0	0	0	0	0	0	2.43114	0
AXDND1	2.32324	4.02336	11.4659	6.25716	0	0.361681	3.64307	0.215692	0.0578844	0
AXIN1	1.08655	8.17412	10.856	9.10923	5.82697	3.04651	6.20978	2.54689	11.1717	13.5555
AXIN2	2.85638	12.1794	0.0426538	0	0	3.67709	0	0.0899883	1.59623	7.48284
AXL	46.6091	1.07505	36.4227	10.8362	8.50311	4.9192	30.5165	12.992	33.7834	0.328326
AZGP1	0	1.11238	40.2949	13.112	10.1165	0	0	0.0539229	0	0
AZI1	1.54833	3.80321	0.597153	0	15.4466	0.0150701	0	0.0449942	5.4359	1.69805
AZI2	52.651	24.4619	25.9434	49.8895	16.0284	0.344127	105.069	46.932	29.2669	39.7714
AZIN1	78.1616	543	103.741	137.738	115.792	115.273	187.701	172.782	154.603	233.179
AZU1	0.0271637	0.0982548	0	0	0	0.0107671	0	0	0	0.140437
B2M	17920.4	12512.6	19553.4	12872.4	10821.9	15802.1	31485	25438.5	9060.88	5440.61
B3GALNT1	18.2395	3.24906	0	1.63186	0.0224081	0	18.7121	30.8006	3.64671	0.0474526
B3GALNT2	21.5977	4.09159	12.8363	5.14268	24.4904	5.54125	10.4324	1.7637	11.8348	7.22829
B3GALT1	0.814911	0.0741585	2.43126	0.16044	0	0	0	0.0592954	0	0
B3GALT2	0	0	0	0	0	3.1195	0	0	0	0
B3GALT4	4.59067	2.00228	7.95631	7.1018	0.0133931	0.150701	0.082797	0	5.49731	10.366
B3GALT5	1.01077	0	0	0	0	0	0.248391	0.215692	0	0
B3GALT6	7.02718	2.91534	1.02369	9.83974	0	0	11.5088	5.72686	10.9981	5.17752
B3GALTL	13.4094	2.1506	28.7297	0	3.64474	20.3764	1.73874	0.863468	13.7047	1.27097
B3GAT1	9.56162	0.778665	0.170615	0	1.14281	0	1.32475	0	0	0
B3GAT2	0.135818	0.605316	5.8257	0	0.0552495	0.587732	0	0	0.682334	0.0474526
B3GAT3	18.1154	7.45864	21.991	10.2619	12.141	3.65	10.0184	9.42386	24.0467	22.5062
B3GNT1	3.55844	13.3626	4.47864	0.88242	5.98319	3.76939	8.3625	0.944877	2.73637	5.10118
B3GNT2	87.8497	114.632	13.3644	31.588	30.5544	33.5087	18.1326	79.6609	169.071	122.28
B3GNT3	0	10.9764	22.5162	7.2198	14.2387	34.3381	0.165594	0	7.57938	9.87603
B3GNT4	0	0.631559	1.88771	5.05386	0.0133931	0	0	0.474363	0.752497	0.660494
B3GNT5	11.3596	48.1705	60.9694	63.5519	1.48664	0	22.1068	43.7894	29.2739	27.3919
B3GNT6	0	0	2.37105	0	0	0.0107671	0	0	0	0.0468122
B3GNT7	9.03974	13.8257	5.9248	9.28652	580.941	568.032	23.7627	2.68767	40.8631	90.6991
B3GNT8	3.12436	6.12886	1.79275	7.78134	0	3.45764	4.71943	0.0539229	5.60779	7.12756
B3GNT9	0	0.039632	1.62084	0	0	3.35071	0	0	2.96264	9.70159
B3GNTL1	2.20026	0.852823	7.51202	1.16323	2.14214	0.144896	0	2.22696	3.01351	4.64331
B4GALNT1	0.0400559	0.836166	0	0	18.0679	2.11617	0	0	0	0.328326
B4GALNT2	0	0.294764	0	0	0.0224081	0	0	0	0	0
B4GALNT3	0.0271637	9.09034	0.404813	0	0.188157	3.00658	0	1.64916	6.3375	6.44785
B4GALNT4	1.41764	0.148317	0	0	7.14726	7.59079	0	0.0539229	0.40519	0.42195
B4GALT1	63.6974	31.6274	9.2482	5.53518	264.143	381.349	62.6774	30.3123	67.9319	45.6054
B4GALT2	15.1295	6.42064	3.36074	0	1.54402	9.17943	18.4637	1.84476	13.3749	11.4548
B4GALT3	8.47502	41.7285	17.5339	6.38613	66.5585	59.2047	19.1261	8.18466	11.1104	28.1364
B4GALT4	142.589	5.84404	56.8266	47.6491	7.81839	8.83985	182.319	176.705	54.3029	19.7346
B4GALT5	13.1873	48.3218	31.6353	23.699	42.5532	44.6454	58.0407	43.4617	43.7941	51.491
B4GALT6	4.26319	0	0.0426538	0	0	0	9.60446	0.118591	0.463075	0
B4GALT7	29.1287	15.0459	17.6635	20.1525	5.12245	5.65127	16.3938	21.6899	30.3598	21.9849
B9D1	21.3248	2.27752	8.95729	8.57114	0.165748	10.6163	24.0939	22.0526	15.5149	3.11394
B9D2	5.66257	1.66432	5.6303	8.51823	18.1391	12.0628	19.7057	5.26432	21.3085	18.8049
BAALC	0	37.3057	0	6.49782	0	0	0	0	0	0
BAAT	0	0	0	0	0	0	0	0	0	0
BABAM1	41.3629	38.1948	43.5097	55.6208	61.5248	58.7175	17.2218	14.6534	49.4038	49.0485
BACE1	30.7645	0.964061	5.15498	8.5963	3.54918	1.32354	5.13342	14.3595	18.7968	47.367
BACE2	46.7619	11.8353	15.4945	72.9172	40.4699	57.2275	63.0913	44.9632	47.8813	45.349
BACH1	66.6157	98.2564	92.8543	96.901	63.8538	58.3802	142.908	171.904	114.924	40.7321
BACH2	9.60681	3.00155	0.0426538	1.53056	0	0	0.413985	0.25713	2.89422	0
BAD	66.1827	30.4993	38.6551	29.0295	39.3322	25.2415	19.4573	55.7225	69.0617	82.4835
BAG1	82.1749	45.8372	45.4564	89.1307	167.389	157.239	107.802	207.425	174.217	228.62
BAG2	99.7987	0.135334	5.00567	74.875	48.4931	11.8381	31.0489	5.38646	60.9699	20.6291
BAG3	131.814	110.705	49.2544	208.257	77.4603	73.0301	153.754	215.6	55.4482	77.5234
BAG4	40.3291	1.91514	0	3.73457	66.8305	45.9996	12.1712	27.046	24.0993	22.7024
BAG5	87.739	53.6406	58.4738	12.7533	43.3841	62.8894	98.4457	49.5689	79.9197	97.5243
BAG6	14.9182	25.9686	24.4191	18.7972	118.055	55.3692	15.5658	21.7282	56.1639	66.027
BAHD1	6.60078	5.79505	4.2328	0	8.42428	26.1038	17.139	11.472	7.85827	10.4794
BAI1	0.108655	0.0491274	0.0426538	0	0	0	0.082797	0.674212	0.0912129	0.187249
BAI2	10.0978	0	0.0426538	0	0	0	1.15916	0.323538	0.810381	1.51784
BAI3	0	0.039632	0	0	0	0	0	0	0	0
BAIAP2	60.9708	17.7674	33.554	65.244	5.01105	11.6896	23.1832	34.5444	43.0506	44.1518
BAIAP2L1	45.984	47.7215	55.2059	114.187	65.8402	207.037	33.6156	39.4128	76.7114	56.1114
BAIAP2L2	4.24035	1.84742	1.15165	1.04078	0	0	3.72587	0	0.463075	0.0468122
BAIAP3	0.21731	0	10.3898	4.44601	0	0	0.331188	1.24951	2.35223	5.48273
BAK1	14.167	15.5083	4.38649	8.95747	7.3302	17.1932	0.165594	5.03632	9.90353	18.6752
BAMBI	134.127	36.5994	91.9124	40.7691	0.116419	91.1736	257.996	279.296	101.434	74.8389
BANF1	207.032	83.0081	126.909	107.396	358.7	210.963	126.845	121.503	190.705	159.238
BANF2	0	0.0370793	0	0	0	0	0	0	0	0
BANK1	0	4.26412	0.965065	8.87302	0	0.165771	2.8151	0.485306	0	0
BANP	0.0271637	13.1858	0.577739	0	1.4367	0.187064	10.184	6.79884	1.51729	7.39498
BAP1	10.458	18.8729	28.5455	5.94488	59.0742	0.667559	8.4453	24.2566	29.1231	28.1896
BARD1	61.9362	0.0370793	7.26473	3.48968	20.0685	40.753	2.56671	8.72935	20.5806	13.0451
BARHL1	0	0	0	0	0	0	0	0	0	0
BARHL2	0.0594573	0	0	0	0	0	0	0	0	0
BARX1	0	0.630348	0	0	0	0	0	0	0.636728	0
BARX2	0	5.36832	3.36965	3.85701	0.0267863	0	0.165594	0.323538	2.89951	3.9572
BASP1	98.5541	38.0151	90.4426	11.8726	66.3369	168.423	57.3783	95.4717	12.8609	0
BATF	0	18.5159	43.0205	55.3778	0	7.2487	4.05705	11.9446	0	0.332168
BATF2	0	0	0.263576	0	19.1486	4.41567	0	0	0	0
BATF3	3.94773	5.00051	4.0998	4.43533	5.08295	0	0	0	0.578844	0.854146
BAX	3.74859	22.9357	17.6595	13.378	5.4912	16.036	2.98069	1.78337	21.4612	19.6539
BAZ1A	142.292	571.385	196.447	329.822	157.562	244.962	383.267	104.589	706.139	815.356
BAZ1B	54.0239	60.1384	125.509	86.0607	89.9758	59.463	60.4418	94.5247	81.3458	85.024
BAZ2A	18.0209	29.9047	30.9612	29.4774	105.639	94.5093	36.1823	19.9723	33.9274	44.5608
BAZ2B	6.24765	39.772	76.4145	86.7087	3.64293	53.4496	48.5191	59.2541	3.05385	8.16837
BBC3	2.25321	5.52923	4.83108	7.54283	8.82519	14.5459	0.082797	1.21484	6.30415	1.96611
BBIP1	10.3804	13.3	7.76861	8.82427	15.3574	5.04847	15.0691	7.29182	16.1059	8.96156
BBOX1	5.76805	1.44609	4.13741	0	0	0	0	0	10.9613	29.7885
BBS1	0.0400559	2.57608	1.36492	3.28902	0.755907	1.71246	0.413985	0	0	0.795807
BBS10	8.58373	0.148317	0.748354	10.7495	0	0.979554	35.2715	0.953806	5.38324	1.21712
BBS12	12.9428	11.3463	15.7299	12.9956	1.91522	0	7.03775	0	5.18858	0
BBS2	26.1512	18.1767	47.7539	8.98464	16.3013	0.341187	6.70656	23.312	21.4455	9.67021
BBS4	48.2514	21.3494	16.3442	0	17.9875	1.30282	7.36894	17.7965	2.12946	6.36646
BBS5	7.09482	0	0	1.34689	1.79552	0.10639	0.993564	0	0.866523	0
BBS7	29.2593	3.32872	6.70812	40.1697	10.3171	8.65021	2.64951	8.1205	13.9695	5.25065
BBS9	8.85774	5.06792	16.2984	25.8863	0.123892	20.1696	8.52809	1.66478	34.9011	29.687
BBX	49.9057	33.5263	46.8838	101.02	40.3531	60.6818	65.3269	45.1268	21.9506	26.8719
BCAM	0.162982	9.0361	0.0426538	0	6.2774	3.07117	1.24196	0	15.6395	20.8492
BCAN	0	1.07006	0	0	0	0	0	0	0	0
BCAP29	95.5599	34.1577	104.909	87.0593	14.4283	73.884	98.1145	60.4451	142.391	109.241
BCAP31	252.666	179.718	421.331	350.418	128.839	233.443	318.851	170.707	460.723	495.579
BCAR1	24.6367	17.9029	2.41473	8.30302	24.2534	4.94089	14.9035	21.5646	61.2772	62.0999
BCAR3	60.1948	5.39003	52.9421	62.7482	9.09829	21.4077	46.2007	44.7639	30.5298	13.628
BCAS1	0.0543274	4.51245	0.520474	0	13.5121	0.0710473	7.45173	3.87843	5.8604	6.98718
BCAS2	75.4948	105.705	255.654	358.628	71.9241	74.0804	204.095	169.253	132.889	105.742
BCAS3	2.73557	3.22246	0.131788	18.0648	2.80512	0	0.910767	2.28306	5.18155	7.01786
BCAS4	14.6779	26.7141	36.3472	53.3196	34.0954	40.3098	11.9228	23.2579	25.2764	40.55
BCAT1	84.0176	94.0362	63.9999	49.9581	0.0940106	12.6751	59.4483	76.0275	67.5743	115.115
BCAT2	6.139	9.7652	7.33119	14.1716	7.66045	4.02929	10.9292	11.1584	13.2205	12.9912
BCCIP	80.7081	75.0714	65.3611	153.145	152.651	304.928	151.684	130.316	187.629	151.545
BCDIN3D	0.0271637	0	0	0	0	0.582206	11.1776	8.27893	4.87809	6.57798
BCHE	123.336	1.70162	0.0658939	0	0	0	294.675	118.482	22.133	0
BCKDHA	0.271637	3.92559	2.11302	1.5854	12.5269	1.67605	1.57314	1.15785	1.74707	0.897757
BCKDHB	25.8504	2.55462	4.39334	30.2752	0	21.4035	14.0755	17.0815	39.3722	46.5922
BCKDK	9.14478	26.2975	105.464	188.229	36.0581	47.8083	19.7057	28.5217	66.8062	99.6872
BCL10	53.6745	127.805	40.3064	83.1692	58.9578	49.6397	237.048	58.0563	30.6613	42.9347
BCL11A	0	1.92917	1.08073	0	0	0	1.57314	5.18735	0	0
BCL11B	0.0271637	0	0.0578305	0	0.0828742	0.0150701	10.0184	1.48448	0	0
BCL2	0.108655	1.96603	7.58813	14.0385	0	0	1.90433	0.107846	0.636728	0.561746
BCL2A1	0.847205	101.154	355.701	380.965	6.18529	16.8826	180.498	630.981	4.54306	0
BCL2L1	2.60772	24.3816	20.8159	11.3998	74.4313	58.1413	13.0819	12.74	14.9992	30.0544
BCL2L10	6.95391	0.225028	0	5.77584	0	0	3.39468	2.51967	0.787588	0
BCL2L11	11.4301	26.3117	16.8317	51.0205	30.4871	25.4543	17.8842	5.62812	20.2578	28.7226
BCL2L12	3.31588	11.2008	21.0525	8.82857	20.9287	15.4494	6.37537	6.81198	30.3965	25.9196
BCL2L13	57.2857	49.4141	38.2456	56.2461	15.0859	8.34188	43.8824	50.2063	41.784	8.26136
BCL2L14	0.200279	13.8644	0	0.08022	0	4.6833	0	5.06875	0.868265	0.748995
BCL2L15	22.2003	19.8384	13.9189	14.3321	4.38039	30.2726	10.5152	0	3.54148	14.4392
BCL2L2	6.95391	7.84854	3.93247	0.122445	21.9155	33.1539	2.31832	5.28217	46.7288	52.0771
BCL2L2-PABPN1	0.560782	0.185396	0	0	0	0	0	1.76964	0.957736	0.889431
BCL3	8.15987	47.5433	85.1673	68.4259	42.7129	34.0752	4.22265	41.4993	164.786	192.57
BCL6	22.3903	87.3214	4.85627	5.63877	22.5012	78.3429	15.2347	8.38631	17.1707	69.7548
BCL6B	0	0.245637	6.06224	0	0	0	0	0	0	0
BCL7A	3.98642	2.11877	1.43631	2.08156	24.5894	11.8698	4.47104	0.107846	0.578844	3.48395
BCL7B	55.9567	86.8371	151.054	148.083	32.1421	35.5964	53.1557	100.526	71.9579	93.3688
BCL7C	20.3189	70.4248	59.6607	82.1124	24.9302	11.6508	33.1188	16.9303	70.5491	58.6206
BCL9	23.9328	12.4406	0.372123	1.16323	5.14636	8.95025	2.8979	0	3.59586	10.97
BCL9L	4.42091	14.7186	2.47718	1.65931	14.9816	16.5516	2.23552	5.84192	8.13017	5.60651
BCLAF1	135.609	229.867	108.606	100.615	44.3314	85.8821	91.4079	135.815	161.533	194.758
BCMO1	0	1.83257	0	0	2.15473	0	0	0	0	0.234061
BCO2	19.9586	2.87527	4.66537	9.62238	4.65447	0.0181119	0	4.43266	9.0862	1.75575
BCOR	9.11858	47.3303	9.65063	10.1077	38.6892	2.36644	3.64307	4.29344	10.9683	14.951
BCORL1	3.90341	3.50892	5.07182	3.3397	4.88497	13.0351	3.14629	1.06194	3.49413	14.2525
BCR	15.4162	22.0326	30.1812	36.8195	11.7286	16.3951	11.7572	29.4975	46.7271	52.154
BCS1L	29.6619	6.53095	10.2624	16.6099	24.4473	37.559	8.94208	6.71236	15.8271	22.2004
BDH1	15.5389	11.118	5.9129	0.141442	15.248	0	0	6.34348	8.45466	5.38852
BDH2	106.185	24.6031	8.95729	22.8189	10.5714	14.696	44.462	149.342	19.6002	7.45723
BDKRB1	125.136	11.414	0.123724	0.0612224	4.54885	0	206.827	154.814	165.795	1.82696
BDKRB2	2.25459	8.08493	3.75898	0	0	0.301478	7.03775	0	11.463	17.8404
BDNF	10.7297	0	0	0	0.669656	0.165771	0	34.8881	10.1246	1.66084
BDP1	31.3692	47.4041	58.5235	91.8388	64.2062	29.4898	41.8125	41.3064	55.8727	13.7485
BEAN1	1.39458	0	1.27961	0	0	0.391821	2.23552	2.2947	0.63849	0
BECN1	22.1108	65.8102	80.3901	96.5274	38.4283	146.832	100.019	74.6958	64.9099	58.6534
BEGAIN	6.55164	0.262108	0.867457	0	0	0	3.22908	4.12805	0.289422	0
BEND2	0	0	0.231322	0	0	0	0	0.0539229	0	0
BEND3	0	0	21.4814	0	0	0	0	0.215692	2.5785	6.6684
BEND4	0.0594573	0	0	0.08022	0	1.61196	1.98713	0	0	0
BEND5	0	0	0	0	0	0	1.15916	5.218	0	0.0468122
BEND6	16.8984	0	4.45754	0	0	0	5.6302	0	3.49589	1.09141
BEND7	27.6383	32.8451	16.0854	19.0402	0.0276247	0.0107671	13.3303	8.70873	8.01087	0.759241
[truncated: 18,329 more rows]
