# Supplementary material for: Liquid biopsy-based single-cell metabolic phenotyping of lung cancer patients for informative diagnostics
Source: Nat Commun. 2019 Aug 26;10:3856. doi: 10.1038/s41467-019-11808-3 (PMC6710267; doi:10.1038/s41467-019-11808-3)
Supplement: Supplementary file 6 — Supplementary Data 4 [file 41467_2019_11808_MOESM6_ESM.xlsx]

## Sheet: DEGs shared by 5 patients
												P10			P12			P14			P17			P24
Gene_id	Chr	Start	Stop	P.M	Gene_name	Gene_source	Gene_biotype	length	Up_count	Dn_count	Co_expressed	log2(fold_change)	FDR	C12R vs 2-NBDG	log2(fold_change)	FDR	C12R vs 2-NBDG	log2(fold_change)	FDR	C12R vs 2-NBDG	log2(fold_change)	FDR	C12R vs 2-NBDG	log2(fold_change)	FDR	C12R vs 2-NBDG
ENSG00000057757	chr1	24104895	24114722	+	PITHD1	ensembl_havana	protein_coding	2186	5	0	yes	0.993951	0	up	0.738088	4.31383e-06	up	0.318323	9.09211e-05	up	0.116953	1.92233e-15	up	0.321219	0.0033113	up
ENSG00000142751	chr1	27202624	27216788	-	GPN2	ensembl_havana	protein_coding	4979	5	0	yes	0.690145	0.0457771	up	2.67198	0	up	0.566825	6.8617e-08	up	0.5258	0.000467863	up	0.403271	0.00792643	up
ENSG00000168653	chr1	39491990	39500308	+	NDUFS5	ensembl_havana	protein_coding	548	0	5	yes	-0.858822	0	dn	-0.540578	0	dn	-0.188228	1.38896e-05	dn	-0.2883	0	dn	-0.381307	0	dn
ENSG00000043514	chr1	40306723	40349183	-	TRIT1	ensembl_havana	protein_coding	3054	5	0	yes	1.25005	1.30637e-05	up	2.01522	4.10635e-10	up	1.3782	0.00265595	up	1.87688	1.78954e-06	up	0.935117	0.0247832	up
ENSG00000162433	chr1	65613232	65697828	+	AK4	ensembl_havana	protein_coding	7578	0	5	yes	-1.5077	0	dn	-1.62088	0	dn	-1.26967	0	dn	-1.97513	0	dn	-8.53226	1.88562e-11	dn
ENSG00000137947	chr1	89318615	89357627	-	GTF2B	ensembl_havana	protein_coding	2225	5	0	yes	1.46857	0	up	1.4691	0	up	2.47035	0	up	0.152774	0	up	0.462117	1.26458e-07	up
ENSG00000173947	chr1	111888910	111895635	+	PIFO	ensembl_havana	protein_coding	4261	0	5	yes	-4.27989	0.000186091	dn	-0.55491	1.036e-08	dn	-4.85305	4.00294e-06	dn	-0.224809	0.00163177	dn	-1.23532	1.20634e-05	dn
ENSG00000155380	chr1	113454469	113499635	-	SLC16A1	ensembl_havana	protein_coding	6438	0	5	yes	-3.68552	0	dn	-2.86635	0.00042198	dn	-0.291699	0.000548603	dn	-0.223104	0	dn	-6.26161	0	dn
ENSG00000134247	chr1	117452679	117532980	+	PTGFRN	ensembl_havana	protein_coding	6352	0	5	yes	-2.35006	6.74174e-05	dn	-6.74922	1.48811e-06	dn	-1.77201	6.56041e-12	dn	-0.96422	0.016777	dn	-3.30588	0.00194775	dn
ENSG00000143368	chr1	149895209	149900236	-	SF3B4	ensembl_havana	protein_coding	2245	5	0	yes	0.59115	2.55903e-11	up	1.14743	0	up	0.541575	0	up	0.809644	0.0418488	up	0.32529	0.0334924	up
ENSG00000143153	chr1	169074935	169101960	+	ATP1B1	ensembl_havana	protein_coding	3068	5	0	yes	0.69511	0	up	0.254142	0.0139536	up	0.57932	0	up	0.350431	1.24469e-09	up	0.421358	0	up
ENSG00000162783	chr1	181057638	181059977	+	IER5	ensembl_havana	protein_coding	2340	5	0	yes	1.02567	0	up	0.32942	4.59171e-07	up	0.211201	0	up	4.49638	0	up	0.517633	4.01599e-10	up
ENSG00000182004	chr1	203830731	203839678	+	SNRPE	ensembl_havana	protein_coding	1474	0	5	yes	-0.147326	1.66734e-11	dn	-0.508134	1.62742e-05	dn	-1.28149	0	dn	-0.0106758	2.55472e-14	dn	-0.790648	8.23555e-11	dn
ENSG00000116918	chr1	231664399	231702270	+	TSNAX	ensembl_havana	protein_coding	6241	5	0	yes	0.357044	7.49143e-06	up	0.014914	1.13624e-08	up	0.350804	0	up	0.0217312	2.83462e-05	up	0.379755	1.3936e-14	up
ENSG00000162885	chr1	235613238	235667781	-	B3GALNT2	ensembl_havana	protein_coding	5705	0	5	yes	-2.37197	0	dn	-1.30305	9.69828e-11	dn	-2.12401	3.90062e-07	dn	-2.57609	4.6616e-09	dn	-0.703627	0.00174051	dn
ENSG00000116977	chr1	236681300	236716281	+	LGALS8	ensembl_havana	protein_coding	9710	5	0	yes	0.330473	0.0456441	up	0.857416	2.94461e-10	up	0.185967	0.000361963	up	0.00874032	0.000898153	up	0.556892	0.00614876	up
ENSG00000015171	chr10	180405	300577	+	ZMYND11	ensembl_havana	protein_coding	5300	5	0	yes	2.86182	0	up	0.767461	1.50706e-11	up	0.627734	0.0218184	up	1.43135	1.08889e-05	up	0.138405	3.07736e-06	up
ENSG00000173848	chr10	5454514	5500426	+	NET1	ensembl_havana	protein_coding	4194	5	0	yes	1.48097	0	up	0.325252	0.00123864	up	1.22581	0	up	0.523033	0.0140708	up	1.23207	0.0492182	up
ENSG00000148484	chr10	16632610	16859527	-	RSU1	ensembl_havana	protein_coding	4191	0	5	yes	-0.624748	1.52029e-06	dn	-1.38406	0	dn	-0.166707	3.78216e-05	dn	-0.558989	0	dn	-0.118006	0	dn
ENSG00000136754	chr10	27035522	27150016	-	ABI1	ensembl_havana	protein_coding	4236	5	0	yes	0.411577	0.0297105	up	0.632482	0.00313807	up	0.936423	0	up	0.066354	9.69853e-16	up	0.373577	0.00353828	up
ENSG00000107789	chr10	89264632	89313217	+	MINPP1	ensembl_havana	protein_coding	3016	0	5	yes	-1.75901	1.64941e-07	dn	-1.3416	1.30819e-14	dn	-0.707768	0.000125532	dn	-0.434739	1.79431e-13	dn	-2.48745	0.00475316	dn
ENSG00000138207	chr10	95351444	95361501	-	RBP4	ensembl_havana	protein_coding	1449	0	5	yes	-7.76138	0	dn	-7.23624	4.89338e-12	dn	-7.78267	2.84998e-05	dn	-2.97079	0	dn	-8.10821	9.09944e-12	dn
ENSG00000138175	chr10	104433488	104474164	-	ARL3	ensembl_havana	protein_coding	3844	0	5	yes	-2.61919	0	dn	-0.685498	0	dn	-1.57637	5.69514e-11	dn	-0.600976	0	dn	-1.04982	0.0144984	dn
ENSG00000148735	chr10	115511213	115543188	+	PLEKHS1	ensembl_havana	protein_coding	5402	5	0	yes	8.1602	1.71223e-06	up	0.80434	0.00120974	up	8.19321	1.81757e-15	up	1.22569	0.00124023	up	1.19054	9.59315e-08	up
ENSG00000175470	chr10	133747955	133773331	+	PPP2R2D	ensembl_havana	protein_coding	6114	5	0	yes	1.16974	0.000217474	up	0.0837562	0.00713298	up	0.377569	1.95709e-06	up	0.543003	0.00617467	up	0.0451689	6.52234e-09	up
ENSG00000166441	chr11	8703958	8736306	+	RPL27A	ensembl_havana	protein_coding	7193	0	5	yes	-0.765085	0	dn	-0.462651	0	dn	-0.518657	1.11208e-10	dn	-0.493422	0	dn	-0.285753	6.22464e-14	dn
ENSG00000148926	chr11	10326227	10328944	+	ADM	ensembl_havana	protein_coding	2718	0	5	yes	-1.85426	0	dn	-0.120783	1.58403e-07	dn	-0.481626	1.4296e-10	dn	-0.721007	0	dn	-4.75745	0.000873891	dn
ENSG00000110700	chr11	17095936	17099334	-	RPS13	ensembl_havana	protein_coding	2186	0	5	yes	-0.967385	0	dn	-0.0479118	8.66743e-08	dn	-0.0154847	1.13709e-08	dn	-0.363982	0	dn	-0.351121	0	dn
ENSG00000070081	chr11	17229700	17371521	+	NUCB2	ensembl_havana	protein_coding	8993	0	5	yes	-4.49567	0	dn	-2.22319	0	dn	-0.457203	1.00834e-09	dn	-1.46109	0	dn	-1.72232	1.66231e-06	dn
ENSG00000049449	chr11	31833939	32127301	+	RCN1	ensembl_havana	protein_coding	7225	0	5	yes	-0.595502	1.01583e-05	dn	-0.263025	0	dn	-0.503163	2.0247e-08	dn	-1.7114	0	dn	-0.0218719	0	dn
ENSG00000173465	chr11	65337901	65341413	+	SSSCA1	ensembl_havana	protein_coding	2008	5	0	yes	1.77733	0	up	0.702191	9.98113e-09	up	0.312076	1.30819e-14	up	1.81249	1.4798e-14	up	0.302859	0.0050977	up
ENSG00000258297	chr11	66433507	66435845	+	RP11-658F2.8	havana	antisense	2339	5	0	yes	4.99896	0.00018858	up	0.366249	5.15099e-06	up	0.663613	5.50431e-12	up	12.1618	3.36212e-18	up	0.0239721	0.00433015	up
ENSG00000042429	chr11	93517393	93547861	+	MED17	ensembl_havana	protein_coding	10773	5	0	yes	1.83736	2.07794e-08	up	1.30033	3.96794e-09	up	1.13534	6.99376e-05	up	1.26616	5.64712e-05	up	0.320053	0.000207564	up
ENSG00000204381	chr11	111411005	111432264	+	LAYN	ensembl_havana	protein_coding	2938	0	5	yes	-1.4015	0	dn	-1.29115	0	dn	-1.54682	0	dn	-0.897016	0	dn	-5.59888	4.81237e-11	dn
ENSG00000150782	chr11	112013974	112034840	-	IL18	ensembl_havana	protein_coding	2628	0	5	yes	-2.9585	0	dn	-1.53569	0	dn	-0.874179	9.35166e-05	dn	-0.692103	0	dn	-2.49885	0.00212799	dn
ENSG00000167283	chr11	118271869	118302211	+	ATP5L	ensembl_havana	protein_coding	3376	0	5	yes	-1.58997	0	dn	-0.490996	9.35534e-11	dn	-0.532252	0	dn	-0.446772	0	dn	-0.215211	0	dn
ENSG00000118181	chr11	118886422	118889401	-	RPS25	ensembl_havana	protein_coding	1477	0	5	yes	-0.675281	0	dn	-0.0833257	8.27871e-11	dn	-0.015267	0.000635397	dn	-0.261964	0	dn	-0.166221	1.86582e-10	dn
ENSG00000111341	chr12	15034115	15038860	-	MGP	ensembl_havana	protein_coding	2639	0	5	yes	-4.89489	0	dn	-4.54779	0.0252627	dn	-5.69339	1.20996e-08	dn	-0.00927622	0	dn	-0.02424	0	dn
ENSG00000134294	chr12	46751972	46766650	-	SLC38A2	ensembl_havana	protein_coding	6602	5	0	yes	0.85967	0	up	0.325047	0.00619389	up	0.241745	0.00294449	up	0.565203	0	up	0.202331	0	up
ENSG00000123353	chr12	56211703	56215663	+	ORMDL2	ensembl_havana	protein_coding	2810	0	5	yes	-0.691554	0	dn	-0.282479	4.83638e-06	dn	-0.680288	0	dn	-0.561649	0	dn	-0.046043	7.53556e-14	dn
ENSG00000139641	chr12	56512034	56538455	+	ESYT1	ensembl_havana	protein_coding	5493	0	5	yes	-0.566329	2.53263e-08	dn	-1.02995	4.89238e-07	dn	-0.726186	3.67404e-11	dn	-0.84733	5.883e-06	dn	-0.175529	0.00350033	dn
ENSG00000080371	chr12	72148654	72184699	+	RAB21	ensembl_havana	protein_coding	6670	5	0	yes	1.89924	0	up	0.641047	0.011792	up	1.39208	0	up	0.67497	0.010355	up	0.46942	0.000338177	up
ENSG00000070961	chr12	89981828	90103077	-	ATP2B1	ensembl_havana	protein_coding	9491	0	5	yes	-0.173302	9.38977e-12	dn	-0.224064	0.00246487	dn	-0.204502	0.011283	dn	-0.258547	0	dn	-0.981082	0.00139036	dn
ENSG00000174456	chr12	110465872	110511491	-	C12orf76	ensembl_havana	protein_coding	5998	0	5	yes	-1.59262	1.27832e-07	dn	-2.26449	0.00400951	dn	-8.10855	9.65726e-14	dn	-1.89166	0.0121904	dn	-0.871912	0.000183618	dn
ENSG00000111775	chr12	120875893	120878545	+	COX6A1	ensembl_havana	protein_coding	1344	0	5	yes	-0.872383	0	dn	-0.0218752	1.2464e-10	dn	-0.0556574	0.0453171	dn	-0.102026	0	dn	-0.505627	6.08611e-06	dn
ENSG00000089053	chr12	121746048	121837699	-	ANAPC5	ensembl_havana	protein_coding	12304	0	5	yes	-1.05396	0	dn	-0.828248	4.53973e-13	dn	-0.871382	1.79076e-06	dn	-0.301895	0	dn	-0.365481	0	dn
ENSG00000182196	chr12	123464607	123467456	+	ARL6IP4	ensembl_havana	protein_coding	2777	0	5	yes	-0.64076	7.51569e-11	dn	-1.82026	5.64637e-10	dn	-3.03664	0.000855687	dn	-0.804038	5.04774e-05	dn	-1.3867	0.00187856	dn
ENSG00000253710	chr13	52586534	52603800	+	ALG11	ensembl_havana	protein_coding	5785	5	0	yes	0.31182	4.46637e-15	up	2.47447	0	up	2.11788	0.000901318	up	0.304413	0	up	0.139937	8.72476e-06	up
ENSG00000125304	chr13	100153671	100216260	+	TM9SF2	ensembl_havana	protein_coding	3885	0	5	yes	-0.573779	0	dn	-0.363412	0.0423793	dn	-0.221093	9.57873e-07	dn	-0.659395	0	dn	-0.118735	0	dn
ENSG00000100890	chr14	35591052	35743271	+	KIAA0391	ensembl_havana	protein_coding	3433	5	0	yes	0.646087	0	up	0.806403	0	up	0.288768	0.0311662	up	1.49021	7.59959e-08	up	1.28129	0	up
ENSG00000213741	chr14	50043390	50065408	-	RPS29	ensembl_havana	protein_coding	2656	0	5	yes	-1.12329	0	dn	-0.393633	3.57956e-14	dn	-0.222433	0.00345267	dn	-0.803203	0	dn	-0.641223	0.000885669	dn
ENSG00000100528	chr14	54893654	54908149	-	CNIH1	ensembl_havana	protein_coding	1684	0	5	yes	-1.2609	0	dn	-0.923154	0	dn	-0.590976	2.60858e-06	dn	-0.0874946	0	dn	-0.484507	3.41252e-05	dn
ENSG00000100650	chr14	70193617	70238722	+	SRSF5	ensembl_havana	protein_coding	5357	5	0	yes	0.543969	0	up	0.11327	0.00522803	up	0.717199	0.00164385	up	0.569957	4.24106e-10	up	0.0854176	5.56661e-14	up
ENSG00000100767	chr14	73704205	73741348	+	PAPLN	ensembl_havana	protein_coding	7699	0	5	yes	-3.51496	0.0263053	dn	-4.66546	1.93046e-12	dn	-4.83643	8.82382e-07	dn	-1.88344	0.00111787	dn	-3.2638	0.00345959	dn
ENSG00000119705	chr14	78174414	78227447	+	SLIRP	ensembl_havana	protein_coding	2615	0	5	yes	-1.45014	0	dn	-0.0539712	0.0406606	dn	-0.0344366	0.00749658	dn	-0.689192	0	dn	-0.976839	0	dn
ENSG00000183648	chr14	92582466	92588261	-	NDUFB1	ensembl_havana	protein_coding	2263	0	5	yes	-2.09731	0	dn	-1.12978	8.17622e-10	dn	-0.678685	7.93574e-07	dn	-0.0801609	4.26006e-10	dn	-1.51015	0	dn
ENSG00000185115	chr15	29560353	29562033	-	NDNL2	ensembl_havana	protein_coding	1681	0	5	yes	-0.526763	9.33968e-05	dn	-0.928557	1.20444e-07	dn	-0.783311	4.43914e-06	dn	-0.849826	0	dn	-0.170331	0.00748041	dn
ENSG00000140264	chr15	44069285	44094787	+	SERF2	ensembl_havana	protein_coding	7347	0	5	yes	-0.656344	0	dn	-0.106827	0	dn	-0.347052	0	dn	-0.0767288	0	dn	-0.564322	0	dn
ENSG00000104093	chr15	51739908	51915030	-	DMXL2	ensembl_havana	protein_coding	13807	0	5	yes	-0.408745	3.77116e-13	dn	-2.114	0	dn	-2.29812	3.14187e-09	dn	-0.198103	0.00062218	dn	-0.273682	0.0198222	dn
ENSG00000137818	chr15	69745123	69748255	+	RPLP1	ensembl_havana	protein_coding	2993	0	5	yes	-1.0346	0	dn	-0.40793	0	dn	-0.153361	2.11726e-07	dn	-0.0475342	0	dn	-0.210298	0	dn
ENSG00000136371	chr15	80125927	80189721	-	MTHFS	ensembl_havana	protein_coding	1633	0	5	yes	-0.733802	0	dn	-0.45996	2.17455e-12	dn	-0.874108	0	dn	-0.511546	0	dn	-1.28256	0.0119277	dn
ENSG00000182054	chr15	90626277	90645736	-	IDH2	ensembl_havana	protein_coding	2814	0	5	yes	-1.32225	1.66012e-09	dn	-0.695687	1.11682e-11	dn	-4.53098	0	dn	-0.119946	3.62227e-11	dn	-0.328093	0	dn
ENSG00000184254	chr15	101417919	101456831	+	ALDH1A3	ensembl_havana	protein_coding	5772	0	5	yes	-2.32413	0	dn	-5.75984	0.000615115	dn	-0.122135	0.00326585	dn	-1.89882	0	dn	-0.459198	0	dn
ENSG00000205937	chr16	2303117	2318413	-	RNPS1	ensembl_havana	protein_coding	8582	5	0	yes	1.04648	1.57732e-10	up	0.907807	0	up	1.53162	0	up	0.187071	7.74912e-13	up	0.0468069	1.08283e-05	up
ENSG00000140993	chr16	3348832	3355729	-	TIGD7	ensembl_havana	protein_coding	4197	0	5	yes	-3.15015	3.85211e-12	dn	-6.5428	0	dn	-3.62797	0.000616293	dn	-6.44535	0.00912136	dn	-1.15578	0.00364606	dn
ENSG00000134419	chr16	18792617	18801705	-	RPS15A	ensembl_havana	protein_coding	6679	0	5	yes	-0.719104	0	dn	-0.414465	0	dn	-0.542335	0.000760545	dn	-0.190523	0	dn	-0.0992875	0	dn
ENSG00000174938	chr16	29882480	29910868	-	SEZ6L2	ensembl_havana	protein_coding	4110	0	5	yes	-1.22295	1.45198e-07	dn	-1.15308	0	dn	-1.00464	2.53067e-05	dn	-0.0217821	0.0326559	dn	-5.89052	0.00381786	dn
ENSG00000159720	chr16	67471917	67515140	-	ATP6V0D1	ensembl_havana	protein_coding	8212	5	0	yes	0.888621	0	up	1.28462	0	up	0.41762	1.39456e-13	up	1.61507	0	up	0.0325431	0	up
ENSG00000213977	chr17	3566196	3571976	-	TAX1BP3	ensembl_havana	protein_coding	1377	0	5	yes	-1.27205	0	dn	-2.11898	0	dn	-1.62711	0	dn	-0.172938	4.45811e-10	dn	-0.833631	2.70637e-15	dn
ENSG00000108561	chr17	5336097	5352150	-	C1QBP	ensembl_havana	protein_coding	2335	0	5	yes	-1.0477	0	dn	-1.1123	0	dn	-0.312895	0.000568788	dn	-0.476337	0	dn	-0.147686	1.9967e-13	dn
ENSG00000128487	chr17	19912657	20222339	+	SPECC1	ensembl_havana	protein_coding	13676	0	5	yes	-6.00727	6.92378e-08	dn	-7.31759	2.30531e-19	dn	-0.544909	1.53206e-10	dn	-0.9157	0.0189682	dn	-2.14512	4.4355e-06	dn
ENSG00000006042	chr17	31254928	31272124	+	TMEM98	ensembl_havana	protein_coding	5187	0	5	yes	-4.68854	0	dn	-7.05488	4.0936e-18	dn	-1.97915	0	dn	-0.823368	0	dn	-3.70271	4.71332e-09	dn
ENSG00000005955	chr17	34900737	34946278	+	GGNBP2	ensembl_havana	protein_coding	9729	5	0	yes	0.652674	1.81757e-15	up	1.11379	0.001634	up	0.620565	5.17818e-06	up	0.376193	0.000611044	up	0.314246	2.48185e-10	up
ENSG00000073605	chr17	38060848	38076107	-	GSDMB	ensembl_havana	protein_coding	5917	5	0	yes	2.30744	0	up	0.719198	2.1513e-06	up	1.55528	0	up	1.97257	0.00137593	up	0.843717	4.7875e-06	up
ENSG00000037042	chr17	40811323	40819024	+	TUBG2	ensembl_havana	protein_coding	2772	5	0	yes	0.375665	0.000463205	up	2.96113	0	up	0.0586101	0.0112715	up	0.119473	0.000210673	up	0.510009	3.95052e-06	up
ENSG00000108821	chr17	48260650	48278993	-	COL1A1	ensembl_havana	protein_coding	9819	0	5	yes	-4.68906	0	dn	-3.39933	0	dn	-0.272941	4.45768e-08	dn	-0.112593	0	dn	-3.59791	0	dn
ENSG00000141367	chr17	57697219	57773671	+	CLTC	ensembl_havana	protein_coding	11021	5	0	yes	0.798792	0	up	1.35997	0	up	0.215633	0.0100236	up	0.0382312	0	up	0.437233	1.00686e-05	up
ENSG00000172809	chr17	72199721	72206794	+	RPL38	ensembl_havana	protein_coding	3829	0	5	yes	-0.707621	0	dn	-0.00542959	0.000116015	dn	-0.150403	0.000181269	dn	-0.618422	0	dn	-0.629678	0	dn
ENSG00000035862	chr17	76849059	76921469	-	TIMP2	ensembl_havana	protein_coding	5633	0	5	yes	-2.83159	0	dn	-0.969215	0	dn	-6.94171	0.0352984	dn	-0.454911	0	dn	-5.46811	0	dn
ENSG00000108679	chr17	76967320	76976191	-	LGALS3BP	ensembl_havana	protein_coding	3584	0	5	yes	-0.886236	0	dn	-0.263495	0	dn	-0.468526	3.68754e-07	dn	-0.151083	0	dn	-0.0146816	0	dn
ENSG00000080986	chr18	2571510	2616634	+	NDC80	ensembl_havana	protein_coding	3600	0	5	yes	-3.2334	0	dn	-4.68589	6.77092e-11	dn	-6.12037	0.0221083	dn	-0.394684	0.00131845	dn	-2.35687	0.000162429	dn
ENSG00000132205	chr18	2847028	2915991	+	EMILIN2	ensembl_havana	protein_coding	6435	0	5	yes	-1.40811	0	dn	-0.989856	0	dn	-5.24227	1.84579e-06	dn	-0.374863	6.39338e-06	dn	-6.57598	0	dn
ENSG00000101745	chr18	9136226	9285983	+	ANKRD12	ensembl_havana	protein_coding	12269	5	0	yes	0.959225	0	up	0.400269	0.0115116	up	0.00652371	7.28214e-07	up	0.0373269	0.00438099	up	0.415427	0.0429762	up
ENSG00000101558	chr18	9913999	9960018	+	VAPA	ensembl_havana	protein_coding	11880	5	0	yes	0.549507	0	up	0.364757	1.45206e-12	up	0.272741	0	up	0.352897	0	up	0.181211	0	up
ENSG00000101782	chr18	21032787	21066567	+	RIOK3	ensembl_havana	protein_coding	5320	5	0	yes	0.100518	0.00341465	up	0.988028	0	up	1.86081	0	up	0.366412	4.338e-08	up	0.0159247	3.58875e-15	up
ENSG00000172466	chr18	32912176	32925446	-	ZNF24	ensembl_havana	protein_coding	8257	5	0	yes	1.03777	0	up	2.03635	0	up	1.75124	0	up	0.0929825	4.43339e-06	up	0.341579	1.26625e-06	up
ENSG00000074695	chr18	56995055	57027194	-	LMAN1	ensembl_havana	protein_coding	6767	0	5	yes	-1.53146	0	dn	-0.2115	0.02264	dn	-1.00467	0	dn	-0.131103	0	dn	-0.802018	1.89687e-09	dn
ENSG00000115268	chr19	1438358	1440583	+	RPS15	ensembl_havana	protein_coding	2226	0	5	yes	-0.37924	2.9458e-09	dn	-0.699088	0	dn	-0.452404	1.03629e-10	dn	-0.45183	0	dn	-0.227519	0	dn
ENSG00000127540	chr19	1597171	1605480	-	UQCR11	ensembl_havana	protein_coding	2143	0	5	yes	-0.81871	0	dn	-0.540426	0.00662509	dn	-0.143308	0.00701161	dn	-0.537845	0	dn	-0.129101	0	dn
ENSG00000261526	chr19	1874881	1876168	-	CTB-31O20.2	havana	lincRNA	1288	5	0	yes	1.08767	0.0070002	up	2.01919	4.48264e-05	up	0.603522	0.000242361	up	10.8687	5.9641e-05	up	0.95551	4.52112e-08	up
ENSG00000105298	chr19	3610639	3626813	-	CACTIN	ensembl_havana	protein_coding	5952	5	0	yes	0.285395	0.00488602	up	2.40534	1.81742e-07	up	0.755767	0.0487442	up	10.137	4.37622e-08	up	0.359175	2.08017e-05	up
ENSG00000130255	chr19	5674958	5691887	+	RPL36	ensembl_havana	protein_coding	2272	0	5	yes	-0.406732	1.57158e-06	dn	-0.393809	0	dn	-0.41826	4.84701e-09	dn	-0.605957	0	dn	-0.260578	0	dn
ENSG00000174886	chr19	5891287	5904017	-	NDUFA11	ensembl_havana	protein_coding	4839	0	5	yes	-1.53246	0	dn	-0.582946	0	dn	-0.560291	0	dn	-0.285801	0	dn	-0.259799	1.04907e-06	dn
ENSG00000105185	chr19	33071974	33078358	+	PDCD5	ensembl_havana	protein_coding	2253	0	5	yes	-1.26	0	dn	-0.0574289	5.68393e-05	dn	-0.538259	9.02095e-11	dn	-0.536665	0	dn	-0.635439	9.20228e-16	dn
ENSG00000126267	chr19	36139125	36149763	+	COX6B1	ensembl_havana	protein_coding	936	0	5	yes	-1.15567	0	dn	-0.0945304	0.000598762	dn	-0.288741	0.000906814	dn	-0.283525	4.0417e-05	dn	-0.335667	6.7824e-07	dn
ENSG00000171863	chr2	3622795	3628509	+	RPS7	ensembl_havana	protein_coding	5583	0	5	yes	-0.609866	0	dn	-0.428218	0	dn	-0.0974005	0.0158607	dn	-0.682348	0	dn	-0.306549	0	dn
ENSG00000143870	chr2	10923517	10978103	-	PDIA6	ensembl_havana	protein_coding	4101	0	5	yes	-0.867545	0	dn	-0.212388	0	dn	-0.274281	0.0124008	dn	-1.07734	0	dn	-0.350408	0	dn
ENSG00000115234	chr2	27593389	27599995	+	SNX17	ensembl_havana	protein_coding	3350	0	5	yes	-2.05054	0	dn	-0.145935	6.74323e-10	dn	-0.792535	0.00160847	dn	-0.521739	0	dn	-0.384469	0	dn
ENSG00000163170	chr2	74362525	74375121	-	BOLA3	ensembl_havana	protein_coding	3156	0	5	yes	-0.0746981	0.000738718	dn	-0.978839	3.45845e-09	dn	-0.558415	2.06593e-05	dn	-1.54006	0	dn	-0.938163	0	dn
ENSG00000115307	chr2	74753772	74757066	-	AUP1	ensembl_havana	protein_coding	2634	0	5	yes	-0.520531	1.39232e-08	dn	-0.436297	1.53371e-12	dn	-0.621195	1.64703e-10	dn	-0.804542	0	dn	-0.217136	0	dn
ENSG00000034510	chr2	85132749	85133795	+	TMSB10	ensembl_havana	protein_coding	492	0	5	yes	-1.0186	0	dn	-0.300957	0	dn	-0.109993	0	dn	-0.0856571	0	dn	-0.387689	0	dn
ENSG00000115594	chr2	102681004	102796334	+	IL1R1	ensembl_havana	protein_coding	7083	0	5	yes	-1.46618	0	dn	-2.69767	0	dn	-0.135914	6.15982e-06	dn	-0.891313	0	dn	-1.55574	0.00106703	dn
ENSG00000184898	chr2	152104454	152118393	-	RBM43	ensembl_havana	protein_coding	4717	0	5	yes	-6.07988	0.000145032	dn	-4.26574	0	dn	-5.13038	3.01248e-06	dn	-1.47967	0.00675701	dn	-2.88579	0.0125727	dn
ENSG00000153250	chr2	161128662	161350305	-	RBMS1	ensembl_havana	protein_coding	11750	0	5	yes	-1.47409	8.69469e-13	dn	-0.418269	6.21565e-07	dn	-0.385313	1.57215e-10	dn	-0.0990997	0	dn	-0.756641	1.85902e-12	dn
ENSG00000138386	chr2	191511472	191557492	+	NAB1	ensembl_havana	protein_coding	4893	0	5	yes	-1.41487	3.86145e-11	dn	-2.74428	0	dn	-4.00536	0	dn	-0.106836	1.38356e-13	dn	-2.68648	5.17508e-10	dn
ENSG00000187514	chr2	232571605	232578251	+	PTMA	ensembl_havana	protein_coding	3378	0	5	yes	-1.78383	0	dn	-1.13203	0	dn	-0.155352	3.23092e-05	dn	-0.0226647	0	dn	-0.450641	1.58882e-05	dn
ENSG00000271303	chr20	627259	634014	-	SRXN1	ensembl_havana	protein_coding	2698	0	5	yes	-0.717086	0.000320648	dn	-1.98094	0.0114636	dn	-3.2599	0	dn	-2.68397	0	dn	-3.59247	0	dn
ENSG00000171867	chr20	4666882	4682236	+	PRNP	ensembl_havana	protein_coding	2851	0	5	yes	-1.43718	0	dn	-0.567396	0	dn	-2.78514	0	dn	-0.060101	0	dn	-0.821345	0.0147289	dn
ENSG00000101000	chr20	33759876	33765165	+	PROCR	ensembl_havana	protein_coding	1348	0	5	yes	-6.80088	0	dn	-0.729499	5.18195e-13	dn	-5.41052	3.89731e-06	dn	-0.80468	0	dn	-6.16085	0	dn
ENSG00000242372	chr20	33866714	33872788	-	EIF6	ensembl_havana	protein_coding	1631	5	0	yes	1.07258	0	up	0.336412	1.22274e-14	up	0.286107	0	up	0.230643	0	up	0.166927	1.65299e-11	up
ENSG00000118707	chr20	35201891	35222353	+	TGIF2	ensembl_havana	protein_coding	3784	5	0	yes	2.03825	0.00196992	up	1.77359	0	up	1.25545	3.58875e-15	up	3.73871	0.000687398	up	1.42265	8.66872e-10	up
ENSG00000099901	chr22	20103461	20114878	+	RANBP1	ensembl_havana	protein_coding	4620	0	5	yes	-1.65515	0	dn	-0.944356	0	dn	-0.0284061	0.0232369	dn	-0.742081	0	dn	-0.899577	0	dn
ENSG00000100028	chr22	24951471	25005947	+	SNRPD3	ensembl_havana	protein_coding	2544	0	5	yes	-1.31095	0	dn	-0.152069	1.98167e-12	dn	-0.375321	5.84969e-06	dn	-0.205772	0	dn	-0.309715	0	dn
ENSG00000100246	chr22	39174513	39190203	-	DNAL4	ensembl_havana	protein_coding	2430	5	0	yes	0.31515	0.00231353	up	0.33191	0.011535	up	1.40297	0.0078264	up	3.39925	0.0176028	up	0.344314	5.86546e-05	up
ENSG00000188677	chr22	44395091	44568829	+	PARVB	ensembl_havana	protein_coding	7330	0	5	yes	-3.43203	0.00494669	dn	-2.93428	7.73043e-05	dn	-1.87601	2.30707e-13	dn	-1.19616	2.54711e-07	dn	-3.56989	0.0189532	dn
ENSG00000093000	chr22	45559722	45583896	+	NUP50	ensembl_havana	protein_coding	8318	5	0	yes	0.624553	0.00440393	up	3.71499	1.85399e-08	up	0.687544	0	up	1.7007	0	up	0.361728	0.00160673	up
ENSG00000132170	chr3	12328867	12475855	+	PPARG	ensembl_havana	protein_coding	4046	5	0	yes	0.371903	0.00010802	up	1.38843	0	up	2.22501	0	up	2.01724	3.49975e-07	up	5.03533	1.47204e-09	up
ENSG00000172939	chr3	38206580	38296979	+	OXSR1	ensembl_havana	protein_coding	6075	5	0	yes	0.132658	3.29576e-12	up	0.32262	6.79922e-14	up	2.05528	3.70171e-08	up	1.36422	3.78171e-08	up	0.0430033	4.13143e-07	up
ENSG00000232112	chr3	48481667	48485616	+	TMA7	ensembl_havana	protein_coding	1139	0	5	yes	-0.211463	5.28906e-08	dn	-1.09203	0	dn	-0.137018	4.15995e-06	dn	-0.0323997	0	dn	-0.62616	0	dn
ENSG00000213672	chr3	48701364	48723797	-	NCKIPSD	ensembl_havana	protein_coding	3635	0	5	yes	-1.06358	2.50293e-05	dn	-2.78684	0	dn	-6.88987	1.21134e-11	dn	-9.88035	0.000359169	dn	-1.06337	0.0115937	dn
ENSG00000248487	chr3	52005442	52015212	+	ABHD14A	ensembl_havana	protein_coding	2309	5	0	yes	0.787045	2.68972e-13	up	0.127809	0.000590477	up	1.01791	1.0223e-05	up	0.769623	0.0439381	up	0.649233	0.002069	up
ENSG00000163939	chr3	52579368	52719933	-	PBRM1	ensembl_havana	protein_coding	9654	0	5	yes	-1.58882	0	dn	-0.0592547	0.00885304	dn	-2.98189	3.31998e-10	dn	-1.89071	0	dn	-0.157624	0.00104405	dn
ENSG00000213533	chr3	52870235	52931612	-	TMEM110	ensembl_havana	protein_coding	5730	5	0	yes	1.30468	0.00107402	up	3.51195	0.0191363	up	4.54595	0.0117439	up	1.25387	0.00825436	up	0.379492	0.00198898	up
ENSG00000168374	chr3	57557090	57583947	-	ARF4	ensembl_havana	protein_coding	2595	5	0	yes	0.00413296	0	up	0.432061	0	up	0.472159	0	up	0.223447	0	up	0.485096	0	up
ENSG00000163902	chr3	128338817	128399918	-	RPN1	ensembl_havana	protein_coding	3988	0	5	yes	-0.863172	9.94787e-11	dn	-0.0760312	0.0458799	dn	-0.546532	0	dn	-0.143294	0	dn	-0.591231	0	dn
ENSG00000169714	chr3	128888327	128902765	-	CNBP	ensembl_havana	protein_coding	1927	0	5	yes	-0.33367	0	dn	-0.14516	0	dn	-0.394293	0.0364481	dn	-0.124519	0	dn	-0.0220154	2.58622e-08	dn
ENSG00000163660	chr3	156864297	156878549	-	CCNL1	ensembl_havana	protein_coding	8729	5	0	yes	0.978367	0	up	0.428876	2.132e-13	up	0.196107	0.000134731	up	1.01546	5.35747e-10	up	0.758114	1.57967e-06	up
ENSG00000002549	chr4	17578815	17609595	+	LAP3	ensembl_havana	protein_coding	3785	5	0	yes	0.970906	0	up	1.06615	0	up	1.59316	0	up	1.92534	0	up	0.630427	1.19114e-08	up
ENSG00000064042	chr4	41361624	41702061	+	LIMCH1	ensembl_havana	protein_coding	10862	5	0	yes	3.39098	0.0255239	up	0.864913	0	up	0.131827	0	up	0.619416	0.00890769	up	0.00195302	0.00110439	up
ENSG00000198189	chr4	88257762	88312538	-	HSD17B11	ensembl_havana	protein_coding	2435	0	5	yes	-1.52619	0	dn	-1.05773	0	dn	-1.63909	1.30819e-14	dn	-0.657078	0	dn	-0.286332	0	dn
ENSG00000005059	chr4	110481361	110609874	+	CCDC109B	ensembl_havana	protein_coding	3558	0	5	yes	-1.99381	0	dn	-1.60751	0	dn	-0.534522	1.15267e-11	dn	-0.695052	0	dn	-3.65196	0.00023527	dn
ENSG00000151012	chr4	139085251	139163503	-	SLC7A11	ensembl_havana	protein_coding	9645	5	0	yes	6.98003	0	up	0.816148	2.28805e-06	up	0.290455	0.033031	up	0.0231471	0	up	0.30699	1.77404e-07	up
ENSG00000170185	chr4	144106070	144144983	+	USP38	ensembl_havana	protein_coding	7787	5	0	yes	0.981887	0	up	1.20935	0	up	0.987525	0.00107223	up	0.148754	3.32415e-06	up	1.03027	1.91533e-06	up
ENSG00000145592	chr5	40825364	40835437	-	RPL37	ensembl_havana	protein_coding	8153	0	5	yes	-1.05142	0	dn	-0.0110516	6.35246e-10	dn	-0.208682	0.013304	dn	-0.0549101	0	dn	-0.407654	0	dn
ENSG00000112851	chr5	65222303	65378377	+	ERBB2IP	ensembl_havana	protein_coding	10216	5	0	yes	4.77393	0	up	0.510863	1.20914e-07	up	0.531362	1.83518e-07	up	0.0783201	0	up	0.498339	0	up
ENSG00000169567	chr5	130494720	130507428	-	HINT1	ensembl_havana	protein_coding	1936	0	5	yes	-1.17103	0	dn	-0.397724	0	dn	-0.172025	0.035301	dn	-0.199808	0	dn	-0.84062	9.54089e-09	dn
ENSG00000131437	chr5	132028320	132073330	-	KIF3A	ensembl_havana	protein_coding	6856	0	5	yes	-0.846178	1.34527e-05	dn	-0.788463	0.00405807	dn	-1.39013	1.3936e-14	dn	-0.347984	0	dn	-0.0540743	8.52918e-08	dn
ENSG00000113658	chr5	135468534	135524435	+	SMAD5	ensembl_havana	protein_coding	8778	5	0	yes	6.87277	0	up	0.401647	1.81757e-15	up	0.972918	0.00198144	up	0.683982	0	up	1.09427	0.046229	up
ENSG00000113712	chr5	148871760	148931007	-	CSNK1A1	ensembl_havana	protein_coding	7606	5	0	yes	0.690503	0	up	0.315591	0.0296798	up	0.208967	2.04192e-11	up	0.242915	0	up	0.363221	0	up
ENSG00000177556	chr5	151121877	151152093	-	ATOX1	ensembl_havana	protein_coding	5239	0	5	yes	-1.13449	0	dn	-0.879587	0	dn	-0.532335	0.0463135	dn	-0.0477324	0	dn	-0.303421	1.3936e-14	dn
ENSG00000164609	chr5	159828648	159848718	-	SLU7	ensembl_havana	protein_coding	5082	5	0	yes	0.351916	0	up	0.719405	0	up	0.0308399	1.99436e-07	up	0.200539	0.00181698	up	0.248428	0.006029	up
ENSG00000037241	chr5	172385732	172396774	+	RPL26L1	ensembl_havana	protein_coding	1164	0	5	yes	-1.16251	0	dn	-0.243867	0.0172905	dn	-1.5584	0	dn	-0.5737	0	dn	-0.326691	2.25905e-11	dn
ENSG00000146109	chr6	26597180	26600278	+	ABT1	ensembl_havana	protein_coding	2255	5	0	yes	2.30294	0	up	0.531458	6.89086e-06	up	0.274881	7.53556e-14	up	0.588815	0.000164508	up	0.0486424	0.00101473	up
ENSG00000206337	chr6	31368479	31445283	+	HCP5	ensembl_havana	sense_overlapping	3138	0	5	yes	-1.65509	2.15576e-10	dn	-0.243322	5.30793e-06	dn	-0.927985	0.00281942	dn	-0.743596	0.0123622	dn	-0.0661419	3.37483e-08	dn
ENSG00000137288	chr6	33662070	33679504	-	UQCC2	ensembl_havana	protein_coding	4689	0	5	yes	-2.19584	0	dn	-0.658449	7.58808e-11	dn	-0.717396	0	dn	-1.83516	0	dn	-0.433787	7.13214e-06	dn
ENSG00000112078	chr6	36410544	36458920	+	KCTD20	ensembl_havana	protein_coding	6239	5	0	yes	3.13691	0	up	1.22991	0.00191477	up	1.48973	0	up	0.307121	2.21585e-05	up	0.0829151	0	up
ENSG00000112367	chr6	110012499	110146631	+	FIG4	ensembl_havana	protein_coding	3608	5	0	yes	2.08594	3.07824e-14	up	0.749692	3.50305e-05	up	4.61984	7.88963e-10	up	7.25945	5.40372e-16	up	0.807073	5.11646e-08	up
ENSG00000111832	chr6	116892530	116918838	+	RWDD1	ensembl_havana	protein_coding	5909	0	5	yes	-1.42156	0	dn	-0.793609	1.55138e-06	dn	-0.457065	0.000980963	dn	-0.204411	3.02187e-12	dn	-0.59835	4.27897e-07	dn
ENSG00000111897	chr6	122764499	122792967	-	SERINC1	ensembl_havana	protein_coding	3137	0	5	yes	-0.594028	0	dn	-0.518383	0	dn	-1.13308	0	dn	-0.125178	0	dn	-0.502956	0	dn
ENSG00000118503	chr6	138188351	138204449	+	TNFAIP3	ensembl_havana	protein_coding	5023	0	5	yes	-0.135944	0	dn	-0.167365	0	dn	-0.669333	0.000684384	dn	-0.0367881	2.46638e-14	dn	-1.26066	1.60771e-05	dn
ENSG00000173041	chr7	63980262	64023484	-	ZNF680	ensembl_havana	protein_coding	5586	5	0	yes	4.09698	0.000241263	up	2.83463	0.00580933	up	0.681226	8.10792e-07	up	10.1434	1.17159e-10	up	0.0488893	0.0361328	up
ENSG00000228409	chr7	65216129	65228341	+	CCT6P1	havana	pseudogene	1712	5	0	yes	6.95249	2.72187e-07	up	1.49313	0	up	1.15106	3.40162e-13	up	1.92771	0.000703861	up	0.623651	5.87851e-05	up
ENSG00000164647	chr7	89783689	89794143	+	STEAP1	ensembl_havana	protein_coding	1625	0	5	yes	-2.51793	0	dn	-0.954952	0	dn	-0.565635	4.57401e-06	dn	-3.63435	0	dn	-0.169477	0	dn
ENSG00000168090	chr7	99686577	99689823	+	COPS6	ensembl_havana	protein_coding	2807	0	5	yes	-1.26273	0	dn	-0.059084	6.29861e-05	dn	-0.262955	0.00122809	dn	-0.00347718	0	dn	-0.0523278	0	dn
ENSG00000077454	chr7	100169855	100183776	-	LRCH4	ensembl_havana	protein_coding	8954	5	0	yes	1.85849	2.15825e-07	up	0.888684	4.27351e-06	up	3.1954	0	up	1.91374	4.31646e-06	up	0.00356532	0.00036188	up
ENSG00000128595	chr7	128379346	128411861	+	CALU	ensembl_havana	protein_coding	4537	0	5	yes	-1.47104	0	dn	-0.443647	0	dn	-0.698504	1.62427e-09	dn	-0.0465607	0	dn	-0.911566	0	dn
ENSG00000128524	chr7	128502880	128505898	+	ATP6V1F	ensembl_havana	protein_coding	789	5	0	yes	0.515801	0	up	0.10222	2.60012e-09	up	0.440082	0	up	0.670405	0.0329324	up	0.267966	0.00553874	up
ENSG00000133872	chr8	29920528	29940723	-	TMEM66	ensembl_havana	protein_coding	2989	0	5	yes	-1.93256	0	dn	-0.172052	0.000846265	dn	-0.861719	1.87411e-12	dn	-0.00990605	0	dn	-0.39506	0	dn
ENSG00000104691	chr8	30589764	30624522	+	UBXN8	ensembl_havana	processed_transcript	2750	0	5	yes	-2.09534	9.20228e-16	dn	-6.22772	1.18392e-17	dn	-5.85394	0.0385495	dn	-0.949712	0	dn	-1.166	0.0455415	dn
ENSG00000104368	chr8	42032236	42065242	-	PLAT	ensembl_havana	protein_coding	7133	5	0	yes	0.286983	2.66092e-05	up	0.449942	9.20228e-16	up	1.59934	0	up	4.10897	0	up	2.37217	1.37832e-07	up
ENSG00000168575	chr8	42273993	42397069	-	SLC20A2	ensembl_havana	protein_coding	6641	0	5	yes	-1.87287	6.20972e-15	dn	-1.63939	3.02261e-07	dn	-1.50692	0.00412137	dn	-1.88804	3.7931e-15	dn	-0.665572	0	dn
ENSG00000066777	chr8	68085747	68255912	-	ARFGEF1	ensembl_havana	protein_coding	10970	5	0	yes	0.572602	5.97293e-05	up	0.635834	0.00296202	up	1.05235	0	up	1.5086	0.000381562	up	0.977454	1.07202e-09	up
ENSG00000121005	chr8	75896750	75946793	+	CRISPLD1	ensembl_havana	protein_coding	4543	0	5	yes	-4.54327	0.0085464	dn	-6.01244	1.10434e-06	dn	-7.46627	1.2254e-23	dn	-0.385847	0	dn	-1.33248	9.20262e-13	dn
ENSG00000171033	chr8	79428374	79517502	+	PKIA	ensembl_havana	protein_coding	4216	0	5	yes	-7.04659	0	dn	-6.69759	1.75613e-23	dn	-1.85011	0	dn	-1.4125	0	dn	-5.62477	8.04189e-08	dn
ENSG00000147669	chr8	101162812	101166230	+	POLR2K	ensembl_havana	protein_coding	1711	5	0	yes	0.867057	0	up	0.884572	0	up	0.392656	0	up	0.0727459	0	up	0.160068	1.82953e-08	up
ENSG00000122741	chr9	37800499	37867663	+	DCAF10	ensembl_havana	protein_coding	8492	5	0	yes	1.90639	9.20228e-16	up	3.43628	0	up	1.07572	8.57975e-11	up	0.508326	1.16663e-07	up	0.516845	7.15048e-06	up
ENSG00000106733	chr9	77675489	77703133	-	NMRK1	ensembl_havana	protein_coding	3865	0	5	yes	-3.63819	0	dn	-1.60207	1.76831e-09	dn	-0.123418	1.0067e-10	dn	-2.12201	1.55763e-05	dn	-0.16467	4.46637e-15	dn
ENSG00000136942	chr9	127620159	127624260	-	RPL35	ensembl_havana	protein_coding	1535	0	5	yes	-0.755187	0	dn	-0.488552	0	dn	-0.100105	0.0128311	dn	-0.150172	0	dn	-0.558257	0	dn
ENSG00000169155	chr9	129567285	129600489	+	ZBTB43	ensembl_havana	protein_coding	7052	5	0	yes	1.24047	3.12505e-07	up	0.914765	0.000355395	up	0.146312	5.42596e-05	up	1.51501	1.21358e-07	up	0.678456	7.12005e-05	up
ENSG00000187239	chr9	132649466	132805473	-	FNBP1	ensembl_havana	protein_coding	6686	5	0	yes	1.02933	1.01458e-13	up	1.8428	0	up	1.14111	0.0357454	up	0.268917	0.000597919	up	0.101679	0.00513065	up
ENSG00000130066	chrX	23801290	23804343	+	SAT1	ensembl_havana	protein_coding	2498	5	0	yes	1.53939	0	up	0.419038	0	up	0.2735	0	up	0.417827	0	up	0.329745	0	up
ENSG00000187601	chrX	55478538	55479998	+	MAGEH1	ensembl_havana	protein_coding	1461	0	5	yes	-0.841841	1.57127e-11	dn	-6.2505	1.3726e-24	dn	-1.04824	0.000289351	dn	-1.82975	0	dn	-0.159772	4.79854e-06	dn
ENSG00000215105	chrX	74960541	74966749	-	TTC3P1	ensembl_havana	pseudogene	6209	0	5	yes	-1.59477	2.99693e-09	dn	-2.73472	0	dn	-2.96996	0	dn	-0.0475875	0	dn	-1.08264	0.00429843	dn
ENSG00000166681	chrX	102631268	102633005	+	NGFRAP1	ensembl_havana	protein_coding	1362	0	5	yes	-1.8128	0	dn	-0.0650899	0	dn	-0.725352	0	dn	-0.0363275	0	dn	-1.81302	0	dn
ENSG00000198918	chrX	118920467	118925606	-	RPL39	ensembl_havana	protein_coding	2141	0	5	yes	-0.934029	0	dn	-0.441735	0	dn	-0.050361	6.40916e-12	dn	-0.442174	0	dn	-0.507457	0	dn
ENSG00000165704	chrX	133594183	133654543	+	HPRT1	ensembl_havana	protein_coding	1624	0	5	yes	-1.59069	0	dn	-0.0176066	3.33831e-13	dn	-0.781785	1.22644e-07	dn	-0.75807	0	dn	-1.36532	0.00992325	dn
ENSG00000156500	chrX	133930819	133988640	+	FAM122C	ensembl_havana	protein_coding	6450	5	0	yes	2.01145	0.0404631	up	0.351335	0.00624634	up	4.57889	0.0075841	up	9.49455	0.00214723	up	1.86359	6.12907e-10	up
ENSG00000171100	chrX	149737069	149841795	+	MTM1	ensembl_havana	protein_coding	4048	5	0	yes	1.37073	4.87547e-06	up	3.53267	5.78695e-09	up	0.452139	3.4025e-05	up	0.0579341	0.0290131	up	0.0413174	2.06524e-06	up
ENSG00000067829	chrX	153051221	153059978	-	IDH3G	ensembl_havana	protein_coding	2710	0	5	yes	-0.570906	2.14528e-08	dn	-0.0444099	0.00332308	dn	-4.39125	0	dn	-0.374985	1.01572e-10	dn	-0.0960448	0	dn
