# Supplementary material for: Liquid biopsy-based single-cell metabolic phenotyping of lung cancer patients for informative diagnostics
Source: Nat Commun. 2019 Aug 26;10:3856. doi: 10.1038/s41467-019-11808-3 (PMC6710267; doi:10.1038/s41467-019-11808-3)
Supplement: Supplementary file 7 — Supplementary Data 5 [file 41467_2019_11808_MOESM7_ESM.xlsx]

## Sheet: Enrichr
Rank	Name	P-value	Z-score	Combined score
GO Biological Process
1	hydrogen ion transmembrane transport (GO:1902600)	1.275e-05	-2.19	24.68
2	organelle assembly (GO:0070925)	6.849e-05	-2.43	23.3
1	translational elongation (GO:0006414)	2.435e-15	-2.04	68.66
2	metabolic process (GO:0008152)	1.809e-07	-2.2	34.19
GO Cellular Component
1	cytosol (GO:0005829)	1.451e-07	-2.1	33.02
2	proton-transporting two-sector ATPase complex (GO:0016469)	2.163e-05	-2.55	27.35
1	ribosomal subunit (GO:0044391)	5.161e-13	-2.11	59.81
2	extracellular vesicular exosome (GO:0070062)	4.427e-12	-2.22	58.15
NCI-Nature
1	E-cadherin signaling in the nascent adherens junction_Homo sapiens	4.111e-05	-1.79	18.12
2	Signaling events mediated by Hepatocyte Growth Factor Receptor (c-Met)_Homo sapiens	0.0002898	-1.82	14.84
1	Syndecan-1-mediated signaling events_Homo sapiens	7.907e-05	-1.52	14.33
2	Integrin-linked kinase signaling_Homo sapiens	0.003575	-1.56	8.77
WikiPathway
1	PDGF Pathway_Homo sapiens_WP2526	4.111e-05	-2.2	22.23
2	Alpha6-Beta4 Integrin Signaling Pathway_Mus musculus_WP488	8.998e-05	-1.9	17.69
1	mRNA processing_Mus musculus_WP310	5.256e-05	-2.06	20.3
2	Cytoplasmic Ribosomal Proteins_Homo sapiens_WP477	1.005e-14	-2.01	64.83
BioCarta
1	PDGF_PATHWAY	0.0009678	-1.9	13.22
2	RAC1_PATHWAY	0.0004306	-1.45	11.27
1	CBL_PATHWAY	0.03468	-1.34	4.51
2	NFKB_PATHWAY	0.09693	-1.51	3.53
