# Supplementary material for: Liquid biopsy-based single-cell metabolic phenotyping of lung cancer patients for informative diagnostics
Source: Nat Commun. 2019 Aug 26;10:3856. doi: 10.1038/s41467-019-11808-3 (PMC6710267; doi:10.1038/s41467-019-11808-3)
Supplement: Supplementary file 8 — Supplementary Data 6 [file 41467_2019_11808_MOESM8_ESM.xlsx]

## Sheet: HALLMARK
	P10				P12				P14				P17				P24				D	F	W	T	Y
Geneset	NES	NOM p-val	FDR q-val	Direction	NES	NOM p-val	FDR q-val	Direction	NES	NOM p-val	FDR q-val	Direction	NES	NOM p-val	FDR q-val	Direction	NES	NOM p-val	FDR q-val	Direction	Direction	Direction	Direction	Direction	Direction	C12R_Count	2-NBDG_Count	Type
HALLMARK_INTERFERON_ALPHA_RESPONSE	-1.57785	0.00159236	0.0139803	C12R	1.04912	0.310484	0.407442	NA	-1.99104	0	0	C12R	-1.41368	0	0.109505	C12R	0.919782	0.640068	0.761671	NA	C12R	C12R	NA	C12R	NA	3	0	C12R
HALLMARK_P53_PATHWAY	1.08238	0.203279	0.402775	NA	-1.09249	0.259709	0.66432	NA	-0.944883	0.668942	0.719648	NA	-1.40637	0	0.07386	C12R	-1.25425	0.0267062	1	C12R	NA	NA	NA	C12R	C12R	2	0	C12R
HALLMARK_ALLOGRAFT_REJECTION	-1.47691	0	0.0335768	C12R	1.1264	0.128834	0.401811	NA	-1.25068	0.0185185	0.186546	C12R	0.924875	0.715	1	NA	1.09859	0.226586	0.486448	NA	C12R	C12R	NA	NA	NA	2	0	C12R
HALLMARK_FATTY_ACID_METABOLISM	-1.67578	0	0.00628449	C12R	-1.25064	0.0075	0.171867	C12R	-1.03106	0.381616	1	NA	0.911534	0.717435	1	NA	-0.997074	0.438066	1	NA	NA	C12R	C12R	NA	NA	2	0	C12R
HALLMARK_INTERFERON_GAMMA_RESPONSE	-1.61718	0.00140647	0.013416	C12R	1.12002	0.108974	0.383618	NA	-1.69496	0	0.00691078	C12R	0		1	NA	0.974083	0.534992	0.761789	NA	C12R	C12R	NA	NA	NA	2	0	C12R
HALLMARK_TGF_BETA_SIGNALING	-1.31169	0.089701	0.164823	NA	-0.931401	0.577649	0.797838	NA	-1.18627	0.173554	0.253736	NA	-1.44007	0	0.193321	C12R	-0.954307	0.518518	1	NA	NA	NA	NA	C12R	NA	1	0	C12R
HALLMARK_APICAL_SURFACE	0.989008	0.435443	0.554661	NA	1.05456	0.344595	0.438688	NA	-1.50595	0.0184332	0.0439227	C12R	1.27388	0.146809	0.390212	NA	0.826057	0.768293	0.932593	NA	C12R	NA	NA	NA	NA	1	0	C12R
HALLMARK_HEME_METABOLISM	-1.03444	0.389281	0.613725	NA	-1.30557	0.0250896	0.266294	C12R	-1.01322	0.37415	0.61119	NA	1.05769	0.346	1	NA	0.831161	0.906061	0.951938	NA	NA	NA	C12R	NA	NA	1	0	C12R
HALLMARK_PROTEIN_SECRETION	-0.887671	0.698198	0.90139	NA	-1.45111	0.0145695	0.0927416	C12R	0.843891	0.811927	1	NA	0.786777	0.854692	1	NA	-0.843658	0.846154	1	NA	NA	NA	C12R	NA	NA	1	0	C12R
HALLMARK_NOTCH_SIGNALING	-1.6723	0.00487805	0.0172023	C12R	1.07367	0.320225	0.403473	NA	0.680216	0.965986	0.995773	NA	0.684842	0.856674	1	NA	-0.988323	0.458427	0.987017	NA	NA	C12R	NA	NA	NA	1	0	C12R
HALLMARK_TNFA_SIGNALING_VIA_NFKB	-1.562	0	0.014835	C12R	1.18948	0.0581395	0.304643	NA	0.905977	0.722376	1	NA	0		1	NA	-1.0537	0.271386	1	NA	NA	C12R	NA	NA	NA	1	0	C12R
HALLMARK_EPITHELIAL_MESENCHYMAL_TRANSITION	2.70883	0	0	2-NBDG	1.86801	0	0	2-NBDG	0.965136	0.549587	1	NA	0.58886	0.997	0.940447	NA	2.26845	0	0	2-NBDG	NA	2-NBDG	2-NBDG	NA	2-NBDG	0	3	2-NBDG
HALLMARK_COAGULATION	1.87334	0	0.0005	2-NBDG	1.19079	0.0806452	0.345117	NA	-1.14669	0.113924	0.324541	NA	0.799819	0.857573	1	NA	1.60764	0	0.012849	2-NBDG	NA	2-NBDG	NA	NA	2-NBDG	0	2	2-NBDG
HALLMARK_MYOGENESIS	1.5989	0	0.0133649	2-NBDG	1.10026	0.170732	0.375612	NA	1.07833	0.268595	1	NA	0.822089	0.884	1	NA	1.37296	0.01059	0.0894504	2-NBDG	NA	2-NBDG	NA	NA	2-NBDG	0	2	2-NBDG
HALLMARK_ANGIOGENESIS	1.44178	0.0429293	0.0399806	2-NBDG	1.29052	0.107527	0.210717	NA	-1.06889	0.329923	0.502382	NA	0.62317	0.916758	0.974503	NA	1.44527	0.0456942	0.044075	2-NBDG	NA	2-NBDG	NA	NA	2-NBDG	0	2	2-NBDG
HALLMARK_APICAL_JUNCTION	1.44857	0	0.0443396	2-NBDG	1.41143	0.0125	0.184025	2-NBDG	-0.912509	0.811847	0.786728	NA	0.768921	0.94995	1	NA	0.954979	0.558309	0.708059	NA	NA	2-NBDG	2-NBDG	NA	NA	0	2	2-NBDG
HALLMARK_KRAS_SIGNALING_DN	-1.15406	0.147353	0.453485	NA	-1.03141	0.40122	0.790199	NA	-0.958768	0.565972	0.698127	NA	1.38165	0.007	0.204241	2-NBDG	-1.18964	0.0828571	0.608848	NA	NA	NA	NA	2-NBDG	NA	0	1	2-NBDG
HALLMARK_GLYCOLYSIS	1.0325	0.359477	0.469138	NA	-0.969415	0.549296	0.807321	NA	-0.870523	0.953571	0.885917	NA	1.29594	0.00700701	0.357075	2-NBDG	1.06097	0.301887	0.583304	NA	NA	NA	NA	2-NBDG	NA	0	1	2-NBDG
HALLMARK_ADIPOGENESIS	1.51348	0	0.030556	2-NBDG	-0.987084	0.5	0.849205	NA	0.85355	0.883562	1	NA	0.913589	0.747	1	NA	-0.861507	0.913889	1	NA	NA	2-NBDG	NA	NA	NA	0	1	2-NBDG
HALLMARK_HYPOXIA	1.43263	0.00306748	0.0390188	2-NBDG	1.10254	0.150327	0.40107	NA	1.21519	0.0844875	0.616509	NA	0.80946	0.899	1	NA	0.955933	0.576037	0.732756	NA	NA	2-NBDG	NA	NA	NA	0	1	2-NBDG
HALLMARK_ESTROGEN_RESPONSE_LATE	1.10361	0.2	0.401606	NA	0.957901	0.606742	0.681283	NA	-1.01713	0.369863	0.632705	NA	0.852055	0.839	1	NA	1.21675	0.0777605	0.245327	2-NBDG	NA	NA	NA	NA	2-NBDG	0	1	2-NBDG
HALLMARK_MYC_TARGETS_V1	1.09584	0.192926	0.389574	NA	-1.09329	0.260095	0.728092	NA	0.969244	0.538997	1	NA	0.917889	0.729	1	NA	1.26344	0.0614934	0.177698	2-NBDG	NA	NA	NA	NA	2-NBDG	0	1	2-NBDG

## Sheet: C2
	P10				P12				P14				P17				P24				Significance
Geneset	NES	NOM p-val	FDR q-val	Direction	NES	NOM p-val	FDR q-val	Direction	NES	NOM p-val	FDR q-val	Direction	NES	NOM p-val	FDR q-val	Direction	NES	NOM p-val	FDR q-val	Direction	p_significant	FDR_significant	Count	Type
REACTOME_TELOMERE_MAINTENANCE	2.11133	0	0.000738353	2-NBDG	1.35164	0.0112994	0.443528	2-NBDG	-1.06793	0.261981	0.834995	NA	1.39047	0.0357873	0.954888	2-NBDG	1.69298	0	0.0207416	2-NBDG	yes	yes	4	2-NBDG
MCBRYAN_PUBERTAL_BREAST_4_5WK_UP	2.02979	0	0.00154199	2-NBDG	1.20187	0.0272109	0.580517	2-NBDG	1.04042	0.337032	1	NA	1.31671	0.006	1	2-NBDG	1.76763	0	0.00843864	2-NBDG	yes	yes	4	2-NBDG
GABRIELY_MIR21_TARGETS	1.51809	0	0.109491	2-NBDG	1.55423	0	0.343017	2-NBDG	-1.22804	0.0594796	0.684563	NA	1.19109	0.028	1	2-NBDG	1.80173	0	0.00542103	2-NBDG	yes	yes	4	2-NBDG
SERVITJA_LIVER_HNF1A_TARGETS_UP	1.79435	0	0.0198564	2-NBDG	1.49473	0.0121457	0.375975	2-NBDG	-1.13577	0.186782	0.769756	NA	1.31075	0.0360721	1	2-NBDG	1.69188	0	0.0208432	2-NBDG	yes	yes	4	2-NBDG
SCHAEFFER_SOX9_TARGETS_IN_PROSTATE_DEVELOPMENT_UP	2.54458	0	0	2-NBDG	1.90329	0	0.13083	2-NBDG	1.44012	0.013373	1	2-NBDG	1.52767	0.022864	0.527022	2-NBDG	0.620512	1	1	NA	yes	yes	4	2-NBDG
NAKAYAMA_SOFT_TISSUE_TUMORS_PCA1_DN	1.8847	0	0.00870996	2-NBDG	-1.11637	0.210214	0.933505	NA	1.00294	0.460296	1	NA	1.37726	0.0356415	0.957991	2-NBDG	2.20631	0	0	2-NBDG	yes	yes	3	2-NBDG
COLDREN_GEFITINIB_RESISTANCE_DN	1.55869	0	0.0903629	2-NBDG	0.988845	0.474453	0.79327	NA	1.10222	0.217678	1	NA	1.48221	0	0.675606	2-NBDG	1.38069	0.00895522	0.193236	2-NBDG	yes	yes	3	2-NBDG
GARGALOVIC_RESPONSE_TO_OXIDIZED_PHOSPHOLIPIDS_BLUE_DN	1.70114	0.00497512	0.0399616	2-NBDG	0.918805	0.611276	0.866684	NA	-1.00836	0.401496	0.870512	NA	1.41039	0.0257732	0.963057	2-NBDG	1.59119	0.00910747	0.0509632	2-NBDG	yes	yes	3	2-NBDG
KEGG_PHOSPHATIDYLINOSITOL_SIGNALING_SYSTEM	1.41304	0.0704225	0.161347	2-NBDG	1.28451	0.136483	0.489649	NA	-0.717456	0.900243	0.996545	NA	1.38908	0.0255363	0.953154	2-NBDG	1.5194	0.0326087	0.0887817	2-NBDG	yes	yes	3	2-NBDG
SMID_BREAST_CANCER_RELAPSE_IN_BONE_DN	1.43019	0.00595238	0.152788	2-NBDG	-1.11004	0.241117	0.921517	NA	1.16976	0.138929	1	NA	1.21695	0.024	1	2-NBDG	1.57775	0.00312989	0.0579981	2-NBDG	yes	yes	3	2-NBDG
MIKKELSEN_IPS_WITH_HCP_H3K27ME3	1.36739	0.0338028	0.197253	2-NBDG	1.1149	0.183962	0.635304	NA	0.806485	0.91453	1	NA	1.37576	0.0412371	0.964569	2-NBDG	1.64976	0	0.0309593	2-NBDG	yes	yes	3	2-NBDG
BIOCARTA_CALCINEURIN_PATHWAY	2.61666	0	0	2-NBDG	1.86282	0	0.118341	2-NBDG	-1.05776	0.331395	0.831993	NA	-0.915209	0.55625	0.704972	NA	2.16984	0	0	2-NBDG	yes	yes	3	2-NBDG
KIM_GASTRIC_CANCER_CHEMOSENSITIVITY	1.49727	0.0254453	0.11902	2-NBDG	1.83395	0	0.127624	2-NBDG	1.03603	0.383518	1	NA	0.871561	0.729675	1	NA	1.34672	0.0546358	0.225383	2-NBDG	yes	yes	3	2-NBDG
ZHAN_MULTIPLE_MYELOMA_CD1_UP	2.10898	0	0.000698442	2-NBDG	1.85289	0	0.107276	2-NBDG	-1.32915	0.104895	0.670487	NA	1.12113	0.340085	1	NA	1.67879	0.00366972	0.02366	2-NBDG	yes	yes	3	2-NBDG
PID_NFKAPPAB_CANONICAL_PATHWAY	1.79502	0.00251256	0.0198947	2-NBDG	1.8311	0	0.122327	2-NBDG	1.06183	0.346906	1	NA	-1.09733	0.310078	0.518428	NA	1.32482	0.0955882	0.249258	2-NBDG	yes	yes	3	2-NBDG
REACTOME_IL1_SIGNALING	1.99547	0	0.00265511	2-NBDG	1.90053	0	0.108932	2-NBDG	-0.836006	0.843501	0.981678	NA	0.843299	0.72098	1	NA	1.53597	0.0183639	0.0788225	2-NBDG	yes	yes	3	2-NBDG
BIOCARTA_IL7_PATHWAY	2.00333	0	0.00228082	2-NBDG	2.00298	0	0.0352908	2-NBDG	1.14016	0.230032	1	NA	0.903025	0.620732	1	NA	1.59442	0.00332779	0.0501204	2-NBDG	yes	yes	3	2-NBDG
NIELSEN_GIST_AND_SYNOVIAL_SARCOMA_UP	1.34259	0.0643432	0.21784	2-NBDG	-1.15367	0.239695	0.879624	NA	0.87952	0.662939	1	NA	1.49883	0.0291715	0.635803	2-NBDG	1.39019	0.0601375	0.186506	2-NBDG	yes	yes	3	2-NBDG
PID_INTEGRIN5_PATHWAY	1.74424	0	0.0286841	2-NBDG	1.23515	0.123919	0.55704	NA	1.40662	0.0372771	1	2-NBDG	0.997011	0.504056	1	NA	1.80052	0	0.00550029	2-NBDG	yes	yes	3	2-NBDG
SU_KIDNEY	1.48238	0.0338542	0.124877	2-NBDG	1.40883	0.0286533	0.409336	2-NBDG	-1.0934	0.284595	0.797704	NA	NA	NA	NA	NA	1.52835	0.0187713	0.0831073	2-NBDG	yes	yes	3	2-NBDG
ELVIDGE_HIF1A_AND_HIF2A_TARGETS_DN	1.85454	0	0.0113357	2-NBDG	1.45828	0.0332326	0.384253	2-NBDG	-0.86283	0.766304	0.963937	NA	0.798584	0.856713	1	NA	1.84829	0	0.00261195	2-NBDG	yes	yes	3	2-NBDG
KEGG_AMINOACYL_TRNA_BIOSYNTHESIS	1.52314	0.0141243	0.10818	2-NBDG	1.5553	0.00682594	0.350021	2-NBDG	-0.932218	0.566667	0.90696	NA	1.1918	0.233725	1	NA	1.39361	0.0234899	0.182757	2-NBDG	yes	yes	3	2-NBDG
BIOCARTA_SPRY_PATHWAY	1.77573	0	0.0235033	2-NBDG	1.12932	0.0285714	0.612224	2-NBDG	-1.00476	0.396739	0.865173	NA	0.863827	0.664685	1	NA	1.9026	0	0.000899416	2-NBDG	yes	yes	3	2-NBDG
REACTOME_TRNA_AMINOACYLATION	2.14441	0	0.000572492	2-NBDG	1.34755	0	0.441291	2-NBDG	-0.966468	0.594059	0.885824	NA	1.29747	0.112169	1	NA	2.19889	0	0	2-NBDG	yes	yes	3	2-NBDG
KEGG_GAP_JUNCTION	1.50911	0	0.113814	2-NBDG	1.36444	0.011976	0.427031	2-NBDG	0.879202	0.787324	1	NA	1.13527	0.259898	1	NA	1.80593	0	0.00507874	2-NBDG	yes	yes	3	2-NBDG
WONG_EMBRYONIC_STEM_CELL_CORE	1.45396	0.0163488	0.139944	2-NBDG	1.32772	0.0454545	0.453096	2-NBDG	1.06985	0.306428	1	NA	0.785605	0.974	1	NA	1.78963	0	0.0062973	2-NBDG	yes	yes	3	2-NBDG
WHITFIELD_CELL_CYCLE_G2_M	1.68351	0.00511509	0.0428669	2-NBDG	1.45782	0.0326975	0.382526	2-NBDG	-1.25869	0.12938	0.684356	NA	0.68258	0.987	1	NA	1.66489	0.00183486	0.0272203	2-NBDG	yes	yes	3	2-NBDG
JIANG_VHL_TARGETS	1.37615	0.00931677	0.190319	2-NBDG	1.26625	0.0165746	0.520714	2-NBDG	-0.949998	0.64794	0.886665	NA	0.748294	0.925926	1	NA	1.44977	0.0015361	0.13443	2-NBDG	yes	yes	3	2-NBDG
REACTOME_HS_GAG_BIOSYNTHESIS	1.6725	0	0.0468473	2-NBDG	1.6443	0	0.317512	2-NBDG	0.892353	0.688	1	NA	1.2858	0.144307	1	NA	1.44311	0.015411	0.139321	2-NBDG	yes	yes	3	2-NBDG
REACTOME_DOWNSTREAM_SIGNAL_TRANSDUCTION	1.42773	0.0471464	0.153683	2-NBDG	1.71644	0	0.292441	2-NBDG	-0.979056	0.478947	0.873864	NA	0.627952	0.960765	1	NA	1.83355	0.00337268	0.00339313	2-NBDG	yes	yes	3	2-NBDG
REACTOME_NETRIN1_SIGNALING	1.49279	0.0271003	0.12149	2-NBDG	1.61535	0	0.318336	2-NBDG	-0.819413	0.895833	0.990664	NA	-1.42137	0.0694445	0.312619	NA	1.85343	0	0.00243006	2-NBDG	yes	yes	3	2-NBDG
ONGUSAHA_TP53_TARGETS	1.65417	0	0.0535035	2-NBDG	1.4697	0.00980392	0.371342	2-NBDG	-1.1911	0.146409	0.734321	NA	-1.1327	0.229508	0.489077	NA	1.60833	0.00826446	0.0438901	2-NBDG	yes	yes	3	2-NBDG
LEE_LIVER_CANCER_MYC_TGFA_UP	1.73864	0	0.0298557	2-NBDG	1.64911	0	0.332059	2-NBDG	-1.01808	0.358166	0.865565	NA	0.844793	0.760534	1	NA	1.4845	0.00813008	0.109633	2-NBDG	yes	yes	3	2-NBDG
REACTOME_MYOGENESIS	1.77029	0	0.0242683	2-NBDG	1.43447	0	0.396159	2-NBDG	-1.12172	0.184848	0.770656	NA	0.79839	0.74134	1	NA	1.52647	0.00995025	0.0843034	2-NBDG	yes	yes	3	2-NBDG
EBAUER_TARGETS_OF_PAX3_FOXO1_FUSION_DN	1.73939	0.00319489	0.0298507	2-NBDG	1.42435	0.00476191	0.399373	2-NBDG	-1.04417	0.291525	0.846448	NA	1.13318	0.31741	1	NA	1.50711	0.0015949	0.0962079	2-NBDG	yes	yes	3	2-NBDG
AIYAR_COBRA1_TARGETS_UP	2.11544	0	0.000760069	2-NBDG	1.21597	0	0.555901	2-NBDG	-1.02978	0.290816	0.856028	NA	0.694792	0.883996	1	NA	1.83276	0	0.00340087	2-NBDG	yes	yes	3	2-NBDG
GROSS_HYPOXIA_VIA_ELK3_UP	1.75643	0	0.0263859	2-NBDG	1.48259	0	0.374646	2-NBDG	-1.12521	0.0710901	0.775086	NA	0.696556	0.984	1	NA	1.8068	0	0.00507153	2-NBDG	yes	yes	3	2-NBDG
GENTILE_UV_RESPONSE_CLUSTER_D8	1.84484	0	0.0124635	2-NBDG	1.44346	0	0.384315	2-NBDG	-1.01817	0.351955	0.866265	NA	0.798639	0.778128	1	NA	1.74324	0	0.0118189	2-NBDG	yes	yes	3	2-NBDG
HOSHIDA_LIVER_CANCER_SUBCLASS_S2	1.6386	0.00956938	0.0590849	2-NBDG	1.44492	0.0456853	0.386003	2-NBDG	-0.931882	0.554545	0.906595	NA	1.06556	0.36245	1	NA	1.49463	0.0316574	0.104458	2-NBDG	yes	yes	3	2-NBDG
SEITZ_NEOPLASTIC_TRANSFORMATION_BY_8P_DELETION_DN	1.50635	0	0.114746	2-NBDG	1.4152	0	0.398841	2-NBDG	0.873912	0.836986	1	NA	0.642163	0.898582	1	NA	1.33654	0.0135952	0.235895	2-NBDG	yes	yes	3	2-NBDG
REACTOME_TERMINATION_OF_O_GLYCAN_BIOSYNTHESIS	1.54257	0.0153846	0.0972101	2-NBDG	1.44973	0.0158228	0.387032	2-NBDG	-1.07338	0.355	0.830514	NA	0.957426	0.539204	1	NA	1.3619	0.0639033	0.211947	2-NBDG	yes	yes	3	2-NBDG
HEIDENBLAD_AMPLIFIED_IN_PANCREATIC_CANCER	1.65501	0	0.053407	2-NBDG	1.30787	0.0192308	0.470551	2-NBDG	-0.872025	0.910112	0.962234	NA	-1.16723	0.272727	0.457432	NA	1.71924	0	0.01577	2-NBDG	yes	yes	3	2-NBDG
GUILLAUMOND_KLF10_TARGETS_DN	2.05553	0	0.00112505	2-NBDG	1.4875	0	0.374865	2-NBDG	1.0641	0.269693	1	NA	1.28675	0.172907	1	NA	1.70699	0	0.0179666	2-NBDG	yes	yes	3	2-NBDG
BIOCARTA_VEGF_PATHWAY	1.94232	0	0.00487869	2-NBDG	1.22249	0.0426829	0.549181	2-NBDG	-1.02983	0.315018	0.856934	NA	0.863292	0.682274	1	NA	1.58425	0	0.0543046	2-NBDG	yes	yes	3	2-NBDG
BIOCARTA_SPPA_PATHWAY	1.35592	0.0568475	0.207008	2-NBDG	1.59831	0	0.331541	2-NBDG	0.756724	0.927536	1	NA	0.74327	0.792299	1	NA	1.37492	0.0491803	0.199824	2-NBDG	yes	yes	3	2-NBDG
RUTELLA_RESPONSE_TO_CSF2RB_AND_IL4_DN	1.55012	0	0.0934482	2-NBDG	1.51496	0.00729927	0.357674	2-NBDG	-0.905783	0.672222	0.928769	NA	0.644822	0.999	1	NA	1.53415	0.0131796	0.0801213	2-NBDG	yes	yes	3	2-NBDG
REACTOME_REGULATION_OF_INSULIN_SECRETION_BY_GLUCAGON_LIKE_PEPTIDE1	1.96939	0	0.00358868	2-NBDG	1.38899	0	0.418323	2-NBDG	-0.996655	0.427419	0.867382	NA	0.995661	0.529859	1	NA	1.63943	0	0.0336396	2-NBDG	yes	yes	3	2-NBDG
SETLUR_PROSTATE_CANCER_TMPRSS2_ERG_FUSION_DN	1.60454	0	0.0723354	2-NBDG	1.3598	0.0148515	0.432368	2-NBDG	-1.18046	0.0789474	0.741642	NA	0.910484	0.610312	1	NA	1.53757	0.00155039	0.0776683	2-NBDG	yes	yes	3	2-NBDG
NOUSHMEHR_GBM_SILENCED_BY_METHYLATION	1.91602	0	0.00656692	2-NBDG	1.38966	0	0.420963	2-NBDG	0.933182	0.671374	1	NA	0.972021	0.547468	1	NA	1.54412	0	0.0746979	2-NBDG	yes	yes	3	2-NBDG
KEGG_CYTOKINE_CYTOKINE_RECEPTOR_INTERACTION	1.66524	0	0.0498979	2-NBDG	1.5367	0	0.35223	2-NBDG	0.859807	0.822604	1	NA	1.18072	0.102102	1	NA	1.77305	0	0.00776852	2-NBDG	yes	yes	3	2-NBDG
GRAHAM_CML_DIVIDING_VS_NORMAL_QUIESCENT_DN	1.93467	0	0.00519164	2-NBDG	1.59154	0.00694444	0.331465	2-NBDG	1.05201	0.348694	1	NA	1.0141	0.487879	1	NA	1.64381	0	0.0323324	2-NBDG	yes	yes	3	2-NBDG
PID_BMP_PATHWAY	2.08386	0	0.000983426	2-NBDG	1.48007	0.0236686	0.371878	2-NBDG	-0.995202	0.423377	0.865877	NA	-1.37941	0.0649351	0.321288	NA	1.68366	0	0.0226703	2-NBDG	yes	yes	3	2-NBDG
NEMETH_INFLAMMATORY_RESPONSE_LPS_UP	1.30149	0.0649351	0.249051	2-NBDG	1.62058	0.00331126	0.325878	2-NBDG	1.0102	0.449768	1	NA	1.02219	0.482897	1	NA	1.68066	0.00340715	0.0233965	2-NBDG	yes	yes	3	2-NBDG
REACTOME_VOLTAGE_GATED_POTASSIUM_CHANNELS	1.81508	0	0.0161498	2-NBDG	1.61558	0.0267857	0.324881	2-NBDG	0.896597	0.638158	1	NA	1.23354	0.188326	1	NA	1.61877	0.00719425	0.0406184	2-NBDG	yes	yes	3	2-NBDG
BIOCARTA_PGC1A_PATHWAY	1.4308	0.0184211	0.152845	2-NBDG	1.60052	0	0.3387	2-NBDG	-1.16464	0.140244	0.755608	NA	-1.46007	0.0763889	0.2932	NA	1.43823	0.0185497	0.142568	2-NBDG	yes	yes	3	2-NBDG
LU_AGING_BRAIN_UP	2.45865	0	0	2-NBDG	1.23363	0.0120482	0.553039	2-NBDG	1.0371	0.352217	1	NA	0.852358	0.892	1	NA	1.84528	0	0.00268269	2-NBDG	yes	yes	3	2-NBDG
LIN_APC_TARGETS	1.33642	0.04534	0.220445	2-NBDG	1.49065	0.0186916	0.369883	2-NBDG	-0.937959	0.55	0.907237	NA	0.667692	0.924797	1	NA	1.51529	0.0117647	0.091829	2-NBDG	yes	yes	3	2-NBDG
PURBEY_TARGETS_OF_CTBP1_NOT_SATB1_UP	1.34075	0.0641026	0.217184	2-NBDG	1.45733	0.0314465	0.381038	2-NBDG	1.03522	0.381967	1	NA	0.866176	0.873	1	NA	1.66822	0.0052356	0.0263418	2-NBDG	yes	yes	3	2-NBDG
PID_CONE_PATHWAY	2.12093	0	0.000731164	2-NBDG	1.54074	0.019774	0.355466	2-NBDG	-1.10487	0.272727	0.790883	NA	NA	NA	NA	NA	1.95831	0	0.000445034	2-NBDG	yes	yes	3	2-NBDG
JUBAN_TARGETS_OF_SPI1_AND_FLI1_UP	1.83785	0	0.0134074	2-NBDG	1.49336	0	0.376289	2-NBDG	-0.911924	0.820408	0.925722	NA	1.00515	0.506546	1	NA	1.71924	0	0.0158473	2-NBDG	yes	yes	3	2-NBDG
WHITE_NEUROBLASTOMA_WITH_1P36.3_DELETION	1.87869	0.00238095	0.00910957	2-NBDG	1.54485	0.00533333	0.349124	2-NBDG	-0.6818	0.961631	0.998989	NA	0.808593	0.750846	1	NA	1.8774	0.00188324	0.00156988	2-NBDG	yes	yes	3	2-NBDG
WEST_ADRENOCORTICAL_TUMOR_MARKERS_UP	1.87003	0	0.0101066	2-NBDG	1.26927	0.0222222	0.516497	2-NBDG	-0.936307	0.600619	0.90723	NA	0.897768	0.646512	1	NA	1.73786	0	0.0125957	2-NBDG	yes	yes	3	2-NBDG
MARZEC_IL2_SIGNALING_DN	1.54853	0	0.0944427	2-NBDG	1.1697	0.0447761	0.581528	2-NBDG	0.909203	0.771995	1	NA	0.957228	0.584682	1	NA	1.37482	0	0.199672	2-NBDG	yes	yes	3	2-NBDG
RIZ_ERYTHROID_DIFFERENTIATION_CCNE1	1.85399	0.0023753	0.0113117	2-NBDG	1.66112	0.0175879	0.329765	2-NBDG	1.19122	0.212389	1	NA	0.669594	0.886975	1	NA	1.49094	0.0241187	0.105819	2-NBDG	yes	yes	3	2-NBDG
SIMBULAN_PARP1_TARGETS_UP	1.80095	0	0.0186804	2-NBDG	1.47579	0.0198676	0.364527	2-NBDG	0.844632	0.771028	1	NA	-1.44694	0.0555556	0.306718	NA	1.7999	0	0.00546768	2-NBDG	yes	yes	3	2-NBDG
REACTOME_REGULATION_OF_INSULIN_SECRETION	1.46487	0.0481928	0.134757	2-NBDG	1.53805	0.00598802	0.353355	2-NBDG	-1.34137	0.0820895	0.643997	NA	0.836333	0.77439	1	NA	1.35376	0.0797227	0.219992	2-NBDG	yes	yes	3	2-NBDG
REACTOME_GLYCOGEN_BREAKDOWN_GLYCOGENOLYSIS	1.98531	0	0.00297463	2-NBDG	1.44773	0.0318841	0.381104	2-NBDG	-1.36751	0.0629723	0.657697	NA	NA	NA	NA	NA	1.47728	0.0274725	0.11379	2-NBDG	yes	yes	3	2-NBDG
SIG_PIP3_SIGNALING_IN_B_LYMPHOCYTES	2.11787	0	0.000783101	2-NBDG	1.31458	0.040404	0.46351	2-NBDG	-0.856457	0.780051	0.964569	NA	0.856032	0.707395	1	NA	1.52403	0.0066335	0.0857441	2-NBDG	yes	yes	3	2-NBDG
PID_RETINOIC_ACID_PATHWAY	1.98274	0	0.00302175	2-NBDG	1.6534	0.00813008	0.341176	2-NBDG	0.7614	0.856187	1	NA	0.913277	0.643939	1	NA	1.50102	0.0296846	0.100356	2-NBDG	yes	yes	3	2-NBDG
KEGG_ADHERENS_JUNCTION	2.03112	0	0.0015778	2-NBDG	1.31468	0	0.464893	2-NBDG	-1.02179	0.317647	0.860117	NA	0.885791	0.72561	1	NA	1.77826	0	0.00728913	2-NBDG	yes	yes	3	2-NBDG
BURTON_ADIPOGENESIS_10	1.67435	0	0.0463049	2-NBDG	1.34773	0.0126582	0.442623	2-NBDG	-1.1148	0.210843	0.780042	NA	-1.07035	0.343434	0.544334	NA	1.35327	0.0400668	0.22046	2-NBDG	yes	yes	3	2-NBDG
KEGG_PENTOSE_PHOSPHATE_PATHWAY	1.52402	0.0030581	0.107699	2-NBDG	1.48555	0.00414938	0.373342	2-NBDG	0.997484	0.466563	1	NA	1.01401	0.482759	1	NA	1.50748	0.00316957	0.0961236	2-NBDG	yes	yes	3	2-NBDG
HANSON_HRAS_SIGNALING_VIA_NFKB	2.21499	0	0.000175238	2-NBDG	1.38784	0.0387324	0.41917	2-NBDG	-0.770466	0.96997	0.991501	NA	0.753159	0.785211	1	NA	1.89937	0	0.000950658	2-NBDG	yes	yes	3	2-NBDG
ALONSO_METASTASIS_NEURAL_UP	2.06031	0	0.00106689	2-NBDG	1.30908	0.0144231	0.470397	2-NBDG	-0.897993	0.764151	0.940313	NA	0.80807	0.73601	1	NA	1.35321	0.0266458	0.220237	2-NBDG	yes	yes	3	2-NBDG
SA_TRKA_RECEPTOR	1.50994	0	0.11341	2-NBDG	1.39538	0.00625	0.411614	2-NBDG	-1.07909	0.20073	0.818343	NA	-0.741696	0.779661	0.876384	NA	1.73789	0	0.0126549	2-NBDG	yes	yes	3	2-NBDG
BIOCARTA_ECM_PATHWAY	1.54737	0.00282486	0.0949241	2-NBDG	1.42159	0.0218978	0.39926	2-NBDG	-1.3025	0.0518732	0.70028	NA	0.652882	0.892655	1	NA	1.3658	0.0417335	0.208533	2-NBDG	yes	yes	3	2-NBDG
FRIDMAN_IMMORTALIZATION_DN	1.48332	0.0122324	0.125472	2-NBDG	1.44269	0	0.381179	2-NBDG	0.850208	0.808219	1	NA	-1.19033	0.177215	0.438585	NA	1.84633	0	0.00264772	2-NBDG	yes	yes	3	2-NBDG
WILLIAMS_ESR1_TARGETS_UP	2.13866	0	0.000575671	2-NBDG	1.77842	0	0.198685	2-NBDG	1.35988	0.046549	1	2-NBDG	0.571706	0.940383	0.994478	NA	-0.712589	0.982885	1	NA	yes	yes	3	2-NBDG
FRASOR_RESPONSE_TO_ESTRADIOL_UP	1.89513	0.00260417	0.00813879	2-NBDG	1.78175	0	0.207822	2-NBDG	1.46893	0.0236593	1	2-NBDG	0.971349	0.537217	1	NA	-0.766126	0.914097	1	NA	yes	yes	3	2-NBDG
REACTOME_BRANCHED_CHAIN_AMINO_ACID_CATABOLISM	2.7424	0	0	2-NBDG	2.06379	0	0.022189	2-NBDG	1.47046	0.00900901	1	2-NBDG	1.11315	0.369718	1	NA	0.708819	0.98145	0.988938	NA	yes	yes	3	2-NBDG
MANALO_HYPOXIA_DN	2.71595	0	0	2-NBDG	2.10597	0	0.0243942	2-NBDG	1.49971	0.0016	1	2-NBDG	0.840487	0.897	1	NA	-0.525455	1	1	NA	yes	yes	3	2-NBDG
REACTOME_COSTIMULATION_BY_THE_CD28_FAMILY	2.68413	0	0	2-NBDG	1.89144	0	0.102736	2-NBDG	1.49342	0.00444444	1	2-NBDG	1.12033	0.315844	1	NA	0.816868	0.865913	0.925257	NA	yes	yes	3	2-NBDG
CREIGHTON_ENDOCRINE_THERAPY_RESISTANCE_4	1.25081	0.00803213	0.295508	2-NBDG	1.18017	0.0253165	0.574979	2-NBDG	1.09012	0.190955	1	NA	0.994579	0.529	1	NA	1.40705	0.00140647	0.171012	2-NBDG	yes	yes	3	2-NBDG
PID_RB_1PATHWAY	1.21267	0.011236	0.33214	2-NBDG	1.23881	0.00980392	0.559213	2-NBDG	0.881877	0.815445	1	NA	0.70796	0.877949	1	NA	1.70018	0	0.0192004	2-NBDG	yes	yes	3	2-NBDG
PID_FRA_PATHWAY	1.43159	0	0.152338	2-NBDG	1.21655	0.0136054	0.556868	2-NBDG	-0.967136	0.522337	0.884786	NA	-1.20337	0.166667	0.430265	NA	1.30161	0.0225904	0.273951	2-NBDG	yes	yes	3	2-NBDG
PID_IL2_1PATHWAY	1.46984	0.00931677	0.132913	2-NBDG	1.26542	0.019802	0.521468	2-NBDG	-1.12756	0.148734	0.775538	NA	1.19158	0.210689	1	NA	1.31917	0.0413476	0.254622	2-NBDG	yes	yes	3	2-NBDG
IIZUKA_LIVER_CANCER_PROGRESSION_L0_L1_DN	2.62717	0	0	2-NBDG	1.64914	0	0.342627	2-NBDG	1.38347	0.0227964	1	2-NBDG	-1.34897	0.144068	0.334893	NA	-0.604866	1	1	NA	yes	yes	3	2-NBDG
MAHADEVAN_RESPONSE_TO_MP470_UP	2.079	0	0.000995648	2-NBDG	1.36454	0.0185185	0.428691	2-NBDG	1.42525	0.010101	1	2-NBDG	0.927188	0.594152	1	NA	0.650377	1	0.999701	NA	yes	yes	3	2-NBDG
KANG_IMMORTALIZED_BY_TERT_UP	2.47777	0	0	2-NBDG	1.31979	0.0292887	0.45528	2-NBDG	1.45218	0.0104167	1	2-NBDG	0.73257	0.887097	1	NA	0.582986	1	0.999464	NA	yes	yes	3	2-NBDG
CHARAFE_BREAST_CANCER_LUMINAL_VS_MESENCHYMAL_UP	1.13606	0.123636	0.423789	NA	-0.857513	0.831229	1	NA	-0.983418	0.518248	0.874925	NA	1.19355	0.017	1	2-NBDG	1.34772	0.0105105	0.22442	2-NBDG	yes	yes	2	2-NBDG
KORKOLA_CORRELATED_WITH_POU5F1	0.82427	0.704545	0.89727	NA	-1.17645	0.251634	0.838119	NA	0.795438	0.762565	1	NA	1.53529	0.0251429	0.49342	2-NBDG	1.63581	0.0108893	0.0347097	2-NBDG	yes	yes	2	2-NBDG
MIKKELSEN_NPC_ICP_WITH_H3K4ME3	0.934413	0.593909	0.746713	NA	-0.695357	0.970128	1	NA	0.996939	0.479199	1	NA	1.19859	0.025	1	2-NBDG	1.44251	0.0275862	0.139196	2-NBDG	yes	yes	2	2-NBDG
SMID_BREAST_CANCER_LUMINAL_B_UP	1.14516	0.246544	0.411797	NA	-1.11498	0.305772	0.928281	NA	0.950778	0.543919	1	NA	1.25874	0.0390782	1	2-NBDG	1.49281	0.0310219	0.104771	2-NBDG	yes	yes	2	2-NBDG
RICKMAN_HEAD_AND_NECK_CANCER_D	0.986315	0.513089	0.652323	NA	-1.01249	0.459315	0.975236	NA	0.996064	0.508861	1	NA	1.62426	0.00222717	0.2022	2-NBDG	1.32903	0	0.243811	2-NBDG	yes	yes	2	2-NBDG
ZEMBUTSU_SENSITIVITY_TO_VINCRISTINE	1.03869	0.354271	0.571971	NA	1.19361	0.163743	0.579224	NA	0.869926	0.689189	1	NA	1.44999	0.0379902	0.773464	2-NBDG	1.47071	0.0330275	0.118472	2-NBDG	yes	yes	2	2-NBDG
KORKOLA_EMBRYONIC_CARCINOMA_VS_SEMINOMA_DN	-0.732182	0.891667	0.968553	NA	0.729179	0.928571	0.986337	NA	-0.773318	0.87013	0.989575	NA	1.44229	0.0472155	0.795213	2-NBDG	1.47771	0.0284697	0.113759	2-NBDG	yes	yes	2	2-NBDG
FINAK_BREAST_CANCER_SDPP_SIGNATURE	-1.11492	0.238897	0.589565	NA	-1.13763	0.218329	0.896603	NA	-1.06217	0.293948	0.827616	NA	1.71923	0	0.0464387	2-NBDG	1.42037	0.0191693	0.159049	2-NBDG	yes	yes	2	2-NBDG
REACTOME_RNA_POL_I_PROMOTER_OPENING	-0.906106	0.647504	0.838301	NA	-1.31842	0.0718232	0.620785	NA	0.817646	0.84434	1	NA	1.41017	0.0338624	0.956063	2-NBDG	1.61045	0.00165017	0.0433316	2-NBDG	yes	yes	2	2-NBDG
ACEVEDO_FGFR1_TARGETS_IN_PROSTATE_CANCER_MODEL_UP	0.779269	0.779951	0.938067	NA	0.73158	0.874074	0.985475	NA	-1.3794	0.0941704	0.652884	NA	1.3529	0.001	1	2-NBDG	1.56476	0.0216998	0.0635255	2-NBDG	yes	yes	2	2-NBDG
FARMER_BREAST_CANCER_CLUSTER_6	0.924996	0.569948	0.763011	NA	-0.824032	0.716772	1	NA	1.04241	0.413793	1	NA	1.60928	0.0100503	0.24251	2-NBDG	1.5258	0.0306859	0.0846357	2-NBDG	yes	yes	2	2-NBDG
REACTOME_PEPTIDE_CHAIN_ELONGATION	1.46213	0	0.136267	2-NBDG	-0.877553	0.798643	1	NA	-0.972252	0.527675	0.880725	NA	0.846168	0.785859	1	NA	1.68416	0	0.0225882	2-NBDG	yes	yes	2	2-NBDG
PID_INTEGRIN2_PATHWAY	1.88298	0	0.0087192	2-NBDG	-0.866948	0.659777	1	NA	-0.984148	0.436725	0.877486	NA	0.895509	0.651599	1	NA	1.89219	0	0.00114954	2-NBDG	yes	yes	2	2-NBDG
KEGG_PROPANOATE_METABOLISM	1.78427	0	0.0217659	2-NBDG	-0.828113	0.867322	1	NA	-0.873137	0.919708	0.961875	NA	1.23227	0.203463	1	NA	1.59812	0	0.0481199	2-NBDG	yes	yes	2	2-NBDG
SA_PTEN_PATHWAY	1.61645	0.00253807	0.0665415	2-NBDG	-1.23846	0.155198	0.743325	NA	-0.688214	0.994778	0.998401	NA	0.645858	0.898082	1	NA	1.43396	0.0329861	0.146949	2-NBDG	yes	yes	2	2-NBDG
ACEVEDO_LIVER_CANCER_WITH_H3K27ME3_DN	1.43436	0.0374332	0.150482	2-NBDG	-0.710764	0.928788	1	NA	-1.35962	0.0512195	0.646994	NA	0.953403	0.63	1	NA	1.49349	0.0136286	0.104885	2-NBDG	yes	yes	2	2-NBDG
REACTOME_CLEAVAGE_OF_GROWING_TRANSCRIPT_IN_THE_TERMINATION_REGION_	1.51515	0.0315534	0.111304	2-NBDG	1.16168	0.22029	0.584207	NA	1.09437	0.309402	1	NA	0.715188	0.871714	1	NA	1.53886	0.0184162	0.0775381	2-NBDG	yes	yes	2	2-NBDG
NIKOLSKY_BREAST_CANCER_17Q21_Q25_AMPLICON	1.77214	0.00240385	0.0241384	2-NBDG	0.771955	0.826772	0.969484	NA	1.38727	0.0649573	1	NA	1.15287	0.108	1	NA	1.7122	0.00194932	0.0170543	2-NBDG	yes	yes	2	2-NBDG
GROSS_ELK3_TARGETS_DN	1.74677	0	0.0282048	2-NBDG	-0.935954	0.623011	0.997782	NA	1.05842	0.329041	1	NA	0.732593	0.811947	1	NA	1.49702	0.00470958	0.102825	2-NBDG	yes	yes	2	2-NBDG
REACTOME_METABOLISM_OF_MRNA	1.38941	0.0288714	0.181384	2-NBDG	-1.02977	0.411765	0.981429	NA	1.26646	0.0842434	1	NA	0.725604	0.978	1	NA	1.74227	0	0.011976	2-NBDG	yes	yes	2	2-NBDG
PID_HIF1_TFPATHWAY	1.68187	0.00729927	0.043303	2-NBDG	1.23836	0.180157	0.55601	NA	-1.1175	0.260274	0.775812	NA	0.951366	0.595483	1	NA	1.48545	0.05	0.109489	2-NBDG	yes	yes	2	2-NBDG
KYNG_ENVIRONMENTAL_STRESS_RESPONSE_NOT_BY_GAMMA_IN_OLD	1.69841	0.00229358	0.04028	2-NBDG	1.4236	0.0631068	0.396435	NA	-0.981282	0.444444	0.879186	NA	1.01869	0.494444	1	NA	1.702	0.00188679	0.0188527	2-NBDG	yes	yes	2	2-NBDG
ZWANG_EGF_INTERVAL_UP	1.30224	0.00429185	0.248684	2-NBDG	-1.19135	0.0776153	0.839271	NA	-0.891493	0.956522	0.941651	NA	1.12939	0.286877	1	NA	2.08472	0	0	2-NBDG	yes	yes	2	2-NBDG
REACTOME_SHC_RELATED_EVENTS	1.63219	0.0025974	0.0611733	2-NBDG	-0.97199	0.488439	0.989671	NA	-0.836248	0.823034	0.981797	NA	-1.11562	0.288235	0.505036	NA	1.57668	0.00346021	0.0579882	2-NBDG	yes	yes	2	2-NBDG
REACTOME_PROCESSING_OF_CAPPED_INTRON_CONTAINING_PRE_MRNA	1.49547	0	0.120079	2-NBDG	0.893942	0.85119	0.891105	NA	0.959456	0.58345	1	NA	0.579108	0.98994	0.993784	NA	1.61167	0.0015674	0.0430092	2-NBDG	yes	yes	2	2-NBDG
DAIRKEE_TERT_TARGETS_UP	1.31088	0.0522193	0.242752	2-NBDG	1.00079	0.431034	0.780134	NA	-0.877361	0.785714	0.95516	NA	0.676384	0.998	1	NA	1.3417	0.0406504	0.231232	2-NBDG	yes	yes	2	2-NBDG
WATTEL_AUTONOMOUS_THYROID_ADENOMA_UP	1.89695	0	0.0079534	2-NBDG	1.18448	0.0995261	0.574711	NA	-1.08827	0.214521	0.806152	NA	0.907551	0.661208	1	NA	1.57681	0	0.0580737	2-NBDG	yes	yes	2	2-NBDG
CHANDRAN_METASTASIS_DN	1.31499	0.00465116	0.23879	2-NBDG	1.02568	0.309091	0.762706	NA	0.975133	0.585575	1	NA	1.03493	0.392	1	NA	1.37923	0.00138122	0.194882	2-NBDG	yes	yes	2	2-NBDG
HOLLEMAN_ASPARAGINASE_RESISTANCE_ALL_DN	2.13941	0	0.000595522	2-NBDG	1.1839	0.129032	0.572851	NA	0.785623	0.919753	1	NA	0.74548	0.816303	1	NA	1.82402	0	0.00394753	2-NBDG	yes	yes	2	2-NBDG
CHIBA_RESPONSE_TO_TSA	2.17328	0	0.000197642	2-NBDG	1.30916	0.0505837	0.471802	NA	0.707107	0.995413	1	NA	0.697109	0.887147	1	NA	1.78949	0	0.00626684	2-NBDG	yes	yes	2	2-NBDG
PENG_GLUCOSE_DEPRIVATION_DN	1.89979	0	0.00790806	2-NBDG	-0.684162	0.92284	1	NA	-1.20198	0.184211	0.71575	NA	0.708721	0.957916	1	NA	1.32737	0.0972477	0.245935	2-NBDG	yes	yes	2	2-NBDG
LOPEZ_MBD_TARGETS_IMPRINTED_AND_X_LINKED	1.50429	0	0.115881	2-NBDG	-0.748668	0.979167	1	NA	-0.845069	0.965278	0.970583	NA	NA	NA	NA	NA	1.95517	0	0.000465701	2-NBDG	yes	yes	2	2-NBDG
IWANAGA_CARCINOGENESIS_BY_KRAS_PTEN_UP	1.46929	0.00289017	0.132747	2-NBDG	-0.773739	0.901333	1	NA	-0.994947	0.44	0.865047	NA	1.09484	0.29	1	NA	1.38744	0.0238853	0.187356	2-NBDG	yes	yes	2	2-NBDG
REACTOME_AMINE_COMPOUND_SLC_TRANSPORTERS	1.43887	0	0.14758	2-NBDG	-0.985019	0.491249	0.984644	NA	0.920151	0.67507	1	NA	1.12585	0.348503	1	NA	1.67008	0	0.0258546	2-NBDG	yes	yes	2	2-NBDG
QI_PLASMACYTOMA_DN	1.41914	0.0371353	0.157157	2-NBDG	1.36175	0.0542169	0.430777	NA	0.758311	0.897764	1	NA	1.06802	0.381288	1	NA	1.90965	0	0.000806777	2-NBDG	yes	yes	2	2-NBDG
REACTOME_REGULATION_OF_APOPTOSIS	2.0199	0	0.00175245	2-NBDG	1.0804	0.231183	0.68815	NA	1.067	0.297183	1	NA	0.672766	0.908997	1	NA	1.56284	0.00152672	0.0644267	2-NBDG	yes	yes	2	2-NBDG
WEST_ADRENOCORTICAL_CARCINOMA_VS_ADENOMA_UP	1.4841	0.00550964	0.125799	2-NBDG	1.00171	0.412281	0.779405	NA	1.14001	0.188906	1	NA	0.636178	0.910059	1	NA	1.57093	0.00164474	0.0603418	2-NBDG	yes	yes	2	2-NBDG
TING_SILENCED_BY_DICER	1.80845	0	0.0174726	2-NBDG	1.1771	0.0995261	0.578875	NA	-0.978696	0.487013	0.872681	NA	1.29141	0.162765	1	NA	1.3559	0.0247295	0.21747	2-NBDG	yes	yes	2	2-NBDG
SHEDDEN_LUNG_CANCER_POOR_SURVIVAL_A6	1.88376	0	0.00872054	2-NBDG	-0.846967	0.776871	1	NA	0.916087	0.65015	1	NA	0.839853	0.923	1	NA	1.726	0	0.0148527	2-NBDG	yes	yes	2	2-NBDG
MIDORIKAWA_AMPLIFIED_IN_LIVER_CANCER	2.40477	0	0	2-NBDG	0.952426	0.51462	0.830753	NA	1.13451	0.252836	1	NA	0.966162	0.571723	1	NA	1.79606	0	0.0057733	2-NBDG	yes	yes	2	2-NBDG
KEGG_TIGHT_JUNCTION	1.56729	0.00286533	0.0870996	2-NBDG	0.885155	0.743191	0.898185	NA	1.04004	0.373065	1	NA	0.749488	0.915663	1	NA	1.3242	0.0556522	0.249336	2-NBDG	yes	yes	2	2-NBDG
AMIT_EGF_RESPONSE_240_HELA	1.51939	0	0.109048	2-NBDG	-0.832309	0.915919	1	NA	-0.948729	0.710407	0.888354	NA	-1.25627	0.0769231	0.384536	NA	1.77827	0	0.00733078	2-NBDG	yes	yes	2	2-NBDG
VECCHI_GASTRIC_CANCER_ADVANCED_VS_EARLY_DN	1.37771	0.0496454	0.189895	2-NBDG	1.08334	0.314815	0.684879	NA	-1.00513	0.434673	0.865603	NA	1.27807	0.062249	1	NA	1.80036	0.00168919	0.00548744	2-NBDG	yes	yes	2	2-NBDG
ODONNELL_TFRC_TARGETS_DN	1.76536	0	0.0248696	2-NBDG	-1.30095	0.0664894	0.642002	NA	-0.890365	0.76338	0.944466	NA	1.17331	0.180723	1	NA	1.9621	0	0.000442344	2-NBDG	yes	yes	2	2-NBDG
VANHARANTA_UTERINE_FIBROID_WITH_7Q_DELETION_UP	2.04728	0	0.00125496	2-NBDG	0.951437	0.546667	0.82939	NA	-1.1893	0.137838	0.736112	NA	0.720415	0.892748	1	NA	1.56288	0.0120069	0.0645714	2-NBDG	yes	yes	2	2-NBDG
SHEDDEN_LUNG_CANCER_GOOD_SURVIVAL_A5	1.65626	0	0.0533841	2-NBDG	0.994458	0.486111	0.785925	NA	0.865077	0.905492	1	NA	0.926791	0.644309	1	NA	1.66013	0	0.0283165	2-NBDG	yes	yes	2	2-NBDG
RODWELL_AGING_KIDNEY_NO_BLOOD_UP	1.70507	0.00694444	0.0392324	2-NBDG	1.02197	0.41716	0.76039	NA	1.02391	0.418367	1	NA	1.0983	0.247	1	NA	1.42748	0.0414313	0.152442	2-NBDG	yes	yes	2	2-NBDG
COATES_MACROPHAGE_M1_VS_M2_UP	1.454	0.0496278	0.14027	2-NBDG	-0.504745	1	0.999847	NA	0.81103	0.826013	1	NA	0.980072	0.553061	1	NA	1.47521	0.0297723	0.115151	2-NBDG	yes	yes	2	2-NBDG
PID_PDGFRA_PATHWAY	1.34595	0.100756	0.214109	2-NBDG	1.0576	0.354108	0.714547	NA	1.0151	0.414023	1	NA	0.49233	0.968531	0.990828	NA	1.5722	0.0147601	0.05986	2-NBDG	yes	yes	2	2-NBDG
REACTOME_GLUCOSE_TRANSPORT	1.59029	0	0.0769746	2-NBDG	0.997577	0.462585	0.781532	NA	-0.965626	0.580769	0.883215	NA	0.840987	0.721925	1	NA	1.4423	0	0.138915	2-NBDG	yes	yes	2	2-NBDG
GROSS_HYPOXIA_VIA_ELK3_AND_HIF1A_UP	1.4786	0.0434783	0.127042	2-NBDG	1.14578	0.2263	0.596528	NA	0.805154	0.791319	1	NA	0.875789	0.786573	1	NA	1.62933	0.00362976	0.036968	2-NBDG	yes	yes	2	2-NBDG
REACTOME_METABOLISM_OF_NON_CODING_RNA	1.41218	0.0313316	0.161644	2-NBDG	1.2228	0.117834	0.55099	NA	0.821292	0.769854	1	NA	1.00238	0.528796	1	NA	1.56522	0.0104167	0.0633526	2-NBDG	yes	yes	2	2-NBDG
LIN_NPAS4_TARGETS_UP	1.36823	0.0115942	0.196844	2-NBDG	-0.880492	0.716273	1	NA	-0.984233	0.470414	0.878985	NA	0.87971	0.771543	1	NA	1.3483	0.0268987	0.224494	2-NBDG	yes	yes	2	2-NBDG
ZAMORA_NOS2_TARGETS_DN	1.47691	0.0383693	0.127533	2-NBDG	0.919701	0.567647	0.86607	NA	1.054	0.346875	1	NA	-1.06757	0.25	0.548205	NA	1.50897	0.0125224	0.0951343	2-NBDG	yes	yes	2	2-NBDG
PID_UPA_UPAR_PATHWAY	1.73575	0	0.0306402	2-NBDG	-1.18169	0.221885	0.833199	NA	-1.17423	0.20098	0.744143	NA	0.947332	0.584402	1	NA	1.67694	0.00364964	0.0241056	2-NBDG	yes	yes	2	2-NBDG
FOSTER_KDM1A_TARGETS_DN	1.62917	0.00253165	0.0623303	2-NBDG	1.02238	0.362264	0.760765	NA	-0.95142	0.534375	0.884927	NA	0.778733	0.934	1	NA	1.44702	0.0214876	0.136215	2-NBDG	yes	yes	2	2-NBDG
WAKASUGI_HAVE_ZNF143_BINDING_SITES	1.61996	0.00257069	0.0657445	2-NBDG	1.22907	0.093633	0.548264	NA	-0.886291	0.72702	0.946399	NA	0.885258	0.703364	1	NA	1.66481	0	0.0271257	2-NBDG	yes	yes	2	2-NBDG
ZWANG_DOWN_BY_2ND_EGF_PULSE	1.47805	0.0497738	0.126832	2-NBDG	1.38085	0.0762943	0.420995	NA	-0.774264	0.825871	0.990796	NA	1.17307	0.098	1	NA	1.77499	0.0017762	0.00758272	2-NBDG	yes	yes	2	2-NBDG
KLEIN_PRIMARY_EFFUSION_LYMPHOMA_UP	1.55992	0.0376106	0.090053	2-NBDG	0.652448	0.938725	0.997201	NA	0.683058	0.919105	1	NA	0.802593	0.784679	1	NA	1.38215	0.0731707	0.191308	2-NBDG	yes	yes	2	2-NBDG
NUTT_GBM_VS_AO_GLIOMA_DN	1.37599	0	0.18976	2-NBDG	-1.10174	0.237939	0.917801	NA	-0.951702	0.689076	0.885435	NA	-0.790632	0.85	0.839488	NA	2.14111	0	0	2-NBDG	yes	yes	2	2-NBDG
REACTOME_ANTIGEN_PROCESSING_UBIQUITINATION_PROTEASOME_DEGRADATION	1.46906	0.00864553	0.13258	2-NBDG	0.871946	0.78626	0.907346	NA	0.810122	0.856467	1	NA	0.949853	0.633	1	NA	1.54536	0.00682594	0.0744142	2-NBDG	yes	yes	2	2-NBDG
MCCLUNG_COCAINE_REWARD_5D	1.32953	0.00377358	0.225555	2-NBDG	0.910417	0.868687	0.880066	NA	-1.00901	0.368664	0.87185	NA	0.570347	0.976531	0.994297	NA	1.35026	0.0116788	0.222949	2-NBDG	yes	yes	2	2-NBDG
BIOCARTA_GPCR_PATHWAY	1.95761	0	0.00405068	2-NBDG	1.04146	0.362275	0.730476	NA	-0.835833	0.765151	0.981385	NA	-1.05432	0.342466	0.564645	NA	1.78251	0	0.00683367	2-NBDG	yes	yes	2	2-NBDG
MILI_PSEUDOPODIA_CHEMOTAXIS_UP	1.50748	0.0236842	0.114592	2-NBDG	-1.11594	0.272321	0.932588	NA	-1.177	0.176755	0.748979	NA	0.616685	0.961225	1	NA	1.61525	0.00530973	0.0417743	2-NBDG	yes	yes	2	2-NBDG
REACTOME_P53_INDEPENDENT_G1_S_DNA_DAMAGE_CHECKPOINT	1.78066	0.00728155	0.0226637	2-NBDG	0.988118	0.436747	0.795142	NA	-0.986472	0.452736	0.878053	NA	0.522525	0.989583	0.99049	NA	1.65669	0.00168919	0.0288492	2-NBDG	yes	yes	2	2-NBDG
FIGUEROA_AML_METHYLATION_CLUSTER_3_UP	1.89077	0.00249377	0.00861984	2-NBDG	-0.772602	0.799397	1	NA	-0.780477	0.919622	0.992834	NA	1.17995	0.138	1	NA	1.34623	0.077193	0.225156	2-NBDG	yes	yes	2	2-NBDG
REACTOME_ACTIVATION_OF_NMDA_RECEPTOR_UPON_GLUTAMATE_BINDING_AND_POSTSYNAPTIC_EVENTS	1.70598	0	0.0391577	2-NBDG	1.04879	0.259259	0.719735	NA	0.931134	0.653639	1	NA	0.853168	0.712088	1	NA	1.35118	0.00765697	0.221833	2-NBDG	yes	yes	2	2-NBDG
REACTOME_CDT1_ASSOCIATION_WITH_THE_CDC6_ORC_ORIGIN_COMPLEX	1.43887	0.0107527	0.147235	2-NBDG	1.08779	0.232143	0.675609	NA	-0.797511	0.952381	0.990509	NA	0.764068	0.819959	1	NA	1.50904	0.00675676	0.0952964	2-NBDG	yes	yes	2	2-NBDG
SWEET_LUNG_CANCER_KRAS_DN	1.83182	0	0.0139983	2-NBDG	-0.785922	0.884873	1	NA	0.818475	0.875722	1	NA	1.06107	0.271	1	NA	1.48924	0.00511073	0.106321	2-NBDG	yes	yes	2	2-NBDG
REACTOME_ASPARAGINE_N_LINKED_GLYCOSYLATION	1.56881	0.00268097	0.0866117	2-NBDG	0.96447	0.511551	0.817189	NA	-0.990021	0.455801	0.871657	NA	1.25251	0.0969697	1	NA	1.39748	0.0404722	0.180009	2-NBDG	yes	yes	2	2-NBDG
KEGG_LONG_TERM_POTENTIATION	1.63946	0	0.0588983	2-NBDG	-1.23982	0.144578	0.740731	NA	-0.94117	0.522193	0.901935	NA	0.990127	0.552041	1	NA	1.59422	0.0069808	0.050091	2-NBDG	yes	yes	2	2-NBDG
WEBER_METHYLATED_LCP_IN_SPERM_UP	2.02301	0	0.00164093	2-NBDG	1.16081	0.171004	0.579168	NA	-1.19994	0.112861	0.716546	NA	NA	NA	NA	NA	1.78699	0	0.00635441	2-NBDG	yes	yes	2	2-NBDG
REACTOME_SIGNALING_BY_WNT	1.93862	0	0.00505659	2-NBDG	-0.756212	0.814516	1	NA	1.117	0.308099	1	NA	0.992448	0.548718	1	NA	1.49928	0.0349515	0.101594	2-NBDG	yes	yes	2	2-NBDG
PID_SHP2_PATHWAY	1.6971	0.002457	0.0402366	2-NBDG	-0.700383	0.933526	1	NA	0.899341	0.640984	1	NA	0.652231	0.913044	1	NA	1.39007	0.0569395	0.186009	2-NBDG	yes	yes	2	2-NBDG
REACTOME_DOWNSTREAM_SIGNALING_OF_ACTIVATED_FGFR	1.31253	0.0716332	0.241529	2-NBDG	1.31581	0.0576271	0.463178	NA	-1.00488	0.406593	0.865644	NA	0.83883	0.797969	1	NA	1.62249	0	0.0396586	2-NBDG	yes	yes	2	2-NBDG
MASSARWEH_RESPONSE_TO_ESTRADIOL	2.08134	0	0.00101993	2-NBDG	1.13073	0.0869565	0.610938	NA	0.892617	0.789546	1	NA	0.875392	0.70922	1	NA	1.83942	0	0.00297939	2-NBDG	yes	yes	2	2-NBDG
BIOCARTA_TCR_PATHWAY	1.31988	0.040625	0.232607	2-NBDG	-0.902682	0.681876	1	NA	-0.889308	0.802985	0.944232	NA	-0.859934	0.793103	0.767941	NA	1.88603	0	0.00135291	2-NBDG	yes	yes	2	2-NBDG
PURBEY_TARGETS_OF_CTBP1_NOT_SATB1_DN	1.30003	0.0736842	0.249694	2-NBDG	1.20632	0.13141	0.571495	NA	-1.33559	0.0600522	0.657523	NA	1.06602	0.271	1	NA	1.81322	0	0.00470871	2-NBDG	yes	yes	2	2-NBDG
REACTOME_P53_DEPENDENT_G1_DNA_DAMAGE_RESPONSE	1.52252	0.0345622	0.108244	2-NBDG	-0.713004	0.858995	1	NA	1.4405	0.0598291	1	NA	0.523156	0.985656	0.99066	NA	1.53015	0.0272904	0.0826815	2-NBDG	yes	yes	2	2-NBDG
CHIANG_LIVER_CANCER_SUBCLASS_CTNNB1_DN	1.59877	0	0.0748756	2-NBDG	1.0112	0.393443	0.769948	NA	-1.21333	0.0929487	0.699022	NA	0.888353	0.76977	1	NA	1.40028	0.0172956	0.177333	2-NBDG	yes	yes	2	2-NBDG
SOTIRIOU_BREAST_CANCER_GRADE_1_VS_3_DN	1.48779	0.0104167	0.123902	2-NBDG	0.936663	0.584906	0.85196	NA	0.981977	0.477477	1	NA	1.3368	0.06911	1	NA	1.52283	0.00990099	0.0866258	2-NBDG	yes	yes	2	2-NBDG
MISSIAGLIA_REGULATED_BY_METHYLATION_DN	1.59475	0.005291	0.0764762	2-NBDG	0.693432	0.99278	0.991581	NA	0.780853	0.909924	1	NA	0.744986	0.92986	1	NA	1.33651	0.0629139	0.235602	2-NBDG	yes	yes	2	2-NBDG
PID_ENDOTHELIN_PATHWAY	1.61517	0.00284091	0.0667065	2-NBDG	0.979566	0.513043	0.800285	NA	-0.851363	0.896024	0.965346	NA	1.30941	0.0756646	1	NA	1.68473	0	0.0226663	2-NBDG	yes	yes	2	2-NBDG
SMID_BREAST_CANCER_RELAPSE_IN_LUNG_UP	1.51001	0.0173697	0.113687	2-NBDG	1.11421	0.213333	0.635501	NA	-1.0876	0.273869	0.806465	NA	-1.31182	0.125683	0.341811	NA	1.37277	0.0493827	0.201737	2-NBDG	yes	yes	2	2-NBDG
BURTON_ADIPOGENESIS_12	2.05527	0	0.00112739	2-NBDG	1.05103	0.316327	0.71947	NA	-1.00801	0.411765	0.867871	NA	1.36849	0.0701187	0.971554	NA	1.58887	0.00163399	0.0522489	2-NBDG	yes	yes	2	2-NBDG
GENTILE_RESPONSE_CLUSTER_D3	1.37217	0.0406091	0.192947	2-NBDG	-1.28604	0.100982	0.653204	NA	-0.771057	0.934247	0.991348	NA	0.558941	0.969168	0.993875	NA	1.54116	0.00729927	0.0762176	2-NBDG	yes	yes	2	2-NBDG
RAMASWAMY_METASTASIS_UP	1.86289	0	0.010654	2-NBDG	-0.846051	0.799748	1	NA	-1.06628	0.254125	0.825924	NA	0.544933	0.978571	0.990954	NA	1.44439	0.0064	0.138572	2-NBDG	yes	yes	2	2-NBDG
YAMAZAKI_TCEB3_TARGETS_DN	1.44764	0.0514541	0.142989	2-NBDG	-1.19823	0.235294	0.820289	NA	-1.36001	0.117783	0.653944	NA	0.792021	0.927	1	NA	1.69883	0.00181159	0.0193128	2-NBDG	yes	yes	2	2-NBDG
DORN_ADENOVIRUS_INFECTION_32HR_DN	1.48798	0.0180879	0.124067	2-NBDG	1.13998	0.230303	0.602044	NA	0.770804	0.878688	1	NA	-1.31498	0.142857	0.345276	NA	1.35743	0.0785953	0.216269	2-NBDG	yes	yes	2	2-NBDG
FAELT_B_CLL_WITH_VH_REARRANGEMENTS_DN	1.76913	0	0.0241522	2-NBDG	-0.634311	0.997135	1	NA	0.915799	0.614534	1	NA	0.717673	0.873684	1	NA	1.40629	0.0365217	0.171717	2-NBDG	yes	yes	2	2-NBDG
SCHEIDEREIT_IKK_TARGETS	1.45554	0.0300752	0.139353	2-NBDG	0.872884	0.751678	0.907682	NA	-1.17464	0.157068	0.749772	NA	0.757186	0.803805	1	NA	1.47433	0.017452	0.115447	2-NBDG	yes	yes	2	2-NBDG
SCIAN_CELL_CYCLE_TARGETS_OF_TP53_AND_TP73_DN	2.03024	0	0.00157055	2-NBDG	-1.09515	0.267327	0.921441	NA	1.15446	0.146307	1	NA	-1.23132	0.171642	0.407653	NA	1.73424	0	0.0133186	2-NBDG	yes	yes	2	2-NBDG
XU_HGF_SIGNALING_NOT_VIA_AKT1_48HR_UP	1.51491	0	0.110792	2-NBDG	-1.00352	0.471973	0.971846	NA	0.932949	0.685601	1	NA	0.626851	0.911281	1	NA	1.35713	0.00295421	0.216417	2-NBDG	yes	yes	2	2-NBDG
SASSON_RESPONSE_TO_FORSKOLIN_DN	1.55959	0.015	0.0900315	2-NBDG	0.938886	0.554896	0.849008	NA	0.791117	0.818951	1	NA	0.703191	0.919355	1	NA	1.45074	0.0395683	0.133671	2-NBDG	yes	yes	2	2-NBDG
WANG_LSD1_TARGETS_DN	1.30198	0.118483	0.248729	2-NBDG	0.93685	0.544828	0.852909	NA	0.943337	0.545946	1	NA	0.723375	0.814031	1	NA	1.46789	0.0357815	0.120281	2-NBDG	yes	yes	2	2-NBDG
EHLERS_ANEUPLOIDY_UP	1.37974	0.0687961	0.18851	2-NBDG	0.877798	0.654255	0.901979	NA	-1.14697	0.234375	0.760472	NA	0.753006	0.823222	1	NA	1.67903	0.00172414	0.0236641	2-NBDG	yes	yes	2	2-NBDG
REACTOME_ACTIVATED_NOTCH1_TRANSMITS_SIGNAL_TO_THE_NUCLEUS	1.63809	0.0027027	0.059061	2-NBDG	1.23461	0.0583333	0.55572	NA	-0.853001	0.857939	0.965949	NA	1.03219	0.476836	1	NA	1.67994	0	0.0235353	2-NBDG	yes	yes	2	2-NBDG
PARK_HSC_AND_MULTIPOTENT_PROGENITORS	1.73093	0.00253165	0.0319021	2-NBDG	1.25052	0.120805	0.542744	NA	1.08661	0.308458	1	NA	0.668112	0.900731	1	NA	1.64857	0.00172414	0.0309888	2-NBDG	yes	yes	2	2-NBDG
LEIN_PONS_MARKERS	1.7278	0	0.0324673	2-NBDG	1.0714	0.281588	0.695446	NA	1.16103	0.160126	1	NA	0.894441	0.689271	1	NA	1.5393	0.00664452	0.0773734	2-NBDG	yes	yes	2	2-NBDG
BOSCO_EPITHELIAL_DIFFERENTIATION_MODULE	1.55583	0.00277008	0.0907054	2-NBDG	0.853868	0.808118	0.91709	NA	0.830336	0.838906	1	NA	1.24187	0.148454	1	NA	1.42797	0.0322581	0.152127	2-NBDG	yes	yes	2	2-NBDG
KEGG_PROTEASOME	1.49804	0.0461894	0.118686	2-NBDG	0.686455	0.930108	0.992307	NA	0.61965	0.974619	0.999484	NA	0.566284	0.956021	0.993377	NA	1.41605	0.0669014	0.16291	2-NBDG	yes	yes	2	2-NBDG
KEGG_DORSO_VENTRAL_AXIS_FORMATION	1.49007	0.00287356	0.122845	2-NBDG	-0.752777	0.941406	1	NA	-0.893168	0.735736	0.940657	NA	0.686316	0.874857	1	NA	1.73473	0	0.0132997	2-NBDG	yes	yes	2	2-NBDG
WONG_PROTEASOME_GENE_MODULE	1.59442	0.0250627	0.075743	2-NBDG	1.05518	0.371134	0.717574	NA	-0.73673	0.881235	0.998969	NA	-0.816553	0.805556	0.813808	NA	1.6188	0.0164234	0.0407522	2-NBDG	yes	yes	2	2-NBDG
CHANDRAN_METASTASIS_UP	1.33778	0.0946882	0.219758	2-NBDG	1.37325	0.0938338	0.423671	NA	1.18208	0.222603	1	NA	0.926526	0.694	1	NA	1.65025	0.0056391	0.0308935	2-NBDG	yes	yes	2	2-NBDG
PID_SYNDECAN_2_PATHWAY	1.30525	0.057377	0.246197	2-NBDG	-0.97255	0.52	0.988519	NA	-0.821929	0.917647	0.988846	NA	0.61882	0.923747	1	NA	1.75474	0	0.0102879	2-NBDG	yes	yes	2	2-NBDG
BIOCARTA_IL2RB_PATHWAY	1.48036	0.00588235	0.12571	2-NBDG	1.18396	0.122172	0.573857	NA	-1.191	0.0994152	0.732861	NA	0.656852	0.900862	1	NA	1.50561	0.00157729	0.0973552	2-NBDG	yes	yes	2	2-NBDG
KEGG_VASOPRESSIN_REGULATED_WATER_REABSORPTION	1.69382	0	0.0412607	2-NBDG	-1.24434	0.12367	0.730909	NA	0.867317	0.735964	1	NA	1.19499	0.221154	1	NA	2.03769	0	1.69784e-05	2-NBDG	yes	yes	2	2-NBDG
LEE_CALORIE_RESTRICTION_MUSCLE_DN	2.06908	0	0.00106416	2-NBDG	-0.688617	0.907916	1	NA	1.00322	0.45098	1	NA	0.795577	0.801867	1	NA	1.61761	0.0168856	0.0410529	2-NBDG	yes	yes	2	2-NBDG
REACTOME_GLUTATHIONE_CONJUGATION	1.64926	0.0025974	0.055509	2-NBDG	1.37485	0.0589971	0.424913	NA	0.899515	0.638333	1	NA	1.3968	0.0771028	0.949965	NA	1.47167	0.0299296	0.117707	2-NBDG	yes	yes	2	2-NBDG
BIOCARTA_GCR_PATHWAY	1.68436	0.00731707	0.0427341	2-NBDG	1.11446	0.26455	0.635695	NA	1.13272	0.265239	1	NA	0.369448	1	0.994249	NA	1.65957	0.00184162	0.0284393	2-NBDG	yes	yes	2	2-NBDG
BIOCARTA_IL10_PATHWAY	1.90826	0	0.00720964	2-NBDG	-1.32016	0.125402	0.620079	NA	1.19472	0.217544	1	NA	-0.983634	0.457143	0.650158	NA	1.3363	0.112339	0.235614	2-NBDG	yes	yes	2	2-NBDG
MISHRA_CARCINOMA_ASSOCIATED_FIBROBLAST_DN	1.91826	0	0.006347	2-NBDG	1.01934	0.398876	0.763419	NA	1.05846	0.332253	1	NA	1.09392	0.368301	1	NA	1.93637	0	0.000537918	2-NBDG	yes	yes	2	2-NBDG
HASLINGER_B_CLL_WITH_17P13_DELETION	1.85278	0	0.0113761	2-NBDG	-0.938665	0.583215	0.994339	NA	-1.09764	0.262211	0.794722	NA	0.955149	0.567376	1	NA	1.57499	0.00686106	0.0587775	2-NBDG	yes	yes	2	2-NBDG
REACTOME_BASIGIN_INTERACTIONS	1.43164	0.0488998	0.152655	2-NBDG	1.0835	0.322388	0.685369	NA	1.04852	0.373737	1	NA	-1.14829	0.274725	0.478129	NA	1.92883	0	0.00059723	2-NBDG	yes	yes	2	2-NBDG
ELLWOOD_MYC_TARGETS_DN	1.7562	0	0.026293	2-NBDG	-0.959988	0.563818	0.987908	NA	-0.923547	0.779661	0.908536	NA	0.951017	0.592911	1	NA	1.68437	0	0.022593	2-NBDG	yes	yes	2	2-NBDG
GARGALOVIC_RESPONSE_TO_OXIDIZED_PHOSPHOLIPIDS_YELLOW_DN	1.50155	0.0335731	0.117228	2-NBDG	1.35871	0.0918367	0.433322	NA	-1.10419	0.278195	0.791001	NA	0.756132	0.781542	1	NA	1.64099	0	0.0330898	2-NBDG	yes	yes	2	2-NBDG
BIOCARTA_TID_PATHWAY	1.80124	0	0.0187594	2-NBDG	0.699068	0.974504	0.990643	NA	-0.948268	0.53717	0.889299	NA	-1.10688	0.31875	0.513489	NA	1.80705	0	0.00508255	2-NBDG	yes	yes	2	2-NBDG
EINAV_INTERFERON_SIGNATURE_IN_CANCER	1.52137	0.0531178	0.10806	2-NBDG	1.14119	0.256471	0.602461	NA	-0.988784	0.435115	0.873117	NA	-1.14963	0.278846	0.477042	NA	1.62864	0.00742115	0.037146	2-NBDG	yes	yes	2	2-NBDG
REACTOME_PHOSPHORYLATION_OF_CD3_AND_TCR_ZETA_CHAINS	1.33429	0.109091	0.221315	2-NBDG	-0.980278	0.47563	0.981979	NA	0.944213	0.53169	1	NA	NA	NA	NA	NA	1.49089	0.0340265	0.105659	2-NBDG	yes	yes	2	2-NBDG
WEBER_METHYLATED_HCP_IN_FIBROBLAST_DN	1.57194	0.0181818	0.0849088	2-NBDG	1.07277	0.308824	0.699496	NA	0.697553	0.967897	1	NA	0.48111	0.976055	0.990509	NA	1.62024	0.00841751	0.0404037	2-NBDG	yes	yes	2	2-NBDG
VANDESLUIS_COMMD1_TARGETS_GROUP_3_DN	2.05266	0	0.0012062	2-NBDG	-0.891525	0.639871	1	NA	-0.956401	0.484849	0.883029	NA	1.07356	0.38671	1	NA	2.03569	0	1.64863e-05	2-NBDG	yes	yes	2	2-NBDG
REACTOME_AMINO_ACID_AND_OLIGOPEPTIDE_SLC_TRANSPORTERS	1.38658	0.0445545	0.183667	2-NBDG	1.19993	0.162791	0.58018	NA	0.981346	0.507538	1	NA	0.753976	0.824786	1	NA	1.54461	0.00706714	0.0744956	2-NBDG	yes	yes	2	2-NBDG
AZARE_STAT3_TARGETS	1.87268	0	0.00991445	2-NBDG	1.156	0.202703	0.583557	NA	-0.958465	0.522099	0.884751	NA	0.782265	0.773756	1	NA	1.38935	0.0462329	0.186478	2-NBDG	yes	yes	2	2-NBDG
THUM_SYSTOLIC_HEART_FAILURE_UP	1.43978	0.0600962	0.148358	2-NBDG	0.892603	0.626667	0.891415	NA	1.15349	0.234589	1	NA	0.880432	0.865	1	NA	1.43938	0.0313076	0.141721	2-NBDG	yes	yes	2	2-NBDG
GAL_LEUKEMIC_STEM_CELL_DN	1.69824	0.0046729	0.040117	2-NBDG	-0.889207	0.598023	1	NA	1.40431	0.0662139	1	NA	0.717869	0.981	1	NA	1.57143	0.0125899	0.0601777	2-NBDG	yes	yes	2	2-NBDG
GOLUB_ALL_VS_AML_DN	1.53033	0.0126263	0.103618	2-NBDG	1.27889	0.113208	0.495151	NA	0.702405	0.967742	1	NA	-1.38397	0.096	0.322883	NA	1.68986	0.0017452	0.0212741	2-NBDG	yes	yes	2	2-NBDG
KEGG_ALLOGRAFT_REJECTION	1.75872	0.00689655	0.0258706	2-NBDG	1.0315	0.393531	0.748192	NA	0.83938	0.722314	1	NA	0.661919	0.904444	1	NA	1.36589	0.0827338	0.208721	2-NBDG	yes	yes	2	2-NBDG
WIKMAN_ASBESTOS_LUNG_CANCER_UP	1.49539	0.0259067	0.119791	2-NBDG	1.34419	0.0888889	0.445341	NA	-1.03617	0.381068	0.849686	NA	1.18439	0.273284	1	NA	1.37782	0.078853	0.196091	2-NBDG	yes	yes	2	2-NBDG
PID_ARF6_DOWNSTREAM_PATHWAY	1.65024	0.0100251	0.0552464	2-NBDG	-1.0531	0.395498	0.968647	NA	-0.849802	0.707022	0.965074	NA	1.03147	0.467073	1	NA	1.49537	0.0294659	0.103964	2-NBDG	yes	yes	2	2-NBDG
HAHTOLA_SEZARY_SYNDROM_DN	1.86642	0	0.0104321	2-NBDG	-1.04171	0.396352	0.968049	NA	-1.40642	0.0787037	0.654422	NA	1.39521	0.056338	0.949626	NA	1.35887	0.0924528	0.215002	2-NBDG	yes	yes	2	2-NBDG
DACOSTA_ERCC3_ALLELE_XPCS_VS_TTD_UP	2.24941	0	0	2-NBDG	1.44857	0.0502793	0.384435	NA	-1.03245	0.387342	0.85451	NA	-1.02001	0.381443	0.606693	NA	1.79489	0.00182149	0.0058752	2-NBDG	yes	yes	2	2-NBDG
OKUMURA_INFLAMMATORY_RESPONSE_LPS	1.57365	0	0.0843082	2-NBDG	0.976631	0.501976	0.798292	NA	-0.948915	0.568513	0.888425	NA	1.04118	0.408408	1	NA	1.38521	0.0288925	0.188118	2-NBDG	yes	yes	2	2-NBDG
BOGNI_TREATMENT_RELATED_MYELOID_LEUKEMIA_UP	2.08997	0	0.000914783	2-NBDG	-0.995233	0.470223	0.976815	NA	1.01058	0.429155	1	NA	0.839211	0.702009	1	NA	2.092	0	0	2-NBDG	yes	yes	2	2-NBDG
YANG_BREAST_CANCER_ESR1_BULK_DN	2.00003	0	0.00244299	2-NBDG	-0.803949	0.828892	1	NA	0.959688	0.539185	1	NA	0.67703	0.879147	1	NA	1.44364	0.0169492	0.139207	2-NBDG	yes	yes	2	2-NBDG
SESTO_RESPONSE_TO_UV_C0	1.74895	0	0.027657	2-NBDG	1.02257	0.392749	0.761926	NA	0.967013	0.500805	1	NA	0.99088	0.535536	1	NA	1.63916	0.00174216	0.0336043	2-NBDG	yes	yes	2	2-NBDG
CHANGOLKAR_H2AFY_TARGETS_DN	1.39207	0.0310734	0.17887	2-NBDG	-0.947832	0.541551	0.990334	NA	0.793362	0.92535	1	NA	0.74505	0.825994	1	NA	1.33943	0.0521008	0.233732	2-NBDG	yes	yes	2	2-NBDG
ZHANG_GATA6_TARGETS_DN	1.42041	0.0178117	0.156202	2-NBDG	-1.00439	0.450475	0.974322	NA	0.770752	0.957812	1	NA	0.965541	0.566215	1	NA	1.33881	0.0319328	0.23373	2-NBDG	yes	yes	2	2-NBDG
KIM_WT1_TARGETS_UP	1.59468	0.0143885	0.0761907	2-NBDG	1.09276	0.278409	0.673017	NA	0.979596	0.479542	1	NA	0.804872	0.923	1	NA	1.64946	0.00688468	0.0308017	2-NBDG	yes	yes	2	2-NBDG
WANG_LMO4_TARGETS_UP	1.64117	0	0.0584378	2-NBDG	1.07208	0.253425	0.699835	NA	0.932712	0.670651	1	NA	1.08933	0.206	1	NA	1.67625	0	0.0241029	2-NBDG	yes	yes	2	2-NBDG
PID_FOXO_PATHWAY	1.68506	0	0.0426929	2-NBDG	1.23869	0.0572519	0.558028	NA	0.913063	0.628834	1	NA	0.679404	0.897703	1	NA	1.59151	0.00324149	0.0509177	2-NBDG	yes	yes	2	2-NBDG
BONOME_OVARIAN_CANCER_SURVIVAL_SUBOPTIMAL_DEBULKING	1.50118	0.0101523	0.11723	2-NBDG	0.97476	0.474403	0.799345	NA	-0.818606	0.876081	0.990971	NA	1.04541	0.3	1	NA	1.62231	0.0017094	0.0395966	2-NBDG	yes	yes	2	2-NBDG
DAZARD_RESPONSE_TO_UV_NHEK_DN	1.63515	0.00271003	0.0597619	2-NBDG	1.0567	0.321168	0.715842	NA	-0.958592	0.498638	0.885045	NA	0.957306	0.663	1	NA	1.46052	0.0101523	0.125578	2-NBDG	yes	yes	2	2-NBDG
CHAUHAN_RESPONSE_TO_METHOXYESTRADIOL_DN	1.4903	0.0294118	0.122975	2-NBDG	0.813144	0.794444	0.954501	NA	0.704859	0.933219	1	NA	0.527471	0.990964	0.991543	NA	1.53262	0.0235081	0.0810857	2-NBDG	yes	yes	2	2-NBDG
SA_MMP_CYTOKINE_CONNECTION	1.52147	0.0197044	0.108368	2-NBDG	0.89463	0.667774	0.891211	NA	-0.731329	0.950125	0.999518	NA	1.20356	0.241877	1	NA	1.42946	0.0376344	0.150841	2-NBDG	yes	yes	2	2-NBDG
KEGG_RENAL_CELL_CARCINOMA	1.76458	0.00662252	0.0249026	2-NBDG	-0.789995	0.789137	1	NA	-0.605465	0.992974	0.999558	NA	0.994707	0.517767	1	NA	1.81106	0	0.00483979	2-NBDG	yes	yes	2	2-NBDG
FONTAINE_PAPILLARY_THYROID_CARCINOMA_UP	1.40473	0.0118343	0.167646	2-NBDG	-0.792756	0.904092	1	NA	-0.88637	0.809836	0.946867	NA	0.882887	0.697626	1	NA	1.53764	0.00314961	0.0778249	2-NBDG	yes	yes	2	2-NBDG
ZHENG_FOXP3_TARGETS_IN_THYMUS_UP	1.54642	0.00282486	0.0950112	2-NBDG	0.823929	0.92827	0.947247	NA	-1.08049	0.239645	0.8161	NA	0.976558	0.578	1	NA	1.46239	0.0111111	0.124627	2-NBDG	yes	yes	2	2-NBDG
BIOCARTA_AKT_PATHWAY	1.86229	0.00229885	0.0106118	2-NBDG	-1.00458	0.441176	0.976522	NA	0.980303	0.480456	1	NA	-1.04479	0.395522	0.581025	NA	1.42428	0.0516605	0.155366	2-NBDG	yes	yes	2	2-NBDG
CHEN_LIVER_METABOLISM_QTL_CIS	1.96084	0	0.0039196	2-NBDG	1.12082	0.223368	0.625417	NA	-1.01142	0.39782	0.867735	NA	0.656437	0.950405	1	NA	1.86436	0	0.00201114	2-NBDG	yes	yes	2	2-NBDG
RHODES_UNDIFFERENTIATED_CANCER	1.55589	0	0.0909815	2-NBDG	0.904848	0.731602	0.883206	NA	-1.06568	0.298507	0.824778	NA	-1.08727	0.333333	0.530777	NA	1.41493	0.012987	0.164195	2-NBDG	yes	yes	2	2-NBDG
BROWNE_HCMV_INFECTION_16HR_DN	1.32748	0	0.228123	2-NBDG	-0.980047	0.539313	0.981043	NA	-0.964963	0.615385	0.883334	NA	0.804965	0.821031	1	NA	1.48483	0	0.109573	2-NBDG	yes	yes	2	2-NBDG
PID_DNA_PK_PATHWAY	1.81737	0.00252525	0.0159527	2-NBDG	-1.14114	0.259878	0.896831	NA	-0.671044	0.989717	1	NA	1.20478	0.263415	1	NA	1.72514	0.00182149	0.0149429	2-NBDG	yes	yes	2	2-NBDG
PID_ATM_PATHWAY	1.38503	0.0749415	0.184673	2-NBDG	-1.1643	0.259076	0.85892	NA	-0.9044	0.59375	0.931216	NA	0.774669	0.800636	1	NA	1.58719	0.0131579	0.0531587	2-NBDG	yes	yes	2	2-NBDG
BIOCARTA_WNT_PATHWAY	1.82531	0	0.0147802	2-NBDG	1.3495	0.0852273	0.445312	NA	-1.03822	0.349398	0.845353	NA	1.24853	0.18771	1	NA	1.48044	0.0456081	0.112284	2-NBDG	yes	yes	2	2-NBDG
BIOCARTA_HDAC_PATHWAY	1.83395	0	0.0138158	2-NBDG	1.30577	0.0612245	0.470228	NA	0.905789	0.630819	1	NA	0.659165	0.90144	1	NA	1.55212	0.00345423	0.0708458	2-NBDG	yes	yes	2	2-NBDG
PID_PLK1_PATHWAY	1.45674	0.0275689	0.13945	2-NBDG	-1.34087	0.0935484	0.586724	NA	1.24348	0.172881	1	NA	-0.916485	0.6	0.704219	NA	1.69062	0.00194553	0.0211332	2-NBDG	yes	yes	2	2-NBDG
AUNG_GASTRIC_CANCER	2.2721	0	0	2-NBDG	1.13521	0.17029	0.603634	NA	-0.878704	0.785146	0.953245	NA	1.31774	0.0797482	1	NA	2.01243	0	9.64273e-05	2-NBDG	yes	yes	2	2-NBDG
SARTIPY_NORMAL_AT_INSULIN_RESISTANCE_DN	1.34128	0.00920245	0.217236	2-NBDG	0.972783	0.546448	0.803249	NA	0.850446	0.858757	1	NA	-1.24135	0.1875	0.39518	NA	1.60226	0	0.0464183	2-NBDG	yes	yes	2	2-NBDG
RUAN_RESPONSE_TO_TROGLITAZONE_DN	1.36467	0.0101695	0.199195	2-NBDG	-0.831642	0.873035	1	NA	-1.12867	0.128378	0.77379	NA	0.804798	0.754258	1	NA	1.41098	0.00740741	0.166579	2-NBDG	yes	yes	2	2-NBDG
GAUSSMANN_MLL_AF4_FUSION_TARGETS_E_DN	1.59447	0.0100251	0.0760293	2-NBDG	-0.942363	0.560294	0.995493	NA	-1.28765	0.070028	0.696365	NA	0.861423	0.667064	1	NA	1.51569	0.010929	0.0917111	2-NBDG	yes	yes	2	2-NBDG
WHITEHURST_PACLITAXEL_SENSITIVITY	1.42182	0.0287206	0.155384	2-NBDG	-0.886659	0.654494	1	NA	-0.907669	0.666667	0.930382	NA	0.736261	0.820175	1	NA	1.39652	0.0361842	0.180096	2-NBDG	yes	yes	2	2-NBDG
TRAYNOR_RETT_SYNDROM_DN	1.42703	0.0476191	0.152642	2-NBDG	0.869519	0.704478	0.907243	NA	1.13754	0.236066	1	NA	1.04174	0.447337	1	NA	1.49588	0.00881834	0.103692	2-NBDG	yes	yes	2	2-NBDG
NIELSEN_LEIOMYOSARCOMA_DN	1.37328	0.0911111	0.191966	2-NBDG	-0.588093	0.967585	1	NA	0.775477	0.802491	1	NA	0.904565	0.612602	1	NA	1.50433	0.0241187	0.0982551	2-NBDG	yes	yes	2	2-NBDG
CHIN_BREAST_CANCER_COPY_NUMBER_UP	2.02666	0	0.00158056	2-NBDG	1.18907	0.104478	0.578892	NA	0.909335	0.676301	1	NA	0.731282	0.837288	1	NA	1.54236	0	0.0754962	2-NBDG	yes	yes	2	2-NBDG
SINGH_NFE2L2_TARGETS	1.77049	0	0.0243974	2-NBDG	1.25158	0.0729167	0.542548	NA	0.979786	0.484211	1	NA	NA	NA	NA	NA	1.38821	0.0376712	0.187203	2-NBDG	yes	yes	2	2-NBDG
REACTOME_ION_CHANNEL_TRANSPORT	1.42736	0.0374065	0.153335	2-NBDG	-0.756668	0.922535	1	NA	-1.08546	0.294286	0.807776	NA	1.64176	0.0010582	0.171186	2-NBDG	1.03842	0.394973	0.622571	NA	yes	yes	2	2-NBDG
LABBE_TGFB1_TARGETS_DN	1.69008	0.00283286	0.0415672	2-NBDG	1.16017	0.177852	0.579125	NA	-0.760945	0.973988	0.993417	NA	1.39473	0.0140845	0.931367	2-NBDG	-0.661698	1	1	NA	yes	yes	2	2-NBDG
SMID_BREAST_CANCER_ERBB2_UP	1.57596	0.0127551	0.083635	2-NBDG	-1.05774	0.359551	0.964816	NA	1.07451	0.340256	1	NA	1.43474	0.005	0.834554	2-NBDG	1.32238	0.0807018	0.251205	NA	yes	yes	2	2-NBDG
SCHAEFFER_PROSTATE_DEVELOPMENT_48HR_UP	1.51962	0.0480349	0.10923	2-NBDG	1.3988	0.0898345	0.41357	NA	-1.05377	0.383721	0.840941	NA	1.27721	0.001	1	2-NBDG	0.920618	0.592937	0.789069	NA	yes	yes	2	2-NBDG
RICKMAN_HEAD_AND_NECK_CANCER_C	2.18068	0	0.000205877	2-NBDG	0.91992	0.663507	0.868392	NA	0.899953	0.708455	1	NA	1.48348	0.00507099	0.675735	2-NBDG	0.984949	0.487923	0.698062	NA	yes	yes	2	2-NBDG
TUOMISTO_TUMOR_SUPPRESSION_BY_COL13A1_DN	1.33419	0.0548303	0.221064	2-NBDG	-1.07666	0.32782	0.936864	NA	-0.751163	0.949602	0.996954	NA	NA	NA	NA	NA	1.34843	0.0622776	0.224896	2-NBDG	no	yes	2	2-NBDG
KIM_ALL_DISORDERS_CALB1_CORR_DN	1.39725	0.0308123	0.174541	2-NBDG	-0.783592	0.903694	1	NA	1.14276	0.199391	1	NA	0.911807	0.617813	1	NA	1.69336	0	0.0207424	2-NBDG	yes	yes	2	2-NBDG
REACTOME_SIGNALLING_TO_ERKS	1.33837	0.0982143	0.219356	2-NBDG	1.2995	0.0981432	0.476856	NA	-1.29405	0.103275	0.703655	NA	0.597738	0.938578	0.999161	NA	1.36289	0.0692718	0.211019	2-NBDG	no	yes	2	2-NBDG
PID_INTEGRIN_CS_PATHWAY	1.72906	0.00241546	0.0323111	2-NBDG	1.10308	0.313158	0.650084	NA	0.931849	0.55102	1	NA	1.05239	0.416192	1	NA	1.33147	0.124771	0.24133	2-NBDG	yes	yes	2	2-NBDG
ST_FAS_SIGNALING_PATHWAY	1.6221	0.00250627	0.0651783	2-NBDG	1.07205	0.271127	0.698943	NA	0.916603	0.603344	1	NA	0.941892	0.612016	1	NA	1.68468	0	0.0225735	2-NBDG	yes	yes	2	2-NBDG
PID_INTEGRIN_A9B1_PATHWAY	1.45427	0.037234	0.140332	2-NBDG	-0.925658	0.593985	1	NA	1.09125	0.311987	1	NA	-1.17382	0.186047	0.455013	NA	1.39607	0.0433276	0.180384	2-NBDG	yes	yes	2	2-NBDG
XU_HGF_SIGNALING_NOT_VIA_AKT1_48HR_DN	1.39436	0.076087	0.177162	2-NBDG	0.797595	0.775	0.95948	NA	0.689427	0.908289	1	NA	0.791338	0.76533	1	NA	1.54816	0.0150943	0.0729236	2-NBDG	yes	yes	2	2-NBDG
ZHOU_INFLAMMATORY_RESPONSE_LIVE_UP	1.39229	0	0.178957	2-NBDG	-1.05588	0.330682	0.965893	NA	-1.02732	0.341991	0.856736	NA	0.633654	0.999	1	NA	2.09597	0	0	2-NBDG	yes	yes	2	2-NBDG
REACTOME_SEMA4D_IN_SEMAPHORIN_SIGNALING	1.31196	0.0238095	0.241922	2-NBDG	-1.03799	0.363958	0.970132	NA	0.852361	0.878505	1	NA	1.06393	0.431351	1	NA	1.6412	0	0.0331229	2-NBDG	yes	yes	2	2-NBDG
ZHENG_FOXP3_TARGETS_UP	1.376	0.0679612	0.190115	2-NBDG	1.88385	0	0.0984597	2-NBDG	1.0658	0.334421	1	NA	1.1308	0.357303	1	NA	1.17221	0.201426	0.431466	NA	yes	yes	2	2-NBDG
MEISSNER_NPC_HCP_WITH_H3K27ME3	1.15283	0.238213	0.400319	NA	-1.18086	0.210926	0.832049	NA	-0.960923	0.513064	0.88834	NA	1.40771	0.0218522	0.971654	2-NBDG	1.33312	0.088968	0.239577	2-NBDG	yes	yes	2	2-NBDG
TURASHVILI_BREAST_LOBULAR_CARCINOMA_VS_DUCTAL_NORMAL_DN	0.941435	0.591512	0.73149	NA	1.19577	0.122222	0.577457	NA	0.874173	0.744745	1	NA	1.62861	0	0.201232	2-NBDG	1.34815	0.053068	0.224387	2-NBDG	yes	yes	2	2-NBDG
ONDER_CDH1_TARGETS_2_DN	-1.11439	0.303183	0.587933	NA	1.23534	0.137741	0.55947	NA	1.00878	0.451115	1	NA	1.3156	0	1	2-NBDG	1.34099	0.0913979	0.231765	2-NBDG	yes	yes	2	2-NBDG
NIKOLSKY_BREAST_CANCER_20Q11_AMPLICON	1.40605	0.053528	0.166847	2-NBDG	1.3975	0.079235	0.412466	NA	0.916653	0.58938	1	NA	-1.13391	0.297619	0.488281	NA	1.40707	0.0511364	0.17129	2-NBDG	no	yes	2	2-NBDG
RAMALHO_STEMNESS_UP	1.30013	0.0687023	0.249961	2-NBDG	1.29077	0.0822368	0.479445	NA	0.842694	0.777597	1	NA	0.869903	0.823	1	NA	1.32969	0.0758621	0.242971	2-NBDG	no	yes	2	2-NBDG
ENGELMANN_CANCER_PROGENITORS_DN	1.46447	0.0574163	0.134817	2-NBDG	0.877363	0.666667	0.902447	NA	0.638097	0.966159	1	NA	0.859222	0.727551	1	NA	1.39341	0.0848375	0.18276	2-NBDG	no	yes	2	2-NBDG
BIOCARTA_ERK_PATHWAY	1.39424	0.0837104	0.176943	2-NBDG	0.897557	0.601432	0.889649	NA	-0.71194	0.873272	0.99733	NA	0.641311	0.90625	1	NA	1.35772	0.0955882	0.216506	2-NBDG	no	yes	2	2-NBDG
BIOCARTA_NKCELLS_PATHWAY	1.37968	0.0689655	0.18821	2-NBDG	-0.96042	0.509063	0.988901	NA	0.899954	0.646688	1	NA	-0.734401	0.851429	0.879468	NA	1.38551	0.0542907	0.187988	2-NBDG	no	yes	2	2-NBDG
REACTOME_NUCLEAR_RECEPTOR_TRANSCRIPTION_PATHWAY	1.38589	0.0530303	0.184106	2-NBDG	-1.07214	0.346705	0.940883	NA	0.783296	0.880837	1	NA	0.733076	0.835616	1	NA	1.32364	0.0882353	0.249644	2-NBDG	no	yes	2	2-NBDG
MCBRYAN_PUBERTAL_TGFB1_TARGETS_DN	1.3037	0.145455	0.247322	2-NBDG	0.752009	0.821256	0.97604	NA	1.09044	0.339286	1	NA	1.35573	0.0545267	1	NA	1.46282	0.0554493	0.124688	2-NBDG	no	yes	2	2-NBDG
REACTOME_INWARDLY_RECTIFYING_K_CHANNELS	1.3053	0.109181	0.246921	2-NBDG	-1.03243	0.423588	0.976961	NA	0.833386	0.704861	1	NA	-1.12144	0.295652	0.501857	NA	1.383	0.088632	0.190413	2-NBDG	no	yes	2	2-NBDG
GAUSSMANN_MLL_AF4_FUSION_TARGETS_F_DN	1.36542	0.0634146	0.198661	2-NBDG	-0.850536	0.713885	1	NA	1.09173	0.30313	1	NA	1.45623	0.0305677	0.757587	2-NBDG	0.696129	0.969125	0.993387	NA	yes	yes	2	2-NBDG
BIOCARTA_TNFR1_PATHWAY	1.19197	0.137255	0.355058	NA	1.5549	0.00790514	0.346103	2-NBDG	0.774403	0.936609	1	NA	0.723795	0.835886	1	NA	1.40563	0.0272	0.172123	2-NBDG	yes	yes	2	2-NBDG
ONDER_CDH1_TARGETS_3_UP	1.17638	0.0440529	0.374343	2-NBDG	0.962872	0.666667	0.81892	NA	-1.05482	0.218579	0.837546	NA	1.00297	0.496992	1	NA	1.56183	0	0.0648397	2-NBDG	yes	yes	2	2-NBDG
REACTOME_PROTEIN_FOLDING	-1.15943	0.0875161	0.531599	NA	1.56187	0	0.364194	2-NBDG	0.830582	0.974874	1	NA	0.725334	0.870833	1	NA	1.36709	0.0027933	0.207538	2-NBDG	yes	yes	2	2-NBDG
DARWICHE_PAPILLOMA_RISK_HIGH_VS_LOW_DN	-0.983691	0.485893	0.740835	NA	1.47751	0	0.36328	2-NBDG	-1.06898	0.292208	0.834148	NA	0.82552	0.711581	1	NA	1.65697	0	0.0288558	2-NBDG	yes	yes	2	2-NBDG
REACTOME_AUTODEGRADATION_OF_CDH1_BY_CDH1_APC_C	-0.952801	0.520202	0.787769	NA	1.40802	0.0163399	0.408904	2-NBDG	-0.870263	0.727749	0.962274	NA	0.633902	0.946885	1	NA	1.46786	0.0300885	0.120056	2-NBDG	yes	yes	2	2-NBDG
VANTVEER_BREAST_CANCER_ESR1_UP	1.17708	0.214464	0.373282	NA	1.6419	0.00821918	0.314145	2-NBDG	-1.09412	0.302439	0.795848	NA	1.05353	0.371	1	NA	1.61153	0.0125224	0.0429239	2-NBDG	yes	yes	2	2-NBDG
YAO_TEMPORAL_RESPONSE_TO_PROGESTERONE_CLUSTER_13	1.22988	0.04	0.313818	2-NBDG	-1.01793	0.429896	0.976863	NA	0.873509	0.833972	1	NA	0.753815	0.942	1	NA	2.00497	0	0.000133857	2-NBDG	yes	yes	2	2-NBDG
NIELSEN_SCHWANNOMA_DN	-1.16752	0.167442	0.519561	NA	1.38548	0.015873	0.41885	2-NBDG	-1.05148	0.303725	0.839991	NA	-1.05728	0.362573	0.564403	NA	1.45661	0.00650406	0.128771	2-NBDG	yes	yes	2	2-NBDG
KOKKINAKIS_METHIONINE_DEPRIVATION_96HR_DN	1.24964	0.044164	0.296667	2-NBDG	0.897256	0.880208	0.889858	NA	0.834631	0.906465	1	NA	1.07277	0.396341	1	NA	1.35671	0.0198473	0.216454	2-NBDG	yes	yes	2	2-NBDG
BIOCARTA_NGF_PATHWAY	1.2759	0.0359477	0.27234	2-NBDG	1.05659	0.273292	0.715298	NA	-0.955512	0.621908	0.882586	NA	-0.691182	0.846667	0.907149	NA	1.35261	0.0167428	0.220175	2-NBDG	yes	yes	2	2-NBDG
WENG_POR_TARGETS_LIVER_UP	1.12485	0.301887	0.438423	NA	-0.76114	0.811075	1	NA	1.53125	0.0333919	1	2-NBDG	1.02489	0.472313	1	NA	1.36967	0.0883459	0.204481	2-NBDG	yes	yes	2	2-NBDG
KEGG_HEMATOPOIETIC_CELL_LINEAGE	1.185	0.161125	0.362179	NA	1.51725	0.00332226	0.36378	2-NBDG	0.829825	0.821429	1	NA	1.14787	0.256122	1	NA	1.4241	0.0324232	0.155328	2-NBDG	yes	yes	2	2-NBDG
CERVERA_SDHB_TARGETS_1_DN	1.29457	0	0.254973	2-NBDG	-0.795861	0.979894	1	NA	0.875745	0.904821	1	NA	1.1273	0.323177	1	NA	1.3374	0.00536193	0.23517	2-NBDG	yes	yes	2	2-NBDG
HADDAD_T_LYMPHOCYTE_AND_NK_PROGENITOR_DN	1.25622	0.156682	0.290887	NA	1.60663	0.0313316	0.328357	2-NBDG	-0.707345	0.916667	0.998495	NA	0.551633	0.970348	0.99359	NA	1.47737	0.0456274	0.113926	2-NBDG	yes	yes	2	2-NBDG
ZHAN_V2_LATE_DIFFERENTIATION_GENES	1.17178	0.222222	0.377117	NA	-0.919328	0.583851	0.999349	NA	1.82022	0	0.404111	2-NBDG	0.639018	0.914826	1	NA	1.38305	0.0852995	0.190652	2-NBDG	yes	yes	2	2-NBDG
XU_GH1_EXOGENOUS_TARGETS_DN	1.05543	0.27551	0.545625	NA	1.28898	0.0143885	0.479712	2-NBDG	-0.93308	0.659794	0.906752	NA	0.875976	0.75428	1	NA	1.54673	0	0.073822	2-NBDG	yes	yes	2	2-NBDG
ONO_FOXP3_TARGETS_UP	0.959885	0.487981	0.700817	NA	1.45683	0.0483384	0.379395	2-NBDG	-1.04837	0.371859	0.842584	NA	0.671492	0.862676	1	NA	1.46194	0.034749	0.124846	2-NBDG	yes	yes	2	2-NBDG
REACTOME_CYTOCHROME_P450_ARRANGED_BY_SUBSTRATE_TYPE	1.23991	0.0327869	0.303903	2-NBDG	-0.9364	0.610024	0.998719	NA	-0.962813	0.569492	0.887679	NA	0.708744	0.860215	1	NA	1.61231	0	0.0429411	2-NBDG	yes	yes	2	2-NBDG
REACTOME_INHIBITION_OF_INSULIN_SECRETION_BY_ADRENALINE_NORADRENALINE	-1.0678	0.266753	0.647478	NA	1.34938	0	0.443756	2-NBDG	-0.983968	0.517767	0.877281	NA	0.734625	0.812354	1	NA	1.3528	0.00294118	0.220535	2-NBDG	yes	yes	2	2-NBDG
RICKMAN_TUMOR_DIFFERENTIATED_WELL_VS_MODERATELY_DN	1.197	0.0147783	0.348841	2-NBDG	-1.04072	0.362366	0.967678	NA	1.10789	0.143911	1	NA	1.05498	0.391	1	NA	1.35973	0.00389105	0.213956	2-NBDG	yes	yes	2	2-NBDG
WEST_ADRENOCORTICAL_TUMOR_UP	1.12692	0.136691	0.434101	NA	-0.896406	0.739535	1	NA	1.25924	0.0325203	1	2-NBDG	0.635292	1	1	NA	1.34831	0.0207101	0.224813	2-NBDG	yes	yes	2	2-NBDG
NIKOLSKY_BREAST_CANCER_16P13_AMPLICON	1.05337	0.34186	0.549605	NA	1.50126	0.0285714	0.373271	2-NBDG	0.793661	0.82187	1	NA	0.89016	0.732863	1	NA	1.44311	0.0486111	0.139589	2-NBDG	yes	yes	2	2-NBDG
BROWNE_HCMV_INFECTION_20HR_DN	-1.05919	0.36063	0.649788	NA	1.44803	0.0228571	0.383047	2-NBDG	-1.13807	0.244094	0.767767	NA	0.930432	0.666667	1	NA	1.39704	0.0641711	0.180321	2-NBDG	yes	yes	2	2-NBDG
YAGI_AML_SURVIVAL	1.1656	0.12459	0.384818	NA	1.32279	0.00564972	0.453539	2-NBDG	0.853969	0.853801	1	NA	0.937166	0.650953	1	NA	1.46739	0.00798722	0.120288	2-NBDG	yes	yes	2	2-NBDG
FIGUEROA_AML_METHYLATION_CLUSTER_1_DN	1.25933	0.0115385	0.289419	2-NBDG	1.05945	0.2	0.711839	NA	-1.06183	0.227273	0.826662	NA	0.80184	0.765016	1	NA	1.64959	0	0.0308865	2-NBDG	yes	yes	2	2-NBDG
YAN_ESCAPE_FROM_ANOIKIS	1.21627	0.0330578	0.328738	2-NBDG	1.12185	0.0583333	0.623019	NA	-1.01884	0.358871	0.866448	NA	0.555173	0.945977	0.993107	NA	1.35222	0.0133333	0.220475	2-NBDG	yes	yes	2	2-NBDG
PUJANA_BRCA_CENTERED_NETWORK	-1.16482	0.193126	0.523625	NA	1.55972	0.00692042	0.353227	2-NBDG	-1.20875	0.108939	0.709739	NA	0.818177	0.848394	1	NA	1.38833	0.0282187	0.187363	2-NBDG	yes	yes	2	2-NBDG
WENG_POR_TARGETS_GLOBAL_DN	1.22709	0.142857	0.317157	NA	1.37907	0.0365449	0.419408	2-NBDG	-1.07249	0.295039	0.831811	NA	0.686618	0.853801	1	NA	1.49005	0.0185811	0.105998	2-NBDG	yes	yes	2	2-NBDG
REACTOME_PTM_GAMMA_CARBOXYLATION_HYPUSINE_FORMATION_AND_ARYLSULFATASE_ACTIVATION	1.31183	0.0349206	0.241701	2-NBDG	-0.944651	0.599045	0.994345	NA	1.31144	0.0220994	1	2-NBDG	1.03419	0.470937	1	NA	1.1214	0.192593	0.499789	NA	yes	yes	2	2-NBDG
REACTOME_3_UTR_MEDIATED_TRANSLATIONAL_REGULATION	1.43904	0.0435897	0.148096	2-NBDG	1.17436	0.191045	0.578041	NA	1.42181	0.0319328	1	2-NBDG	0.76661	0.90342	1	NA	1.0303	0.419521	0.635423	NA	yes	yes	2	2-NBDG
BIOCARTA_PROTEASOME_PATHWAY	1.41761	0.0369393	0.158471	2-NBDG	1.3673	0.0262295	0.424704	2-NBDG	-0.774896	0.953039	0.990618	NA	0.855149	0.701111	1	NA	-0.749423	0.951691	1	NA	yes	yes	2	2-NBDG
REACTOME_TRANSLATION	1.86911	0	0.010199	2-NBDG	1.1511	0.0652174	0.587885	NA	0.916804	0.744332	1	NA	0.731029	0.956	1	NA	1.2221	0.039548	0.367397	2-NBDG	yes	yes	2	2-NBDG
NADLER_OBESITY_DN	1.68586	0.00246914	0.0425931	2-NBDG	1.67533	0.00343643	0.310478	2-NBDG	0.846478	0.782282	1	NA	1.14289	0.295337	1	NA	1.14214	0.233221	0.469459	NA	yes	yes	2	2-NBDG
DARWICHE_SKIN_TUMOR_PROMOTER_DN	1.36208	0.00961539	0.200504	2-NBDG	1.13691	0.0989011	0.605625	NA	1.09026	0.269504	1	NA	1.17561	0.121121	1	NA	1.30923	0.0246914	0.267334	2-NBDG	yes	yes	2	2-NBDG
SMIRNOV_RESPONSE_TO_IR_2HR_DN	1.6304	0	0.0619376	2-NBDG	-0.868842	0.796894	1	NA	1.25914	0.033557	1	2-NBDG	1.23049	0.171369	1	NA	-0.948485	0.623053	0.933793	NA	yes	yes	2	2-NBDG
CHEBOTAEV_GR_TARGETS_UP	1.42772	0	0.153339	2-NBDG	1.06838	0.185714	0.698956	NA	-0.925153	0.728	0.908793	NA	0.868352	0.703173	1	NA	1.28682	0.018598	0.294493	2-NBDG	yes	yes	2	2-NBDG
KEGG_OTHER_GLYCAN_DEGRADATION	1.37656	0.00348432	0.190246	2-NBDG	1.18425	0.0804598	0.574195	NA	-0.84766	0.950877	0.968362	NA	1.21909	0.238443	1	NA	1.26456	0.0474074	0.318471	2-NBDG	yes	yes	2	2-NBDG
BRIDEAU_IMPRINTED_GENES	1.33091	0	0.223891	2-NBDG	-0.852352	0.892241	1	NA	-1.08559	0.120603	0.808543	NA	0.817685	0.769628	1	NA	1.32161	0.0027137	0.252284	2-NBDG	yes	yes	2	2-NBDG
REACTOME_ORC1_REMOVAL_FROM_CHROMATIN	1.48296	0.0144928	0.125408	2-NBDG	1.39745	0.0169492	0.410359	2-NBDG	-0.839567	0.853403	0.977594	NA	0.664659	0.916838	1	NA	1.11814	0.266442	0.504105	NA	yes	yes	2	2-NBDG
JEON_SMAD6_TARGETS_DN	1.91553	0	0.0065333	2-NBDG	1.48409	0.0356164	0.373952	2-NBDG	0.85951	0.689597	1	NA	-1.42579	0.0858896	0.315345	NA	-0.567147	0.989177	1	NA	yes	yes	2	2-NBDG
BORCZUK_MALIGNANT_MESOTHELIOMA_UP	1.44555	0	0.14374	2-NBDG	1.28992	0.037037	0.478812	2-NBDG	-0.933596	0.677419	0.906456	NA	0.74123	0.983	1	NA	1.12271	0.199695	0.497926	NA	yes	yes	2	2-NBDG
APPIERTO_RESPONSE_TO_FENRETINIDE_DN	1.3637	0.0373563	0.199615	2-NBDG	-0.734873	0.958995	1	NA	-0.930663	0.630986	0.906496	NA	1.02052	0.48283	1	NA	1.3205	0.0464	0.253608	2-NBDG	yes	yes	2	2-NBDG
LIANG_HEMATOPOIESIS_STEM_CELL_NUMBER_LARGE_VS_TINY_UP	1.84491	0	0.0125617	2-NBDG	1.63958	0.00842697	0.31223	2-NBDG	-1.15768	0.206897	0.758646	NA	0.770764	0.810924	1	NA	1.15687	0.216549	0.451082	NA	yes	yes	2	2-NBDG
BIOCARTA_RHO_PATHWAY	1.41487	0	0.160467	2-NBDG	0.982906	0.496183	0.798449	NA	-0.991358	0.43609	0.870732	NA	1.33981	0.0914962	1	NA	1.28132	0.0334789	0.301615	2-NBDG	yes	yes	2	2-NBDG
KYNG_ENVIRONMENTAL_STRESS_RESPONSE_DN	1.34621	0.0694789	0.21454	2-NBDG	1.42146	0.0384615	0.397064	2-NBDG	-1.20516	0.148681	0.714394	NA	0.926805	0.610843	1	NA	1.30411	0.101633	0.272469	NA	yes	yes	2	2-NBDG
CAIRO_HEPATOBLASTOMA_POOR_SURVIVAL	1.34571	0	0.214013	2-NBDG	1.18793	0.0357143	0.576281	2-NBDG	1.17275	0.0554871	1	NA	NA	NA	NA	NA	0.842248	0.960835	0.893472	NA	yes	yes	2	2-NBDG
MCCABE_HOXC6_TARGETS_DN	1.38317	0	0.185382	2-NBDG	-1.03636	0.366851	0.971421	NA	1.26996	0.0131234	1	2-NBDG	1.13421	0.328324	1	NA	1.03617	0.349206	0.627378	NA	yes	yes	2	2-NBDG
HASLINGER_B_CLL_WITH_13Q14_DELETION	2.02091	0	0.00171949	2-NBDG	1.52765	0.0167131	0.35988	2-NBDG	0.634603	0.996716	1	NA	0.988309	0.531866	1	NA	1.31014	0.0907591	0.266656	NA	yes	yes	2	2-NBDG
REACTOME_SYNTHESIS_OF_BILE_ACIDS_AND_BILE_SALTS_VIA_7ALPHA_HYDROXYCHOLESTEROL	2.26768	0	0	2-NBDG	1.30475	0.0147783	0.469908	2-NBDG	1.02442	0.392804	1	NA	NA	NA	NA	NA	1.0834	0.263492	0.554119	NA	yes	yes	2	2-NBDG
REACTOME_E2F_MEDIATED_REGULATION_OF_DNA_REPLICATION	1.35684	0.101322	0.206473	2-NBDG	1.29199	0.15262	0.482511	NA	1.61604	0.00668896	1	2-NBDG	0.939313	0.595604	1	NA	1.32067	0.105556	0.253643	NA	yes	yes	2	2-NBDG
LEE_NAIVE_T_LYMPHOCYTE	1.53645	0.019774	0.100378	2-NBDG	1.64819	0.00867052	0.325456	2-NBDG	-1.24754	0.13388	0.68835	NA	NA	NA	NA	NA	1.25447	0.114583	0.329623	NA	yes	yes	2	2-NBDG
REACTOME_BETA_DEFENSINS	1.36767	0.0485934	0.197259	2-NBDG	1.40328	0.0284091	0.415066	2-NBDG	-1.00771	0.399471	0.867093	NA	NA	NA	NA	NA	-0.985204	0.455189	0.909755	NA	yes	yes	2	2-NBDG
KEGG_ALANINE_ASPARTATE_AND_GLUTAMATE_METABOLISM	1.75028	0	0.027446	2-NBDG	0.83236	0.97973	0.939341	NA	1.24896	0.0456432	1	2-NBDG	1.35407	0.0948661	1	NA	-0.795681	0.996721	1	NA	yes	yes	2	2-NBDG
REACTOME_CA_DEPENDENT_EVENTS	1.85647	0	0.0112045	2-NBDG	0.976325	0.632353	0.798557	NA	1.24218	0.0187032	1	2-NBDG	1.17501	0.294664	1	NA	0.977754	0.535411	0.705896	NA	yes	yes	2	2-NBDG
ZHAN_MULTIPLE_MYELOMA_HP_UP	1.56362	0	0.0886622	2-NBDG	-0.774052	0.971494	1	NA	1.28965	0.0156658	1	2-NBDG	1.20859	0.207447	1	NA	0.699084	1	0.992251	NA	yes	yes	2	2-NBDG
NABA_ECM_GLYCOPROTEINS	1.42544	0.0582524	0.153602	2-NBDG	0.953309	0.547872	0.829307	NA	1.49783	0.0274223	1	2-NBDG	0.773854	0.917	1	NA	0.825435	0.735088	0.916842	NA	yes	yes	2	2-NBDG
ONDER_CDH1_TARGETS_2_UP	2.46026	0	0	2-NBDG	1.31252	0.0167598	0.465679	2-NBDG	1.26144	0.0681482	1	NA	0.801422	0.932	1	NA	0.740416	0.990698	0.978661	NA	yes	yes	2	2-NBDG
VALK_AML_CLUSTER_3	1.47244	0.0137363	0.130862	2-NBDG	1.50115	0	0.369797	2-NBDG	-0.975069	0.493939	0.876108	NA	1.29914	0.139891	1	NA	-1.04225	0.324121	0.89947	NA	yes	yes	2	2-NBDG
BIOCARTA_CYTOKINE_PATHWAY	2.04976	0	0.00120616	2-NBDG	1.69791	0.00246914	0.291732	2-NBDG	-1.17155	0.229798	0.742417	NA	NA	NA	NA	NA	0.982482	0.510934	0.701405	NA	yes	yes	2	2-NBDG
KEGG_PANTOTHENATE_AND_COA_BIOSYNTHESIS	1.45649	0.0360577	0.139331	2-NBDG	1.51081	0.0176991	0.361006	2-NBDG	-1.20879	0.152542	0.711563	NA	-0.925242	0.544444	0.699667	NA	1.30672	0.104811	0.269968	NA	yes	yes	2	2-NBDG
BARIS_THYROID_CANCER_DN	1.50061	0.0179028	0.117371	2-NBDG	1.50958	0.029316	0.36077	2-NBDG	0.936527	0.594679	1	NA	0.746657	0.857292	1	NA	0.979496	0.486014	0.706682	NA	yes	yes	2	2-NBDG
REACTOME_TRANSPORT_TO_THE_GOLGI_AND_SUBSEQUENT_MODIFICATION	1.30529	0.022082	0.246532	2-NBDG	-1.01733	0.419355	0.976204	NA	1.27028	0.047482	1	2-NBDG	1.00978	0.491892	1	NA	1.09897	0.240798	0.532945	NA	yes	yes	2	2-NBDG
LIU_PROSTATE_CANCER_UP	1.20808	0.13369	0.337568	NA	1.35026	0.0314961	0.445196	2-NBDG	-0.966906	0.515942	0.884877	NA	1.47401	0.00403226	0.702963	2-NBDG	-1.02122	0.392947	0.893468	NA	yes	no	2	2-NBDG
FARMER_BREAST_CANCER_BASAL_VS_LULMINAL	-1.04432	0.332859	0.664049	NA	1.01386	0.384106	0.769389	NA	-1.15784	0.0677966	0.759683	NA	1.33284	0	1	2-NBDG	1.24614	0.04039	0.339106	2-NBDG	yes	no	2	2-NBDG
REACTOME_ION_TRANSPORT_BY_P_TYPE_ATPASES	1.24957	0.0255474	0.296354	2-NBDG	1.02345	0.335766	0.763377	NA	0.916753	0.711565	1	NA	1.60337	0.00441989	0.242922	2-NBDG	1.03995	0.347507	0.62102	NA	yes	yes	2	2-NBDG
PEDRIOLI_MIR31_TARGETS_UP	1.02042	0.395833	0.592549	NA	-0.74374	0.972256	1	NA	1.1569	0.138418	1	NA	1.27807	0.028	1	2-NBDG	1.28524	0.0344828	0.296804	2-NBDG	yes	no	2	2-NBDG
KEGG_VASCULAR_SMOOTH_MUSCLE_CONTRACTION	1.02692	0.376947	0.585668	NA	1.21857	0.0320856	0.55485	2-NBDG	1.0512	0.328592	1	NA	1.36774	0.0181635	0.971974	2-NBDG	0.993319	0.471429	0.686415	NA	yes	no	2	2-NBDG
REACTOME_CLASS_A1_RHODOPSIN_LIKE_RECEPTORS	-1.19202	0.0865385	0.49688	NA	1.24893	0.029703	0.544755	2-NBDG	-1.09972	0.113744	0.79534	NA	1.24523	0.046	1	2-NBDG	1.08962	0.212428	0.547793	NA	yes	no	2	2-NBDG
WANG_IMMORTALIZED_BY_HOXA9_AND_MEIS1_UP	0.942194	0.536866	0.730811	NA	1.52108	0.0261628	0.365981	2-NBDG	1.30077	0.109836	1	NA	1.62578	0.00548246	0.204031	2-NBDG	1.26557	0.135624	0.317471	NA	yes	yes	2	2-NBDG
MAHAJAN_RESPONSE_TO_IL1A_DN	1.16203	0.040201	0.388786	2-NBDG	1.00921	0.411765	0.772598	NA	1.007	0.430288	1	NA	0.556224	0.972336	0.993425	NA	1.22488	0.0246914	0.364592	2-NBDG	yes	no	2	2-NBDG
REACTOME_SRP_DEPENDENT_COTRANSLATIONAL_PROTEIN_TARGETING_TO_MEMBRANE	-1.15702	0.144205	0.534653	NA	-0.836456	0.865116	1	NA	0.984824	0.508409	1	NA	0.846402	0.812625	1	NA	1.35263	0.00145773	0.22048	2-NBDG	yes	yes	1	2-NBDG
KORKOLA_EMBRYONAL_CARCINOMA_UP	1.16141	0.232057	0.389675	NA	0.928847	0.57478	0.859685	NA	-1.131	0.236145	0.776003	NA	0.693384	0.876727	1	NA	1.51524	0.0177305	0.091649	2-NBDG	yes	yes	1	2-NBDG
CREIGHTON_AKT1_SIGNALING_VIA_MTOR_UP	1.0028	0.443804	0.618974	NA	-1.16336	0.171004	0.85851	NA	-1.059	0.269113	0.83279	NA	0.935798	0.606257	1	NA	1.57428	0	0.0587109	2-NBDG	yes	yes	1	2-NBDG
ZEMBUTSU_SENSITIVITY_TO_MITOMYCIN	-1.12729	0.146753	0.576584	NA	-1.18784	0.0753045	0.838095	NA	-0.931229	0.795556	0.907501	NA	0.830685	0.705742	1	NA	1.67108	0	0.0256059	2-NBDG	yes	yes	1	2-NBDG
SHETH_LIVER_CANCER_VS_TXNIP_LOSS_PAM4	1.04512	0.390805	0.563615	NA	-1.04608	0.389062	0.967622	NA	1.26358	0.153716	1	NA	1.12862	0.18	1	NA	1.46891	0.0447227	0.119683	2-NBDG	yes	yes	1	2-NBDG
ZHOU_INFLAMMATORY_RESPONSE_FIMA_DN	0.877253	0.626424	0.835267	NA	-1.28664	0.148837	0.663077	NA	0.657003	0.966431	1	NA	1.1241	0.155	1	NA	1.51142	0.0342857	0.0940456	2-NBDG	yes	yes	1	2-NBDG
ZHAN_MULTIPLE_MYELOMA_MS_UP	1.07963	0.302799	0.503169	NA	-1.0509	0.386765	0.971193	NA	1.24412	0.1312	1	NA	1.08156	0.390295	1	NA	1.5122	0.0185185	0.0937421	2-NBDG	yes	yes	1	2-NBDG
REACTOME_PKB_MEDIATED_EVENTS	0.962379	0.525253	0.695593	NA	0.941213	0.582456	0.845612	NA	-1.298	0.066313	0.699837	NA	0.809674	0.750827	1	NA	1.41369	0.0347682	0.164402	2-NBDG	yes	yes	1	2-NBDG
ST_GA12_PATHWAY	-1.11547	0.195714	0.589869	NA	-0.912789	0.694639	1	NA	-1.04291	0.267717	0.843754	NA	-0.938526	0.489362	0.692652	NA	1.6012	0	0.0467934	2-NBDG	yes	yes	1	2-NBDG
KATSANOU_ELAVL1_TARGETS_DN	-1.06415	0.310236	0.648711	NA	-1.01932	0.424119	0.980533	NA	-0.941593	0.574713	0.901048	NA	1.00012	0.525	1	NA	1.6161	0.00156006	0.0415541	2-NBDG	yes	yes	1	2-NBDG
BOQUEST_STEM_CELL_CULTURED_VS_FRESH_DN	1.26264	0.119444	0.286118	NA	-1.18996	0.162281	0.836857	NA	0.750898	0.919629	1	NA	0.966631	0.559361	1	NA	1.54516	0.00860585	0.0743168	2-NBDG	yes	yes	1	2-NBDG
ZHAN_MULTIPLE_MYELOMA_CD1_VS_CD2_UP	1.16856	0.250575	0.381467	NA	0.712232	0.90932	0.992457	NA	0.708244	0.893543	1	NA	0.99538	0.527235	1	NA	1.58551	0.0236794	0.0538686	2-NBDG	yes	yes	1	2-NBDG
REACTOME_GLYCOLYSIS	1.16264	0.152174	0.387975	NA	1.19476	0.0717132	0.576727	NA	0.995391	0.464873	1	NA	0.828944	0.702247	1	NA	1.34809	0.0261866	0.22414	2-NBDG	yes	yes	1	2-NBDG
SHEPARD_CRUSH_AND_BURN_MUTANT_UP	1.01924	0.394541	0.594797	NA	-1.19902	0.195556	0.822011	NA	0.812034	0.827044	1	NA	0.738915	0.971	1	NA	1.40412	0.0371025	0.173265	2-NBDG	yes	yes	1	2-NBDG
REACTOME_LYSOSOME_VESICLE_BIOGENESIS	-0.91034	0.678288	0.835629	NA	0.986687	0.46798	0.795079	NA	-1.06648	0.244373	0.828768	NA	0.670852	0.859589	1	NA	1.32448	0.0363924	0.249176	2-NBDG	yes	yes	1	2-NBDG
SMID_BREAST_CANCER_RELAPSE_IN_BRAIN_UP	1.02979	0.406326	0.58116	NA	-1.12055	0.278462	0.931399	NA	1.27937	0.121711	1	NA	1.34507	0.0985761	1	NA	1.65525	0.0034904	0.0292438	2-NBDG	yes	yes	1	2-NBDG
REACTOME_PHOSPHOLIPID_METABOLISM	0.968803	0.532934	0.68253	NA	-0.882999	0.707031	1	NA	0.800889	0.932847	1	NA	1.10858	0.212	1	NA	1.63531	0	0.0347867	2-NBDG	yes	yes	1	2-NBDG
LABBE_TARGETS_OF_TGFB1_AND_WNT3A_DN	1.00326	0.471154	0.619718	NA	-1.01268	0.440909	0.975466	NA	0.916935	0.604613	1	NA	1.25211	0.0885312	1	NA	1.41398	0.0454545	0.164297	2-NBDG	yes	yes	1	2-NBDG
SHEDDEN_LUNG_CANCER_GOOD_SURVIVAL_A4	1.07939	0.202952	0.503307	NA	-1.00523	0.46445	0.97886	NA	0.932352	0.70235	1	NA	1.18976	0.0940941	1	NA	1.33594	0.00858369	0.235881	2-NBDG	yes	yes	1	2-NBDG
SAKAI_CHRONIC_HEPATITIS_VS_LIVER_CANCER_DN	1.00183	0.440415	0.620761	NA	-0.726489	0.931526	1	NA	0.913577	0.623794	1	NA	0.89096	0.662556	1	NA	1.58605	0.00702988	0.0536739	2-NBDG	yes	yes	1	2-NBDG
DALESSIO_TSA_RESPONSE	1.21335	0.0928144	0.331735	NA	-0.711162	0.990062	1	NA	0.856826	0.821068	1	NA	0.805642	0.743291	1	NA	1.40161	0.00788644	0.175792	2-NBDG	yes	yes	1	2-NBDG
ZHAN_VARIABLE_EARLY_DIFFERENTIATION_GENES_DN	1.04496	0.338068	0.563522	NA	-0.698359	0.962861	1	NA	-0.934821	0.543909	0.908961	NA	0.752522	0.809471	1	NA	1.71521	0	0.0164929	2-NBDG	yes	yes	1	2-NBDG
REACTOME_FORMATION_OF_INCISION_COMPLEX_IN_GG_NER	1.10957	0.183333	0.461553	NA	-0.837262	0.849503	1	NA	-1.07636	0.246479	0.822599	NA	0.780026	0.766055	1	NA	1.34882	0.0125786	0.224899	2-NBDG	yes	yes	1	2-NBDG
PID_RHOA_REG_PATHWAY	-0.795673	0.845501	0.935651	NA	0.804447	0.877888	0.958036	NA	-1.15751	0.177326	0.755877	NA	0.843203	0.739496	1	NA	1.62261	0	0.0397525	2-NBDG	yes	yes	1	2-NBDG
REACTOME_G2_M_CHECKPOINTS	-1.01397	0.417637	0.697556	NA	-0.722847	0.871835	1	NA	0.724534	0.903553	1	NA	0.8798	0.67616	1	NA	1.4566	0.0320755	0.128515	2-NBDG	yes	yes	1	2-NBDG
ROESSLER_LIVER_CANCER_METASTASIS_UP	-1.27999	0.099839	0.418817	NA	0.805035	0.880702	0.959022	NA	0.740993	0.936631	1	NA	1.15164	0.235354	1	NA	1.6593	0.00170068	0.028443	2-NBDG	yes	yes	1	2-NBDG
LI_WILMS_TUMOR	1.14249	0.116129	0.415577	NA	-1.0497	0.364475	0.967087	NA	1.00162	0.449868	1	NA	1.07962	0.396096	1	NA	1.43156	0	0.149602	2-NBDG	yes	yes	1	2-NBDG
BIOCARTA_IL22BP_PATHWAY	-0.706636	0.993976	0.974833	NA	-0.78859	0.9025	1	NA	0.958225	0.547965	1	NA	-0.762851	0.795699	0.862502	NA	1.51972	0.00631912	0.088749	2-NBDG	yes	yes	1	2-NBDG
BURTON_ADIPOGENESIS_4	0.932223	0.531915	0.750841	NA	-0.770863	0.777955	1	NA	-0.827068	0.755396	0.985423	NA	0.969044	0.567227	1	NA	1.59298	0.0121317	0.0502848	2-NBDG	yes	yes	1	2-NBDG
RHEIN_ALL_GLUCOCORTICOID_THERAPY_DN	0.956488	0.543956	0.710427	NA	-1.0244	0.405622	0.979845	NA	-0.960745	0.550685	0.888244	NA	0.67558	0.996	1	NA	1.42224	0.0208333	0.157137	2-NBDG	yes	yes	1	2-NBDG
ONDER_CDH1_TARGETS_3_DN	1.21435	0.169666	0.331104	NA	-1.11501	0.28125	0.929617	NA	0.782058	0.861157	1	NA	1.20314	0.209375	1	NA	1.61202	0.00342466	0.0429678	2-NBDG	yes	yes	1	2-NBDG
SMIRNOV_RESPONSE_TO_IR_6HR_UP	1.20106	0.106825	0.342869	NA	-1.30477	0.0606452	0.640614	NA	0.914818	0.682563	1	NA	0.840914	0.858	1	NA	1.36858	0.0219436	0.205602	2-NBDG	yes	yes	1	2-NBDG
KANNAN_TP53_TARGETS_UP	0.79513	0.752336	0.922429	NA	-1.06904	0.376761	0.947403	NA	1.20146	0.229592	1	NA	-1.12159	0.166667	0.50314	NA	2.00551	0	0.000135642	2-NBDG	yes	yes	1	2-NBDG
SCHLOSSER_MYC_AND_SERUM_RESPONSE_SYNERGY	1.2415	0.165394	0.302298	NA	-1.3362	0.103853	0.5974	NA	0.829316	0.740171	1	NA	0.821897	0.740581	1	NA	1.93723	0	0.000543191	2-NBDG	yes	yes	1	2-NBDG
BROWNE_HCMV_INFECTION_48HR_DN	0.88979	0.8	0.819355	NA	-1.2299	0.0863747	0.755379	NA	0.966241	0.531161	1	NA	0.746126	0.995	1	NA	1.60548	0	0.0451717	2-NBDG	yes	yes	1	2-NBDG
BILANGES_RAPAMYCIN_SENSITIVE_VIA_TSC1_AND_TSC2	-0.972732	0.512	0.752261	NA	1.04685	0.340351	0.720983	NA	0.853714	0.765823	1	NA	0.803041	0.831976	1	NA	1.43638	0.024055	0.144534	2-NBDG	yes	yes	1	2-NBDG
KYNG_RESPONSE_TO_H2O2_VIA_ERCC6_DN	-0.701941	0.865979	0.976836	NA	-0.984597	0.485149	0.984418	NA	-1.18373	0.23918	0.737102	NA	0.978884	0.563542	1	NA	1.99442	0	0.000231771	2-NBDG	yes	yes	1	2-NBDG
REACTOME_FORMATION_OF_RNA_POL_II_ELONGATION_COMPLEX_	1.15285	0.100629	0.400707	NA	-0.816732	0.891566	1	NA	0.783501	0.989204	1	NA	0.987741	0.54767	1	NA	1.6085	0.00155521	0.043944	2-NBDG	yes	yes	1	2-NBDG
LEE_CALORIE_RESTRICTION_NEOCORTEX_UP	0.823011	0.731051	0.898461	NA	-1.01337	0.420792	0.977737	NA	-0.75986	0.878505	0.994049	NA	0.857083	0.745951	1	NA	1.4888	0.0241187	0.10654	2-NBDG	yes	yes	1	2-NBDG
BIOCARTA_PTEN_PATHWAY	-0.8943	0.643791	0.850008	NA	1.03181	0.376947	0.748001	NA	1.21024	0.171953	1	NA	0.8031	0.737725	1	NA	1.63223	0.00729927	0.0357923	2-NBDG	yes	yes	1	2-NBDG
BIOCARTA_TEL_PATHWAY	1.04522	0.376658	0.56436	NA	-0.877664	0.68082	1	NA	-1.19894	0.13172	0.716805	NA	0.868433	0.672269	1	NA	1.55117	0.0106762	0.0713985	2-NBDG	yes	yes	1	2-NBDG
CHEN_LVAD_SUPPORT_OF_FAILING_HEART_UP	1.03062	0.380435	0.580352	NA	1.14534	0.16263	0.594675	NA	-0.855373	0.85241	0.96322	NA	0.705257	0.928715	1	NA	1.41817	0.0188679	0.160809	2-NBDG	yes	yes	1	2-NBDG
REACTOME_ACTIVATION_OF_CHAPERONE_GENES_BY_XBP1S	0.976393	0.517857	0.671096	NA	-0.807677	0.894194	1	NA	-1.23854	0.0681115	0.683598	NA	-1.33403	0.0571429	0.339631	NA	1.41361	0.0125786	0.164206	2-NBDG	yes	yes	1	2-NBDG
ZHAN_MULTIPLE_MYELOMA_MS_DN	1.282	0.0828571	0.265928	NA	1.18624	0.148289	0.576439	NA	-0.896282	0.711864	0.939286	NA	0.749774	0.840812	1	NA	1.45911	0.0246305	0.126611	2-NBDG	yes	yes	1	2-NBDG
REACTOME_GASTRIN_CREB_SIGNALLING_PATHWAY_VIA_PKC_AND_MAPK	0.972972	0.539936	0.675651	NA	-1.05005	0.34689	0.968992	NA	0.906496	0.722908	1	NA	1.08579	0.306	1	NA	1.41962	0.00446429	0.159798	2-NBDG	yes	yes	1	2-NBDG
HELLER_HDAC_TARGETS_SILENCED_BY_METHYLATION_DN	1.12783	0.242991	0.433344	NA	1.00103	0.442029	0.780175	NA	-0.807384	0.764706	0.990689	NA	0.930233	0.732	1	NA	1.52914	0.0321932	0.082655	2-NBDG	yes	yes	1	2-NBDG
MARTORIATI_MDM4_TARGETS_NEUROEPITHELIUM_UP	1.28157	0.0929095	0.266206	NA	0.872912	0.727586	0.908327	NA	-1.01277	0.405914	0.871415	NA	0.931703	0.7	1	NA	1.38974	0.0360206	0.186192	2-NBDG	yes	yes	1	2-NBDG
ELVIDGE_HYPOXIA_BY_DMOG_DN	-1.41422	0.0740741	0.294091	NA	-1.01153	0.450886	0.976101	NA	0.917145	0.58277	1	NA	1.14792	0.283951	1	NA	1.49847	0.0309091	0.101673	2-NBDG	yes	yes	1	2-NBDG
KAAB_HEART_ATRIUM_VS_VENTRICLE_UP	1.16094	0.181572	0.389373	NA	-1.01994	0.416552	0.97902	NA	-1.1814	0.139785	0.741434	NA	0.839092	0.878	1	NA	1.55547	0.00483092	0.068866	2-NBDG	yes	yes	1	2-NBDG
HINATA_NFKB_TARGETS_KERATINOCYTE_DN	0.859777	0.703963	0.85355	NA	1.30291	0.0963173	0.470453	NA	1.37905	0.0620032	1	NA	0.881467	0.658019	1	NA	1.5297	0.0159292	0.0824073	2-NBDG	yes	yes	1	2-NBDG
VALK_AML_CLUSTER_12	1.2556	0.0606061	0.29111	NA	1.02804	0.339535	0.758746	NA	1.11888	0.213974	1	NA	1.05334	0.429825	1	NA	1.71402	0	0.0166797	2-NBDG	yes	yes	1	2-NBDG
NIKOLSKY_BREAST_CANCER_20Q12_Q13_AMPLICON	0.840609	0.963768	0.87568	NA	-1.23613	0.0522042	0.741014	NA	1.12166	0.165527	1	NA	-1.04358	0.6	0.577482	NA	1.5114	0	0.093838	2-NBDG	yes	yes	1	2-NBDG
MARTORIATI_MDM4_TARGETS_FETAL_LIVER_UP	-0.919257	0.646628	0.826066	NA	-0.990401	0.482077	0.975537	NA	0.818832	0.911466	1	NA	1.06956	0.31	1	NA	1.70064	0	0.0191795	2-NBDG	yes	yes	1	2-NBDG
AMIT_SERUM_RESPONSE_240_MCF10A	1.2051	0.214286	0.340198	NA	-0.786784	0.786174	1	NA	-1.12876	0.270023	0.774864	NA	1.17199	0.239509	1	NA	1.49025	0.0273973	0.106036	2-NBDG	yes	yes	1	2-NBDG
KEGG_SNARE_INTERACTIONS_IN_VESICULAR_TRANSPORT	1.17514	0.244552	0.375649	NA	-1.05032	0.387755	0.971389	NA	-0.854614	0.69213	0.963844	NA	1.08414	0.386266	1	NA	1.76419	0.00546448	0.00884596	2-NBDG	yes	yes	1	2-NBDG
BROWNE_HCMV_INFECTION_18HR_UP	1.0362	0.393401	0.575688	NA	-1.04964	0.378717	0.966199	NA	0.796016	0.79896	1	NA	1.20429	0.0720721	1	NA	1.65779	0.00725953	0.0287075	2-NBDG	yes	yes	1	2-NBDG
REACTOME_REGULATION_OF_MRNA_STABILITY_BY_PROTEINS_THAT_BIND_AU_RICH_ELEMENTS	-0.60775	0.975083	0.995662	NA	-1.24253	0.17342	0.733684	NA	0.935961	0.562724	1	NA	0.811996	0.805443	1	NA	1.49904	0.027933	0.101586	2-NBDG	yes	yes	1	2-NBDG
DANG_MYC_TARGETS_UP	-0.873787	0.645683	0.868398	NA	0.961965	0.530414	0.81894	NA	-0.74175	0.870159	0.997285	NA	0.600825	0.991992	1	NA	1.47198	0.040293	0.117644	2-NBDG	yes	yes	1	2-NBDG
REACTOME_MICRORNA_MIRNA_BIOGENESIS	-0.862844	0.766917	0.876069	NA	-1.31566	0.0653333	0.626012	NA	0.779909	0.964339	1	NA	0.759324	0.785203	1	NA	1.38835	0.0206022	0.187646	2-NBDG	yes	yes	1	2-NBDG
KUMAR_TARGETS_OF_MLL_AF9_FUSION	-1.06116	0.338983	0.651105	NA	-0.801225	0.748792	1	NA	-1.34553	0.0857843	0.634111	NA	0.823748	0.954	1	NA	1.6607	0.00359712	0.0283562	2-NBDG	yes	yes	1	2-NBDG
SHIN_B_CELL_LYMPHOMA_CLUSTER_2	0.954359	0.510204	0.711824	NA	-0.828916	0.74212	1	NA	-0.988935	0.453634	0.873415	NA	1.01304	0.486096	1	NA	1.47629	0.0168224	0.114614	2-NBDG	yes	yes	1	2-NBDG
GAUSSMANN_MLL_AF4_FUSION_TARGETS_A_UP	0.923654	0.620053	0.765277	NA	-1.03639	0.391989	0.972401	NA	0.682813	0.987261	1	NA	1.10411	0.235471	1	NA	1.55708	0.00337838	0.0678294	2-NBDG	yes	yes	1	2-NBDG
KYNG_ENVIRONMENTAL_STRESS_RESPONSE_NOT_BY_UV_IN_OLD	1.12477	0.15082	0.438146	NA	-0.751122	0.987952	1	NA	-1.06077	0.221344	0.828691	NA	1.24002	0.221339	1	NA	1.57726	0	0.0581713	2-NBDG	yes	yes	1	2-NBDG
SHEPARD_BMYB_MORPHOLINO_UP	-0.804052	0.792763	0.929756	NA	-1.10162	0.3125	0.916982	NA	0.869923	0.691928	1	NA	0.647818	0.992	1	NA	1.70981	0	0.017368	2-NBDG	yes	yes	1	2-NBDG
PID_INSULIN_PATHWAY	1.2721	0.0904255	0.277437	NA	0.80908	0.839117	0.957938	NA	0.86723	0.707718	1	NA	0.95873	0.575916	1	NA	1.64344	0.00171821	0.0323549	2-NBDG	yes	yes	1	2-NBDG
CHAUHAN_RESPONSE_TO_METHOXYESTRADIOL_UP	0.816535	0.752759	0.903568	NA	-1.4377	0.0526316	0.452057	NA	0.773756	0.785235	1	NA	0.742429	0.844374	1	NA	1.57428	0.0202952	0.058877	2-NBDG	yes	yes	1	2-NBDG
SWEET_KRAS_ONCOGENIC_SIGNATURE	1.07676	0.317549	0.508464	NA	-0.742201	0.904692	1	NA	-1.17463	0.157303	0.747969	NA	1.08023	0.354904	1	NA	1.43432	0.0186125	0.146799	2-NBDG	yes	yes	1	2-NBDG
REACTOME_SIGNALING_BY_HIPPO	0.929354	0.554245	0.755808	NA	-0.801597	0.767722	1	NA	-0.945042	0.5225	0.894618	NA	0.499918	0.968073	0.991315	NA	1.57723	0.0164835	0.0580142	2-NBDG	yes	yes	1	2-NBDG
YU_MYC_TARGETS_DN	1.13285	0.178478	0.427029	NA	-0.719402	0.969251	1	NA	0.781809	0.927803	1	NA	1.09787	0.356405	1	NA	1.40428	0.013245	0.17335	2-NBDG	yes	yes	1	2-NBDG
REACTOME_S_PHASE	1.15434	0.249412	0.398294	NA	1.13598	0.265416	0.603259	NA	-1.11305	0.264339	0.778827	NA	0.907029	0.717019	1	NA	1.4871	0.0412926	0.108005	2-NBDG	yes	yes	1	2-NBDG
GARGALOVIC_RESPONSE_TO_OXIDIZED_PHOSPHOLIPIDS_GREEN_DN	-0.854883	0.828148	0.879372	NA	-1.27111	0.08	0.688209	NA	1.00036	0.449438	1	NA	0.662234	0.884571	1	NA	2.31245	0	0	2-NBDG	yes	yes	1	2-NBDG
MCBRYAN_PUBERTAL_BREAST_3_4WK_DN	0.884214	0.69	0.828046	NA	-1.19568	0.195719	0.820034	NA	-0.849046	0.765043	0.966247	NA	-1.25048	0.142857	0.388588	NA	1.47939	0.0162749	0.112544	2-NBDG	yes	yes	1	2-NBDG
WANG_IMMORTALIZED_BY_HOXA9_AND_MEIS1_DN	-1.04446	0.325428	0.664183	NA	-1.01613	0.412946	0.977888	NA	1.19154	0.0663199	1	NA	0.964395	0.53653	1	NA	1.84537	0	0.00270199	2-NBDG	yes	yes	1	2-NBDG
FIGUEROA_AML_METHYLATION_CLUSTER_5_DN	-1.04504	0.360577	0.66358	NA	0.757603	0.985866	0.976125	NA	-0.806192	0.902941	0.99025	NA	1.13406	0.330472	1	NA	1.49864	0.0183639	0.101742	2-NBDG	yes	yes	1	2-NBDG
ASTON_MAJOR_DEPRESSIVE_DISORDER_DN	0.915253	0.632312	0.778554	NA	-1.06613	0.345455	0.948225	NA	-1.27047	0.0788043	0.701899	NA	0.70094	0.961962	1	NA	1.99384	0	0.000228837	2-NBDG	yes	yes	1	2-NBDG
KEGG_JAK_STAT_SIGNALING_PATHWAY	0.705202	0.9375	0.974786	NA	1.05556	0.359249	0.71717	NA	-1.09773	0.306931	0.797102	NA	1.03668	0.435306	1	NA	1.72239	0.00372439	0.0154878	2-NBDG	yes	yes	1	2-NBDG
REACTOME_G_ALPHA_Q_SIGNALLING_EVENTS	-0.746889	0.831615	0.961298	NA	0.935215	0.557065	0.854426	NA	-1.08299	0.330969	0.809226	NA	1.17696	0.184105	1	NA	1.71094	0.00199203	0.0172089	2-NBDG	yes	yes	1	2-NBDG
BIOCARTA_RELA_PATHWAY	0.953304	0.634615	0.713285	NA	-0.94367	0.599772	0.993605	NA	-1.04339	0.28629	0.846277	NA	-0.934349	0.538012	0.690595	NA	1.82605	0	0.00380564	2-NBDG	yes	yes	1	2-NBDG
BIOCARTA_MCALPAIN_PATHWAY	1.24347	0.0628931	0.302612	NA	1.16354	0.0585106	0.587338	NA	0.856102	0.830508	1	NA	0.795018	0.75	1	NA	1.46242	0.00465839	0.124852	2-NBDG	yes	yes	1	2-NBDG
PID_TCR_CALCIUM_PATHWAY	-1.25998	0.118421	0.43773	NA	0.906233	0.641935	0.88342	NA	-0.862784	0.760204	0.963371	NA	0.735139	0.797468	1	NA	1.37323	0.0462963	0.201368	2-NBDG	yes	yes	1	2-NBDG
HASLINGER_B_CLL_WITH_6Q21_DELETION	1.06379	0.349882	0.532165	NA	0.805476	0.802326	0.958994	NA	1.15671	0.231933	1	NA	1.17416	0.271971	1	NA	1.66024	0.00362319	0.0283961	2-NBDG	yes	yes	1	2-NBDG
TCGA_GLIOBLASTOMA_COPY_NUMBER_DN	-1.25148	0.0698027	0.443344	NA	1.17303	0.091954	0.580099	NA	0.938355	0.619382	1	NA	0.953625	0.578595	1	NA	1.43007	0.00301659	0.150225	2-NBDG	yes	yes	1	2-NBDG
BIOCARTA_ACTINY_PATHWAY	1.10704	0.243553	0.464658	NA	-0.819924	0.810774	1	NA	0.971728	0.489891	1	NA	0.69732	0.859338	1	NA	1.33788	0.0362438	0.235037	2-NBDG	yes	yes	1	2-NBDG
HAHTOLA_MYCOSIS_FUNGOIDES_DN	-1.20067	0.129283	0.488514	NA	-1.2546	0.100267	0.712669	NA	1.14685	0.190045	1	NA	NA	NA	NA	NA	1.38571	0.0194175	0.18833	2-NBDG	yes	yes	1	2-NBDG
GENTLES_LEUKEMIC_STEM_CELL_UP	1.08458	0.308901	0.495543	NA	-0.879626	0.705394	1	NA	1.06806	0.309816	1	NA	0.830464	0.717218	1	NA	1.70014	0	0.019124	2-NBDG	yes	yes	1	2-NBDG
MARKS_ACETYLATED_NON_HISTONE_PROTEINS	1.02893	0.366477	0.581452	NA	1.25975	0.0882353	0.531061	NA	1.05578	0.351393	1	NA	NA	NA	NA	NA	1.54094	0.0103093	0.0762311	2-NBDG	yes	yes	1	2-NBDG
REACTOME_TRANSPORT_OF_INORGANIC_CATIONS_ANIONS_AND_AMINO_ACIDS_OLIGOPEPTIDES	1.28076	0.109694	0.267142	NA	1.19746	0.155015	0.57857	NA	0.979313	0.494176	1	NA	0.949695	0.600613	1	NA	1.47969	0.0205479	0.112498	2-NBDG	yes	yes	1	2-NBDG
XU_GH1_EXOGENOUS_TARGETS_UP	1.03656	0.369501	0.57512	NA	-0.864128	0.752645	1	NA	-1.00707	0.40604	0.867705	NA	1.32044	0.0685773	1	NA	1.33785	0.0436817	0.234753	2-NBDG	yes	yes	1	2-NBDG
HERNANDEZ_ABERRANT_MITOSIS_BY_DOCETACEL_2NM_UP	1.28784	0.0833333	0.260885	NA	0.777982	0.938838	0.969091	NA	1.16583	0.197694	1	NA	1.33582	0.0524691	1	NA	1.41488	0.0388007	0.163957	2-NBDG	yes	yes	1	2-NBDG
GALLUZZI_PREVENT_MITOCHONDIAL_PERMEABILIZATION	-0.980241	0.499168	0.744167	NA	-1.09374	0.325959	0.92257	NA	-0.976181	0.491979	0.875082	NA	0.698541	0.840647	1	NA	1.69228	0.00175131	0.0208403	2-NBDG	yes	yes	1	2-NBDG
BIOCARTA_ERYTH_PATHWAY	-1.04117	0.386047	0.667642	NA	-1.10441	0.277473	0.916207	NA	-0.887081	0.741935	0.946137	NA	NA	NA	NA	NA	1.55085	0.00172414	0.0714635	2-NBDG	yes	yes	1	2-NBDG
RADAEVA_RESPONSE_TO_IFNA1_UP	1.111	0.257353	0.460563	NA	-1.08697	0.311966	0.933891	NA	0.680184	0.987159	1	NA	-1.27237	0.075	0.370627	NA	1.41354	0.0438449	0.164011	2-NBDG	yes	yes	1	2-NBDG
TAKEDA_TARGETS_OF_NUP98_HOXA9_FUSION_10D_UP	1.1494	0.149856	0.405343	NA	0.991377	0.429719	0.787442	NA	-0.965577	0.516517	0.882588	NA	1.01242	0.492492	1	NA	1.49408	0.00993378	0.104536	2-NBDG	yes	yes	1	2-NBDG
PID_ALPHA_SYNUCLEIN_PATHWAY	-1.12231	0.197443	0.582682	NA	-0.983918	0.494585	0.984164	NA	-0.921865	0.735593	0.911462	NA	0.902689	0.639434	1	NA	1.44467	0.00158228	0.138517	2-NBDG	yes	yes	1	2-NBDG
FONTAINE_PAPILLARY_THYROID_CARCINOMA_DN	1.21914	0.1	0.326733	NA	-1.21812	0.104403	0.78515	NA	-1.07906	0.223881	0.817136	NA	0.871177	0.720123	1	NA	1.98527	0	0.000310224	2-NBDG	yes	yes	1	2-NBDG
RAMPON_ENRICHED_LEARNING_ENVIRONMENT_EARLY_UP	1.18754	0.201474	0.360962	NA	-1.02919	0.415267	0.978348	NA	0.962243	0.494037	1	NA	NA	NA	NA	NA	1.86207	0	0.00204762	2-NBDG	yes	yes	1	2-NBDG
NAKAYAMA_SOFT_TISSUE_TUMORS_PCA1_UP	-0.945687	0.558021	0.797048	NA	-0.908637	0.612368	1	NA	-1.37435	0.0628141	0.650824	NA	0.66478	0.93299	1	NA	1.65494	0.00513699	0.0292787	2-NBDG	yes	yes	1	2-NBDG
VALK_AML_CLUSTER_11	0.727404	0.925743	0.965984	NA	-1.07418	0.357362	0.940449	NA	-0.810117	0.858974	0.990276	NA	0.661046	0.889126	1	NA	1.39606	0.0488246	0.180092	2-NBDG	yes	yes	1	2-NBDG
WANG_CLASSIC_ADIPOGENIC_TARGETS_OF_PPARG	-1.02832	0.398374	0.680887	NA	-1.33719	0.0985075	0.59544	NA	-1.10123	0.260417	0.795506	NA	1.02931	0.450339	1	NA	1.66224	0.0035524	0.0279866	2-NBDG	yes	yes	1	2-NBDG
LU_IL4_SIGNALING	-0.871375	0.674342	0.869533	NA	-1.08875	0.326121	0.929663	NA	0.692605	0.948929	1	NA	1.09033	0.328974	1	NA	1.52981	0.0224138	0.0825409	2-NBDG	yes	yes	1	2-NBDG
KANG_GIST_WITH_PDGFRA_UP	1.17538	0.201995	0.376032	NA	-1.34759	0.0759878	0.582102	NA	0.920224	0.57265	1	NA	0.638326	0.921162	1	NA	1.96115	0	0.000449819	2-NBDG	yes	yes	1	2-NBDG
REACTOME_CIRCADIAN_REPRESSION_OF_EXPRESSION_BY_REV_ERBA	-0.76886	0.885484	0.951385	NA	-1.22573	0.155899	0.767684	NA	-0.926948	0.570667	0.909047	NA	0.682144	0.876254	1	NA	1.4497	0.0139616	0.134242	2-NBDG	yes	yes	1	2-NBDG
SANA_TNF_SIGNALING_UP	-0.924545	0.585406	0.819772	NA	-1.18985	0.220211	0.835548	NA	0.901049	0.62963	1	NA	0.752155	0.885512	1	NA	1.51078	0.0234234	0.0941003	2-NBDG	yes	yes	1	2-NBDG
MARKS_HDAC_TARGETS_DN	1.03472	0.375622	0.575631	NA	-1.4095	0.0534351	0.503625	NA	-1.09582	0.283582	0.794147	NA	NA	NA	NA	NA	1.67406	0.00516351	0.0247299	2-NBDG	yes	yes	1	2-NBDG
TAKEDA_TARGETS_OF_NUP98_HOXA9_FUSION_16D_UP	-1.06491	0.357143	0.648247	NA	0.849218	0.708556	0.923903	NA	0.75952	0.865478	1	NA	0.950884	0.609	1	NA	1.59355	0.0144665	0.0501173	2-NBDG	yes	yes	1	2-NBDG
MUNSHI_MULTIPLE_MYELOMA_UP	1.2049	0.145	0.339741	NA	0.806064	0.822289	0.958641	NA	1.15164	0.218954	1	NA	0.676225	0.931174	1	NA	1.50757	0.0240964	0.0962954	2-NBDG	yes	yes	1	2-NBDG
KEGG_GALACTOSE_METABOLISM	-0.822224	0.854864	0.913006	NA	-1.16225	0.175192	0.860613	NA	0.970854	0.511111	1	NA	1.06847	0.419977	1	NA	1.74751	0	0.0112133	2-NBDG	yes	yes	1	2-NBDG
MARKS_HDAC_TARGETS_UP	-0.730262	0.976378	0.967836	NA	-1.25577	0.103914	0.709252	NA	0.929648	0.615748	1	NA	0.668173	0.867946	1	NA	1.44764	0.0163666	0.135794	2-NBDG	yes	yes	1	2-NBDG
WU_HBX_TARGETS_3_UP	-0.892751	0.649762	0.850382	NA	-0.985714	0.488636	0.983915	NA	0.798435	0.867647	1	NA	0.772917	0.770858	1	NA	1.45517	0.0235507	0.129755	2-NBDG	yes	yes	1	2-NBDG
HADDAD_T_LYMPHOCYTE_AND_NK_PROGENITOR_UP	0.908637	0.75	0.790337	NA	-1.14783	0.187192	0.891679	NA	0.874611	0.80818	1	NA	1.09511	0.328586	1	NA	1.79065	0	0.00626719	2-NBDG	yes	yes	1	2-NBDG
LANDEMAINE_LUNG_METASTASIS	-0.988537	0.462437	0.736051	NA	0.955474	0.571429	0.825675	NA	-0.852942	0.797143	0.965417	NA	1.29294	0.156627	1	NA	1.34671	0.0483592	0.225065	2-NBDG	yes	yes	1	2-NBDG
REACTOME_RESPONSE_TO_ELEVATED_PLATELET_CYTOSOLIC_CA2_	1.17449	0.206651	0.375631	NA	0.983335	0.479109	0.799524	NA	-0.984191	0.49	0.878232	NA	0.722253	0.897358	1	NA	1.54983	0.0142096	0.07187	2-NBDG	yes	yes	1	2-NBDG
SUZUKI_AMPLIFIED_IN_ORAL_CANCER	0.880915	0.645012	0.831844	NA	-0.676384	0.890145	1	NA	1.0843	0.35506	1	NA	NA	NA	NA	NA	1.48407	0.0434783	0.109816	2-NBDG	yes	yes	1	2-NBDG
MATZUK_SPERMATID_DIFFERENTIATION	-0.96443	0.506108	0.767474	NA	1.33712	0.142191	0.454189	NA	-1.38394	0.0913242	0.63768	NA	0.706665	0.861538	1	NA	1.50957	0.0332717	0.0950514	2-NBDG	yes	yes	1	2-NBDG
DELASERNA_MYOD_TARGETS_DN	1.11246	0.305195	0.459412	NA	-0.855813	0.663462	1	NA	-0.914984	0.613744	0.924466	NA	0.546674	0.977155	0.9931	NA	1.48219	0.0356473	0.111046	2-NBDG	yes	yes	1	2-NBDG
MIKKELSEN_MCV6_LCP_WITH_H3K4ME3	0.860613	0.68408	0.852783	NA	-1.39898	0.0592705	0.51131	NA	-1.26351	0.130952	0.68988	NA	0.868518	0.780781	1	NA	1.97266	0	0.000338791	2-NBDG	yes	yes	1	2-NBDG
MULLIGHAN_MLL_SIGNATURE_1_DN	0.867407	0.652482	0.845389	NA	-0.738737	0.864139	1	NA	-0.996183	0.450667	0.866524	NA	0.737639	0.978	1	NA	1.73365	0.00178253	0.0133612	2-NBDG	yes	yes	1	2-NBDG
WANG_BARRETTS_ESOPHAGUS_AND_ESOPHAGUS_CANCER_DN	0.775331	0.836145	0.94108	NA	1.01757	0.39895	0.765301	NA	-1.16759	0.240535	0.748336	NA	0.671115	0.894397	1	NA	1.46795	0.0443623	0.120467	2-NBDG	yes	yes	1	2-NBDG
NAKAYAMA_FGF2_TARGETS	1.01017	0.425581	0.611383	NA	-0.598169	0.981395	1	NA	-1.00533	0.405941	0.865753	NA	1.26374	0.188488	1	NA	1.43848	0.0494506	0.14252	2-NBDG	yes	yes	1	2-NBDG
REACTOME_PLC_BETA_MEDIATED_EVENTS	0.865545	0.687961	0.845188	NA	-0.844195	0.694805	1	NA	-1.14937	0.227064	0.760276	NA	1.16496	0.284797	1	NA	1.56415	0.0180505	0.0638384	2-NBDG	yes	yes	1	2-NBDG
SCHAEFFER_PROSTATE_DEVELOPMENT_6HR_UP	1.20113	0.203008	0.343145	NA	0.773581	0.83427	0.971267	NA	-1.0141	0.395887	0.870941	NA	0.842665	0.847848	1	NA	1.42619	0.0484171	0.153821	2-NBDG	yes	yes	1	2-NBDG
DAIRKEE_CANCER_PRONE_RESPONSE_E2	1.0604	0.350617	0.537562	NA	-1.01022	0.436102	0.978243	NA	0.88948	0.627417	1	NA	0.969995	0.550612	1	NA	1.56992	0.0156522	0.0608069	2-NBDG	yes	yes	1	2-NBDG
PID_ATR_PATHWAY	0.768669	0.826374	0.946851	NA	-0.884504	0.658979	1	NA	-1.40492	0.0829268	0.649056	NA	0.602268	0.931697	1	NA	1.81941	0	0.00417933	2-NBDG	yes	yes	1	2-NBDG
GNATENKO_PLATELET_SIGNATURE	1.13811	0.16338	0.421006	NA	1.19501	0.101266	0.577269	NA	0.76664	0.963415	1	NA	0.726533	0.852787	1	NA	1.57476	0	0.0587671	2-NBDG	yes	yes	1	2-NBDG
REACTOME_OLFACTORY_SIGNALING_PATHWAY	0.883964	0.652466	0.82644	NA	1.47777	0.0543478	0.368546	NA	-0.954956	0.524123	0.88153	NA	0.602602	0.940748	1	NA	1.49433	0.0289575	0.104508	2-NBDG	yes	yes	1	2-NBDG
IKEDA_MIR133_TARGETS_UP	1.11152	0.249377	0.460253	NA	1.18815	0.15142	0.576896	NA	1.18376	0.182119	1	NA	1.03576	0.469777	1	NA	1.4208	0.0410256	0.158754	2-NBDG	yes	yes	1	2-NBDG
DIAZ_CHRONIC_MEYLOGENOUS_LEUKEMIA_DN	0.757259	0.851485	0.950313	NA	-0.731788	0.859903	1	NA	-0.998361	0.445238	0.865763	NA	0.926371	0.669021	1	NA	1.74385	0.00188679	0.0117797	2-NBDG	yes	yes	1	2-NBDG
IGLESIAS_E2F_TARGETS_UP	-0.814961	0.715035	0.920521	NA	-1.37223	0.0757098	0.546028	NA	1.05304	0.388795	1	NA	0.729797	0.948898	1	NA	1.47585	0.0342342	0.114778	2-NBDG	yes	yes	1	2-NBDG
SA_CASPASE_CASCADE	-0.648238	0.988764	0.99175	NA	-1.34303	0.0693215	0.584938	NA	1.02293	0.406107	1	NA	0.823181	0.735294	1	NA	1.53797	0.0119048	0.0779794	2-NBDG	yes	yes	1	2-NBDG
MA_MYELOID_DIFFERENTIATION_UP	-0.908856	0.61051	0.83694	NA	-0.886619	0.657858	1	NA	-0.949495	0.548476	0.886956	NA	0.681897	0.881907	1	NA	1.36279	0.0395869	0.210846	2-NBDG	yes	yes	1	2-NBDG
STOSSI_RESPONSE_TO_ESTRADIOL	1.07208	0.338346	0.519489	NA	1.1129	0.244048	0.636814	NA	-1.07199	0.315166	0.830125	NA	0.960123	0.563636	1	NA	1.48142	0.0207612	0.111602	2-NBDG	yes	yes	1	2-NBDG
FIGUEROA_AML_METHYLATION_CLUSTER_6_DN	0.752707	0.826667	0.953659	NA	0.788187	0.744063	0.962798	NA	-0.956351	0.49763	0.882421	NA	0.962195	0.562848	1	NA	1.52114	0.0299625	0.087746	2-NBDG	yes	yes	1	2-NBDG
ZHOU_INFLAMMATORY_RESPONSE_LPS_UP	0.744281	0.980663	0.957942	NA	-1.20788	0.150068	0.802999	NA	0.820724	0.843653	1	NA	1.00184	0.496	1	NA	1.56252	0.00312012	0.0644623	2-NBDG	yes	yes	1	2-NBDG
ISSAEVA_MLL2_TARGETS	1.02341	0.380697	0.58938	NA	-1.11638	0.267882	0.934933	NA	0.76617	0.933871	1	NA	0.60028	0.958763	0.999779	NA	1.44798	0.0198676	0.135695	2-NBDG	yes	yes	1	2-NBDG
NIELSEN_MALIGNAT_FIBROUS_HISTIOCYTOMA_UP	-0.917504	0.648485	0.828126	NA	1.05277	0.310811	0.718208	NA	-1.00132	0.430818	0.868087	NA	1.12461	0.353448	1	NA	1.63462	0	0.03503	2-NBDG	yes	yes	1	2-NBDG
LEE_LIVER_CANCER_SURVIVAL_UP	-1.13388	0.199074	0.568026	NA	1.04883	0.297674	0.720535	NA	1.13233	0.182482	1	NA	1.06694	0.362	1	NA	1.36873	0.0201681	0.205679	2-NBDG	yes	yes	1	2-NBDG
VANTVEER_BREAST_CANCER_BRCA1_UP	1.13996	0.0896552	0.418332	NA	-0.9967	0.479862	0.976825	NA	-0.959981	0.61753	0.885375	NA	1.26583	0.180043	1	NA	1.36977	0.0103397	0.204653	2-NBDG	yes	yes	1	2-NBDG
REACTOME_ANTIGEN_ACTIVATES_B_CELL_RECEPTOR_LEADING_TO_GENERATION_OF_SECOND_MESSENGERS	-0.958984	0.536842	0.776535	NA	-0.870717	0.731932	1	NA	1.01233	0.426667	1	NA	-0.926522	0.54023	0.698586	NA	1.39391	0.0131363	0.182654	2-NBDG	yes	yes	1	2-NBDG
SHIN_B_CELL_LYMPHOMA_CLUSTER_3	-1.01308	0.437722	0.699708	NA	-0.942163	0.564607	0.995348	NA	0.869673	0.714286	1	NA	-0.965233	0.509615	0.66662	NA	1.41221	0.0286678	0.165537	2-NBDG	yes	yes	1	2-NBDG
PRAMOONJAGO_SOX4_TARGETS_DN	0.80023	0.841191	0.920704	NA	-0.926552	0.572932	1	NA	0.911232	0.610329	1	NA	0.526129	0.984391	0.991219	NA	1.46499	0.0320946	0.122691	2-NBDG	yes	yes	1	2-NBDG
GARY_CD5_TARGETS_DN	1.17522	0.190355	0.375928	NA	0.711663	0.967066	0.991561	NA	-0.998196	0.448454	0.863542	NA	1.00812	0.48	1	NA	1.49285	0.0271647	0.104967	2-NBDG	yes	yes	1	2-NBDG
MURAKAMI_UV_RESPONSE_6HR_UP	1.02616	0.390361	0.585716	NA	-0.690555	0.923198	1	NA	0.934574	0.565	1	NA	1.06944	0.394336	1	NA	1.39684	0.0652557	0.180288	2-NBDG	no	yes	1	2-NBDG
MIYAGAWA_TARGETS_OF_EWSR1_ETS_FUSIONS_UP	1.13135	0.225714	0.429541	NA	-1.14514	0.209333	0.888611	NA	-0.972862	0.539359	0.880957	NA	1.00053	0.501	1	NA	1.33108	0.0489039	0.241615	2-NBDG	yes	yes	1	2-NBDG
GAJATE_RESPONSE_TO_TRABECTEDIN_DN	1.16085	0.122449	0.389095	NA	-1.04212	0.371715	0.970834	NA	-0.901107	0.748408	0.937236	NA	1.09101	0.384168	1	NA	1.71874	0	0.0157755	2-NBDG	yes	yes	1	2-NBDG
LEE_DIFFERENTIATING_T_LYMPHOCYTE	1.17957	0.0771812	0.370875	NA	-0.866359	0.804584	1	NA	1.02953	0.383469	1	NA	1.14049	0.171	1	NA	1.32452	0.02149	0.24944	2-NBDG	yes	yes	1	2-NBDG
PHONG_TNF_RESPONSE_NOT_VIA_P38	1.07997	0.264045	0.503232	NA	-0.804022	0.886912	1	NA	0.844054	0.863436	1	NA	0.76317	0.977	1	NA	1.7546	0	0.0102383	2-NBDG	yes	yes	1	2-NBDG
DANG_REGULATED_BY_MYC_UP	-1.22322	0.115854	0.463086	NA	-0.646813	0.998684	1	NA	1.2474	0.0895522	1	NA	0.742376	0.879798	1	NA	1.35751	0.0459364	0.216486	2-NBDG	yes	yes	1	2-NBDG
KAYO_AGING_MUSCLE_UP	1.16283	0.193634	0.388034	NA	-0.911491	0.614493	1	NA	1.02606	0.398693	1	NA	1.06414	0.351	1	NA	1.41425	0.0465116	0.164197	2-NBDG	yes	yes	1	2-NBDG
BOYLAN_MULTIPLE_MYELOMA_C_D_UP	1.02686	0.392683	0.585351	NA	0.984074	0.452663	0.798592	NA	0.735021	0.895425	1	NA	0.65621	0.968907	1	NA	1.59879	0.0184843	0.0478965	2-NBDG	yes	yes	1	2-NBDG
MITSIADES_RESPONSE_TO_APLIDIN_DN	0.842319	0.69265	0.873778	NA	-1.39942	0.0878049	0.512298	NA	1.06289	0.381651	1	NA	0.953745	0.661	1	NA	1.70838	0.00189036	0.0176314	2-NBDG	yes	yes	1	2-NBDG
LI_PROSTATE_CANCER_EPIGENETIC	1.29833	0.0666667	0.251871	NA	1.23096	0.0654545	0.549526	NA	-1.2615	0.0701754	0.690389	NA	-0.743668	0.84466	0.875712	NA	1.42819	0.0180033	0.152117	2-NBDG	yes	yes	1	2-NBDG
GALE_APL_WITH_FLT3_MUTATED_DN	1.15275	0.238208	0.400041	NA	0.839651	0.742188	0.933984	NA	0.82953	0.724541	1	NA	0.599325	0.936221	0.99985	NA	1.52776	0.0202578	0.0834214	2-NBDG	yes	yes	1	2-NBDG
KEGG_ABC_TRANSPORTERS	-0.612861	0.991708	0.994997	NA	-0.78933	0.861401	1	NA	-1.01328	0.397695	0.870162	NA	1.20174	0.199367	1	NA	2.09442	0	0	2-NBDG	yes	yes	1	2-NBDG
ONO_FOXP3_TARGETS_DN	1.12886	0.226891	0.432406	NA	-0.931058	0.595304	1	NA	0.941318	0.557143	1	NA	0.894211	0.644444	1	NA	1.68527	0	0.0226072	2-NBDG	yes	yes	1	2-NBDG
FONTAINE_THYROID_TUMOR_UNCERTAIN_MALIGNANCY_DN	1.28586	0.0625	0.263163	NA	0.700331	0.984849	0.991781	NA	-0.885362	0.689751	0.947906	NA	0.748348	0.798857	1	NA	1.77307	0	0.00781192	2-NBDG	yes	yes	1	2-NBDG
RICKMAN_METASTASIS_DN	-0.908534	0.655488	0.837244	NA	-0.900094	0.664921	1	NA	-0.90262	0.755882	0.936587	NA	0.587492	1	0.998958	NA	1.42609	0.0147541	0.153692	2-NBDG	yes	yes	1	2-NBDG
REACTOME_REGULATION_OF_SIGNALING_BY_CBL	1.06374	0.235043	0.531804	NA	-1.11108	0.188552	0.92793	NA	-1.10099	0.115226	0.795194	NA	0.580855	0.936298	0.99413	NA	1.80946	0	0.00491808	2-NBDG	yes	yes	1	2-NBDG
WANG_METASTASIS_OF_BREAST_CANCER_ESR1_DN	1.14163	0.255263	0.416963	NA	-1.00002	0.446055	0.978487	NA	-0.821369	0.759124	0.988675	NA	-1.3692	0.116505	0.321487	NA	1.51385	0.028169	0.0925295	2-NBDG	yes	yes	1	2-NBDG
TSENG_IRS1_TARGETS_DN	-1.04386	0.385017	0.664246	NA	-1.37936	0.0853081	0.532277	NA	1.05869	0.356436	1	NA	1.02961	0.459839	1	NA	1.52998	0.019678	0.0826143	2-NBDG	yes	yes	1	2-NBDG
HAHTOLA_MYCOSIS_FUNGOIDES_UP	1.08923	0.30273	0.488416	NA	-1.1091	0.293353	0.920323	NA	1.33483	0.0724638	1	NA	0.943945	0.568675	1	NA	1.40849	0.0398671	0.169662	2-NBDG	yes	yes	1	2-NBDG
PROVENZANI_METASTASIS_UP	1.24907	0.0519481	0.296345	NA	1.08205	0.252632	0.687364	NA	-0.856059	0.914966	0.963517	NA	0.799079	0.905	1	NA	1.66945	0	0.0259603	2-NBDG	yes	yes	1	2-NBDG
MIYAGAWA_TARGETS_OF_EWSR1_ETS_FUSIONS_DN	1.17266	0.2	0.37671	NA	-0.815136	0.769345	1	NA	0.794435	0.85133	1	NA	1.05561	0.375375	1	NA	1.93304	0	0.000570883	2-NBDG	yes	yes	1	2-NBDG
OSADA_ASCL1_TARGETS_DN	1.23556	0.109333	0.30623	NA	-0.87059	0.678674	1	NA	-1.20607	0.132597	0.714605	NA	1.0196	0.505643	1	NA	1.46162	0.0266223	0.124924	2-NBDG	yes	yes	1	2-NBDG
KEGG_PHENYLALANINE_METABOLISM	0.968823	0.527378	0.683001	NA	-1.31998	0.0641562	0.618556	NA	-0.930609	0.562674	0.90592	NA	1.03766	0.472422	1	NA	1.83156	0	0.00343939	2-NBDG	yes	yes	1	2-NBDG
CHEOK_RESPONSE_TO_MERCAPTOPURINE_AND_HD_MTX_DN	-0.932877	0.587025	0.810328	NA	-1.13358	0.227151	0.906933	NA	-0.856579	0.799392	0.964944	NA	1.0378	0.463415	1	NA	1.43025	0.0151261	0.150304	2-NBDG	yes	yes	1	2-NBDG
HOOI_ST7_TARGETS_UP	0.92359	0.611111	0.764922	NA	-1.09101	0.321823	0.925889	NA	-0.859922	0.779891	0.964269	NA	0.900558	0.699187	1	NA	1.99684	0	0.000190801	2-NBDG	yes	yes	1	2-NBDG
THUM_SYSTOLIC_HEART_FAILURE_DN	-0.976471	0.520259	0.748011	NA	-1.23673	0.141369	0.74003	NA	0.979105	0.499179	1	NA	1.04478	0.405	1	NA	1.37875	0.0442177	0.195281	2-NBDG	yes	yes	1	2-NBDG
MAYBURD_RESPONSE_TO_L663536_DN	0.884007	0.82659	0.826887	NA	-1.23443	0.0824873	0.743435	NA	-1.1732	0.104575	0.742889	NA	0.581824	0.957601	0.994738	NA	1.87042	0	0.00184963	2-NBDG	yes	yes	1	2-NBDG
BROWNE_HCMV_INFECTION_10HR_DN	1.02203	0.356164	0.59072	NA	-1.00885	0.436836	0.980669	NA	0.811861	0.956583	1	NA	0.912671	0.654639	1	NA	1.32501	0.0196672	0.249303	2-NBDG	yes	yes	1	2-NBDG
DACOSTA_LOW_DOSE_UV_RESPONSE_VIA_ERCC3_XPCS_UP	1.02983	0.371571	0.581558	NA	-0.815347	0.773826	1	NA	0.946871	0.549669	1	NA	-0.894938	0.614035	0.72238	NA	1.47498	0.0246914	0.115154	2-NBDG	yes	yes	1	2-NBDG
FLECHNER_PBL_KIDNEY_TRANSPLANT_OK_VS_DONOR_DN	0.683501	0.931472	0.97862	NA	-1.11013	0.315301	0.922537	NA	0.753576	0.875	1	NA	0.743583	0.840885	1	NA	1.70377	0.00371058	0.0184537	2-NBDG	yes	yes	1	2-NBDG
YORDY_RECIPROCAL_REGULATION_BY_ETS1_AND_SP100_UP	0.864862	0.72973	0.845705	NA	-0.950236	0.546687	0.988704	NA	0.996224	0.472906	1	NA	1.05545	0.432749	1	NA	1.48331	0.0176991	0.110156	2-NBDG	yes	yes	1	2-NBDG
STEGER_ADIPOGENESIS_DN	1.14061	0.10596	0.417787	NA	-1.13831	0.181401	0.89649	NA	0.979196	0.49867	1	NA	0.647704	0.895833	1	NA	2.03583	0	1.67287e-05	2-NBDG	yes	yes	1	2-NBDG
TSENG_ADIPOGENIC_POTENTIAL_UP	1.27829	0.128463	0.269811	NA	-0.634596	0.992775	1	NA	0.973656	0.489185	1	NA	0.7278	0.812981	1	NA	1.41175	0.0454545	0.165845	2-NBDG	yes	yes	1	2-NBDG
REACTOME_POST_TRANSLATIONAL_MODIFICATION_SYNTHESIS_OF_GPI_ANCHORED_PROTEINS	1.04456	0.311355	0.562552	NA	-0.992931	0.499412	0.979975	NA	0.830472	0.935441	1	NA	1.22456	0.20155	1	NA	2.08974	0	0	2-NBDG	yes	yes	1	2-NBDG
BERENJENO_TRANSFORMED_BY_RHOA_REVERSIBLY_DN	-0.960766	0.54062	0.77307	NA	-1.28974	0.0579345	0.661994	NA	0.845171	0.824713	1	NA	0.986335	0.533333	1	NA	2.00573	0	0.000137475	2-NBDG	yes	yes	1	2-NBDG
KEGG_VEGF_SIGNALING_PATHWAY	-0.581523	0.979487	0.998362	NA	-1.1317	0.306156	0.908194	NA	1.17944	0.247788	1	NA	0.659584	0.929664	1	NA	1.60914	0.00929368	0.0437414	2-NBDG	yes	yes	1	2-NBDG
REACTOME_GLYCOSPHINGOLIPID_METABOLISM	-1.20823	0.21544	0.481958	NA	0.90482	0.620053	0.882533	NA	-0.907452	0.5675	0.929637	NA	0.826958	0.748932	1	NA	1.58476	0.0126354	0.0541529	2-NBDG	yes	yes	1	2-NBDG
LAIHO_COLORECTAL_CANCER_SERRATED_DN	-0.916565	0.60371	0.828443	NA	-0.866872	0.708455	1	NA	-0.9062	0.619303	0.93034	NA	0.989223	0.531915	1	NA	1.75136	0	0.0106861	2-NBDG	yes	yes	1	2-NBDG
DAZARD_UV_RESPONSE_CLUSTER_G1	1.04945	0.36409	0.556998	NA	-0.789164	0.795031	1	NA	1.19269	0.191626	1	NA	1.03852	0.440329	1	NA	1.86161	0	0.00203223	2-NBDG	yes	yes	1	2-NBDG
MORI_MATURE_B_LYMPHOCYTE_DN	-1.38551	0.0800712	0.319668	NA	-0.863872	0.662791	1	NA	-1.02636	0.390995	0.858759	NA	-0.933822	0.666667	0.690169	NA	1.5689	0.0126812	0.0612533	2-NBDG	yes	yes	1	2-NBDG
MORI_LARGE_PRE_BII_LYMPHOCYTE_UP	1.1856	0.0875706	0.361737	NA	-0.843157	0.823892	1	NA	0.75701	0.989884	1	NA	-1.09941	0.272727	0.520004	NA	1.65108	0	0.0306576	2-NBDG	yes	yes	1	2-NBDG
NAKAMURA_CANCER_MICROENVIRONMENT_DN	0.793116	0.795349	0.923799	NA	-1.35015	0.0906149	0.578813	NA	0.970595	0.499124	1	NA	0.612815	0.933192	1	NA	1.92876	0	0.00059175	2-NBDG	yes	yes	1	2-NBDG
URS_ADIPOCYTE_DIFFERENTIATION_DN	1.14471	0.123675	0.411911	NA	-1.07315	0.303614	0.939996	NA	-1.01466	0.367133	0.872818	NA	1.1386	0.322259	1	NA	2.22117	0	0	2-NBDG	yes	yes	1	2-NBDG
MIKKELSEN_MCV6_ICP_WITH_H3K27ME3	-1.05766	0.323569	0.651465	NA	-0.818687	0.930994	1	NA	-1.15266	0.0757576	0.758027	NA	0.783684	0.79724	1	NA	1.95649	0	0.000463914	2-NBDG	yes	yes	1	2-NBDG
LASTOWSKA_NEUROBLASTOMA_COPY_NUMBER_UP	-1.17137	0.180223	0.520035	NA	1.26245	0.056338	0.527403	NA	-1.27833	0.0527859	0.693725	NA	0.909091	0.719	1	NA	1.53791	0.00465116	0.0778155	2-NBDG	yes	yes	1	2-NBDG
NGUYEN_NOTCH1_TARGETS_DN	0.864898	0.753316	0.846175	NA	-1.1547	0.228304	0.877838	NA	0.985331	0.470769	1	NA	0.827468	0.794534	1	NA	2.07018	0	0	2-NBDG	yes	yes	1	2-NBDG
REACTOME_DNA_REPAIR	-1.34098	0.0774411	0.356414	NA	1.1968	0.115132	0.578058	NA	-1.21397	0.131285	0.700342	NA	0.999046	0.505528	1	NA	1.40178	0.0516934	0.175864	2-NBDG	no	yes	1	2-NBDG
AGUIRRE_PANCREATIC_CANCER_COPY_NUMBER_UP	-0.823688	0.828402	0.912731	NA	-0.858458	0.719395	1	NA	-1.23014	0.0744986	0.684518	NA	0.874584	0.853	1	NA	1.34631	0.0394737	0.22537	2-NBDG	yes	yes	1	2-NBDG
TCGA_GLIOBLASTOMA_COPY_NUMBER_UP	-0.886911	0.676012	0.855798	NA	0.835922	0.816667	0.937312	NA	-1.17899	0.157025	0.742391	NA	1.04872	0.436735	1	NA	1.3438	0.0547945	0.228079	2-NBDG	no	yes	1	2-NBDG
DELACROIX_RARG_BOUND_MEF	1.24778	0.140845	0.297781	NA	-1.23539	0.160475	0.742709	NA	1.30883	0.0789474	1	NA	0.700091	0.992	1	NA	1.89415	0	0.00108388	2-NBDG	yes	yes	1	2-NBDG
KEGG_HUNTINGTONS_DISEASE	1.15052	0.205656	0.404338	NA	-0.586164	0.992308	1	NA	-0.739083	0.946565	0.997336	NA	0.642144	0.981	1	NA	1.91967	0	0.000680982	2-NBDG	yes	yes	1	2-NBDG
PID_P38_MK2_PATHWAY	-0.989181	0.480138	0.73641	NA	-1.05539	0.377551	0.965659	NA	-0.939312	0.518518	0.90358	NA	1.09562	0.390572	1	NA	1.49979	0.0126812	0.101371	2-NBDG	yes	yes	1	2-NBDG
HUANG_FOXA2_TARGETS_DN	-1.27193	0.117547	0.426824	NA	-1.05969	0.366322	0.964721	NA	0.722891	0.954174	1	NA	0.940538	0.579632	1	NA	1.57545	0.008726	0.0586024	2-NBDG	yes	yes	1	2-NBDG
GAURNIER_PSMD4_TARGETS	1.08567	0.202166	0.494374	NA	-0.733907	0.989474	1	NA	-0.922289	0.764463	0.911467	NA	-0.963277	0.541667	0.664678	NA	1.43973	0.00148148	0.141511	2-NBDG	yes	yes	1	2-NBDG
HUANG_FOXA2_TARGETS_UP	0.853029	0.687192	0.862292	NA	-1.18676	0.224138	0.839847	NA	0.673472	0.955595	1	NA	1.25172	0.163848	1	NA	1.9722	0	0.000334941	2-NBDG	yes	yes	1	2-NBDG
URS_ADIPOCYTE_DIFFERENTIATION_UP	-1.0165	0.427869	0.693873	NA	1.07152	0.334385	0.695987	NA	-1.02938	0.367292	0.856622	NA	0.715506	0.883385	1	NA	1.41886	0.0318584	0.160252	2-NBDG	yes	yes	1	2-NBDG
KIM_GLIS2_TARGETS_UP	0.645983	0.980583	0.989771	NA	-0.585965	0.991987	1	NA	-0.863048	0.71831	0.964764	NA	0.69854	0.919192	1	NA	1.95576	0	0.000470552	2-NBDG	yes	yes	1	2-NBDG
ZHAN_MULTIPLE_MYELOMA_SPIKED	0.793021	0.865169	0.923367	NA	-1.02353	0.41701	0.977015	NA	1.00607	0.447833	1	NA	0.693785	0.849188	1	NA	2.09548	0	0	2-NBDG	yes	yes	1	2-NBDG
REACTOME_ACTIVATION_OF_KAINATE_RECEPTORS_UPON_GLUTAMATE_BINDING	0.723835	0.981675	0.966171	NA	-1.04132	0.396648	0.968549	NA	-1.02517	0.396122	0.857458	NA	0.633312	0.914798	1	NA	1.33436	0.0508772	0.237842	2-NBDG	no	yes	1	2-NBDG
BOYAULT_LIVER_CANCER_SUBCLASS_G1_DN	-1.43351	0.0769231	0.282031	NA	1.36942	0.103529	0.422459	NA	-0.875903	0.647783	0.957351	NA	0.995556	0.528282	1	NA	1.62437	0.0152672	0.0391071	2-NBDG	yes	yes	1	2-NBDG
XU_GH1_AUTOCRINE_TARGETS_DN	1.01869	0.40806	0.594959	NA	-0.981443	0.472308	0.981443	NA	1.01817	0.438625	1	NA	1.04967	0.4004	1	NA	1.77795	0	0.00730575	2-NBDG	yes	yes	1	2-NBDG
OSADA_ASCL1_TARGETS_UP	-1.06661	0.339688	0.647997	NA	1.18953	0.19086	0.578627	NA	-1.23741	0.149606	0.67929	NA	1.06957	0.405319	1	NA	1.48499	0.0417423	0.109648	2-NBDG	yes	yes	1	2-NBDG
PID_LYSOPHOSPHOLIPID_PATHWAY	0.77604	0.916468	0.941257	NA	-1.12964	0.262369	0.9151	NA	1.01365	0.418301	1	NA	0.847663	0.736735	1	NA	1.43119	0.028021	0.149753	2-NBDG	yes	yes	1	2-NBDG
KEGG_CARDIAC_MUSCLE_CONTRACTION	0.880375	0.639706	0.830364	NA	-1.07149	0.352564	0.942614	NA	0.73128	0.913189	1	NA	0.792899	0.819672	1	NA	1.69808	0.00361664	0.019404	2-NBDG	yes	yes	1	2-NBDG
REACTOME_CYCLIN_A_B1_ASSOCIATED_EVENTS_DURING_G2_M_TRANSITION	-0.799255	0.84219	0.933879	NA	-1.16216	0.215407	0.859458	NA	1.08191	0.30102	1	NA	NA	NA	NA	NA	1.48043	0.0224913	0.112052	2-NBDG	yes	yes	1	2-NBDG
KEGG_SELENOAMINO_ACID_METABOLISM	-1.10883	0.331115	0.596355	NA	0.967786	0.480418	0.813581	NA	0.64225	0.962838	1	NA	1.47777	0.0334821	0.691808	2-NBDG	0.873683	0.643979	0.853136	NA	yes	no	1	2-NBDG
MIKKELSEN_MCV6_HCP_WITH_H3K27ME3	-1.06598	0.288276	0.64742	NA	-1.013	0.447796	0.975188	NA	0.955657	0.575558	1	NA	1.31369	0	1	2-NBDG	1.15086	0.139498	0.456109	NA	yes	no	1	2-NBDG
LANDIS_ERBB2_BREAST_PRENEOPLASTIC_UP	1.3254	0	0.229001	2-NBDG	-0.895513	0.768623	1	NA	1.10454	0.187023	1	NA	1.19166	0.262454	1	NA	0.855189	0.924929	0.880976	NA	yes	yes	1	2-NBDG
REACTOME_NONSENSE_MEDIATED_DECAY_ENHANCED_BY_THE_EXON_JUNCTION_COMPLEX	1.35045	0	0.21193	2-NBDG	-0.896978	0.728469	1	NA	0.971422	0.524339	1	NA	0.669811	0.958835	1	NA	1.18962	0.0896656	0.408528	NA	yes	yes	1	2-NBDG
AMIT_EGF_RESPONSE_60_MCF10A	1.3518	0	0.210416	2-NBDG	-1.03643	0.376471	0.973345	NA	0.960648	0.579088	1	NA	0.68244	0.887593	1	NA	0.995644	0.458515	0.683478	NA	yes	yes	1	2-NBDG
CREIGHTON_AKT1_SIGNALING_VIA_MTOR_DN	1.49812	0.0396476	0.11897	2-NBDG	0.736226	0.869898	0.982953	NA	-0.629546	0.969767	1	NA	0.63191	0.904494	1	NA	1.15428	0.251825	0.452476	NA	yes	yes	1	2-NBDG
MOREAUX_MULTIPLE_MYELOMA_BY_TACI_DN	1.43704	0.0219512	0.148377	2-NBDG	-0.871554	0.714286	1	NA	1.17221	0.188088	1	NA	0.837956	0.852853	1	NA	1.20543	0.163606	0.389132	NA	yes	yes	1	2-NBDG
MAEKAWA_ATF2_TARGETS	1.69054	0.00242131	0.0416394	2-NBDG	0.99865	0.430818	0.781903	NA	0.798279	0.838969	1	NA	0.992299	0.508178	1	NA	1.08062	0.317869	0.559082	NA	yes	yes	1	2-NBDG
ZUCCHI_METASTASIS_DN	1.52763	0.02657	0.105391	2-NBDG	0.697925	0.94517	0.990723	NA	0.983269	0.472222	1	NA	-0.920466	0.627451	0.702023	NA	1.17395	0.244248	0.429045	NA	yes	yes	1	2-NBDG
REACTOME_METABOLISM_OF_RNA	1.52153	0.029703	0.108677	2-NBDG	-1.10559	0.330592	0.918893	NA	-0.652568	0.969121	1	NA	0.795707	0.951	1	NA	0.986847	0.478927	0.696266	NA	yes	yes	1	2-NBDG
KEGG_GLYCINE_SERINE_AND_THREONINE_METABOLISM	1.42564	0.0431472	0.153754	2-NBDG	-1.07124	0.328509	0.94125	NA	0.662967	0.986464	1	NA	0.908019	0.611923	1	NA	-0.885795	0.673423	0.991358	NA	yes	yes	1	2-NBDG
BUCKANOVICH_T_LYMPHOCYTE_HOMING_ON_TUMOR_DN	1.48644	0.0248139	0.124155	2-NBDG	0.984447	0.443149	0.799028	NA	-1.32861	0.0649717	0.668843	NA	0.688879	0.849299	1	NA	1.01525	0.41652	0.656471	NA	yes	yes	1	2-NBDG
PETRETTO_HEART_MASS_QTL_CIS_DN	2.13027	0	0.000635778	2-NBDG	-0.906775	0.639161	1	NA	0.966596	0.530744	1	NA	1.03725	0.459705	1	NA	0.866835	0.72788	0.862431	NA	yes	yes	1	2-NBDG
REACTOME_SHC1_EVENTS_IN_EGFR_SIGNALING	1.89075	0.0025	0.00852715	2-NBDG	0.951507	0.516043	0.83075	NA	0.823654	0.795238	1	NA	0.728574	0.834751	1	NA	-0.940679	0.553846	0.937657	NA	yes	yes	1	2-NBDG
GARGALOVIC_RESPONSE_TO_OXIDIZED_PHOSPHOLIPIDS_TURQUOISE_DN	1.30086	0.131387	0.249638	2-NBDG	1.3745	0.0786802	0.423902	NA	0.676555	0.939863	1	NA	-1.3792	0.0566038	0.319658	NA	1.14132	0.294444	0.469996	NA	no	yes	1	2-NBDG
BAE_BRCA1_TARGETS_UP	1.30051	0.0444444	0.249769	2-NBDG	0.94096	0.627049	0.845708	NA	-0.733369	1	1	NA	0.885068	0.704453	1	NA	1.19979	0.127303	0.397762	NA	yes	yes	1	2-NBDG
NUMATA_CSF3_SIGNALING_VIA_STAT3	1.616	0.0106667	0.0665142	2-NBDG	1.28155	0.1	0.490285	NA	-0.80797	0.851852	0.991591	NA	1.07088	0.413911	1	NA	1.16492	0.218966	0.440232	NA	yes	yes	1	2-NBDG
MYLLYKANGAS_AMPLIFICATION_HOT_SPOT_17	1.36344	0.0470297	0.19957	2-NBDG	-0.741181	0.903328	1	NA	-0.914242	0.62117	0.922654	NA	-1.07678	0.35567	0.537084	NA	1.19005	0.193388	0.408679	NA	yes	yes	1	2-NBDG
REACTOME_SIGNALLING_TO_RAS	1.46314	0.0314286	0.1357	2-NBDG	0.807287	0.866197	0.958454	NA	0.934277	0.564873	1	NA	0.659134	0.875139	1	NA	1.1341	0.24874	0.481243	NA	yes	yes	1	2-NBDG
REACTOME_TRANSCRIPTION	1.49894	0.0322581	0.118643	2-NBDG	-0.774781	0.832812	1	NA	-0.808647	0.781726	0.991676	NA	1.00516	0.51	1	NA	1.13693	0.26049	0.476974	NA	yes	yes	1	2-NBDG
LIU_CMYB_TARGETS_UP	1.44671	0.0300546	0.143655	2-NBDG	-0.974962	0.5	0.985208	NA	0.848427	0.769592	1	NA	0.875994	0.791792	1	NA	0.857482	0.727273	0.876883	NA	yes	yes	1	2-NBDG
MORI_EMU_MYC_LYMPHOMA_BY_ONSET_TIME_DN	1.62105	0	0.0654533	2-NBDG	-0.784779	0.931981	1	NA	-0.913717	0.739286	0.922251	NA	0.740049	0.822904	1	NA	-0.89007	0.823864	0.988148	NA	yes	yes	1	2-NBDG
FERREIRA_EWINGS_SARCOMA_UNSTABLE_VS_STABLE_DN	1.30899	0.00704225	0.244727	2-NBDG	0.977399	0.503497	0.799655	NA	0.909386	0.719298	1	NA	0.77823	0.860887	1	NA	0.945972	0.588148	0.75096	NA	yes	yes	1	2-NBDG
LINDGREN_BLADDER_CANCER_WITH_LOH_IN_CHR9Q	1.3352	0.00380228	0.220787	2-NBDG	1.14031	0.0629921	0.602089	NA	1.10267	0.170157	1	NA	0.725827	0.930862	1	NA	1.15363	0.125561	0.453778	NA	yes	yes	1	2-NBDG
CHIARADONNA_NEOPLASTIC_TRANSFORMATION_CDC25_DN	1.88735	0	0.00859349	2-NBDG	1.31122	0.0994898	0.467669	NA	1.21684	0.17931	1	NA	0.568982	0.995996	0.993774	NA	1.26393	0.147163	0.318995	NA	yes	yes	1	2-NBDG
REACTOME_EFFECTS_OF_PIP2_HYDROLYSIS	1.43911	0.046798	0.148746	2-NBDG	-0.764376	0.852713	1	NA	0.9651	0.513245	1	NA	1.08431	0.388514	1	NA	1.18353	0.2038	0.417188	NA	yes	yes	1	2-NBDG
BENPORATH_ES_CORE_NINE_CORRELATED	1.48703	0.00864553	0.124343	2-NBDG	-0.883052	0.718421	1	NA	0.922454	0.642433	1	NA	0.814174	0.837022	1	NA	1.10952	0.241554	0.517969	NA	yes	yes	1	2-NBDG
KIM_BIPOLAR_DISORDER_OLIGODENDROCYTE_DENSITY_CORR_DN	1.62817	0.00254453	0.0622292	2-NBDG	0.932141	0.60423	0.854816	NA	0.62137	0.996758	1	NA	0.831758	0.76343	1	NA	-0.808374	0.862233	1	NA	yes	yes	1	2-NBDG
WATANABE_RECTAL_CANCER_RADIOTHERAPY_RESPONSIVE_UP	1.40641	0	0.166784	2-NBDG	-0.952563	0.626251	0.98817	NA	1.10756	0.175867	1	NA	0.815636	0.833837	1	NA	0.837383	0.962751	0.900278	NA	yes	yes	1	2-NBDG
CREIGHTON_ENDOCRINE_THERAPY_RESISTANCE_2	1.55133	0	0.0928432	2-NBDG	1.01592	0.393103	0.765647	NA	0.997799	0.466207	1	NA	1.15129	0.054	1	NA	1.14065	0.156627	0.471325	NA	yes	yes	1	2-NBDG
TIEN_INTESTINE_PROBIOTICS_2HR_UP	1.64596	0	0.056377	2-NBDG	-0.756578	0.933066	1	NA	-0.897764	0.72973	0.939613	NA	1.29327	0.13289	1	NA	1.18387	0.144246	0.417559	NA	yes	yes	1	2-NBDG
BIOCARTA_P53HYPOXIA_PATHWAY	1.96409	0	0.00381753	2-NBDG	0.838907	0.82866	0.934241	NA	1.09115	0.282748	1	NA	1.16805	0.275782	1	NA	1.03068	0.370242	0.635959	NA	yes	yes	1	2-NBDG
YIH_RESPONSE_TO_ARSENITE_C4	1.30355	0.012605	0.247151	2-NBDG	-1.07007	0.296053	0.945264	NA	0.886619	0.84178	1	NA	-1.43626	0.0747126	0.310448	NA	0.970551	0.550765	0.712672	NA	yes	yes	1	2-NBDG
REACTOME_RECRUITMENT_OF_MITOTIC_CENTROSOME_PROTEINS_AND_COMPLEXES	1.35044	0.0494792	0.211532	2-NBDG	-0.736736	0.942228	1	NA	0.837244	0.823529	1	NA	-1.31223	0.157895	0.342988	NA	1.11383	0.252443	0.510011	NA	yes	yes	1	2-NBDG
MOROSETTI_FACIOSCAPULOHUMERAL_MUSCULAR_DISTROPHY_UP	1.46868	0.0138504	0.132585	2-NBDG	-0.913784	0.617608	1	NA	1.09283	0.263785	1	NA	-1.31682	0.170213	0.344105	NA	1.11928	0.218597	0.501808	NA	yes	yes	1	2-NBDG
CHICAS_RB1_TARGETS_GROWING	1.54506	0.00288184	0.0956075	2-NBDG	-0.924285	0.607527	1	NA	1.15338	0.174603	1	NA	0.969315	0.602	1	NA	0.991336	0.468591	0.689284	NA	yes	yes	1	2-NBDG
ASGHARZADEH_NEUROBLASTOMA_POOR_SURVIVAL_DN	1.4462	0.0240642	0.143813	2-NBDG	-1.20321	0.192737	0.807145	NA	1.0514	0.377329	1	NA	1.3059	0.116649	1	NA	1.01735	0.438163	0.654933	NA	yes	yes	1	2-NBDG
REACTOME_PEROXISOMAL_LIPID_METABOLISM	1.32476	0.0379404	0.229514	2-NBDG	-1.28677	0.0659767	0.666711	NA	0.860141	0.773333	1	NA	0.817091	0.723077	1	NA	1.10048	0.258537	0.530375	NA	yes	yes	1	2-NBDG
REACTOME_PYRUVATE_METABOLISM_AND_CITRIC_ACID_TCA_CYCLE	1.51361	0.0227848	0.111564	2-NBDG	-0.75332	0.877292	1	NA	1.16118	0.202552	1	NA	0.714293	0.859442	1	NA	0.53797	1	0.999925	NA	yes	yes	1	2-NBDG
NOUZOVA_TRETINOIN_AND_H4_ACETYLATION	1.58251	0	0.080928	2-NBDG	-0.923084	0.627848	1	NA	-0.905964	0.744745	0.928899	NA	0.70417	0.950951	1	NA	1.00937	0.441456	0.664659	NA	yes	yes	1	2-NBDG
KEGG_INSULIN_SIGNALING_PATHWAY	1.50212	0	0.117054	2-NBDG	-1.03185	0.393342	0.977145	NA	-1.11947	0.121107	0.774457	NA	0.95369	0.614	1	NA	1.10232	0.223388	0.526941	NA	yes	yes	1	2-NBDG
GRAHAM_CML_DIVIDING_VS_NORMAL_QUIESCENT_UP	1.45173	0.028133	0.141304	2-NBDG	0.897753	0.715827	0.889857	NA	0.970491	0.524096	1	NA	0.490719	0.999	0.990476	NA	1.08092	0.306122	0.558678	NA	yes	yes	1	2-NBDG
AMUNDSON_GAMMA_RADIATION_RESPONSE	1.45832	0.0462287	0.138899	2-NBDG	0.829243	0.728767	0.941046	NA	1.29895	0.1	1	NA	0.763302	0.802603	1	NA	1.05959	0.377698	0.596219	NA	yes	yes	1	2-NBDG
MOOTHA_MITOCHONDRIA	1.53323	0.0211268	0.101871	2-NBDG	-0.682182	0.919937	1	NA	0.665159	0.960526	1	NA	0.963681	0.635	1	NA	-0.814763	0.776286	1	NA	yes	yes	1	2-NBDG
LIANG_HEMATOPOIESIS_STEM_CELL_NUMBER_QTL	1.36463	0.0231214	0.198863	2-NBDG	0.875057	0.816176	0.905256	NA	-1.05299	0.309038	0.840716	NA	0.975232	0.552567	1	NA	1.27136	0.0904605	0.313713	NA	yes	yes	1	2-NBDG
PLASARI_TGFB1_SIGNALING_VIA_NFIC_10HR_DN	1.69165	0	0.0417228	2-NBDG	-0.815045	0.920828	1	NA	0.898449	0.759388	1	NA	0.913821	0.630243	1	NA	1.16383	0.124242	0.442216	NA	yes	yes	1	2-NBDG
MURAKAMI_UV_RESPONSE_24HR	1.46631	0.044335	0.133922	2-NBDG	-0.953962	0.522523	0.991015	NA	0.658746	0.978512	1	NA	0.689984	0.867442	1	NA	1.05542	0.377982	0.603988	NA	yes	yes	1	2-NBDG
REACTOME_CDK_MEDIATED_PHOSPHORYLATION_AND_REMOVAL_OF_CDC6	1.41423	0.0275689	0.160829	2-NBDG	-0.9501	0.529155	0.988314	NA	0.771001	0.906349	1	NA	0.518692	0.973657	0.990777	NA	1.19895	0.175131	0.398151	NA	yes	yes	1	2-NBDG
KEGG_CALCIUM_SIGNALING_PATHWAY	1.66466	0	0.0499583	2-NBDG	0.871189	0.79771	0.907931	NA	0.972083	0.514116	1	NA	1.15114	0.169169	1	NA	1.21666	0.128931	0.375464	NA	yes	yes	1	2-NBDG
PID_IL4_2PATHWAY	1.8571	0	0.0112182	2-NBDG	1.02015	0.377432	0.764156	NA	1.10659	0.274322	1	NA	0.864993	0.726619	1	NA	1.08546	0.277311	0.550824	NA	yes	yes	1	2-NBDG
CAIRO_HEPATOBLASTOMA_UP	1.45159	0.0170455	0.141077	2-NBDG	1.24687	0.0833333	0.546527	NA	1.21099	0.122939	1	NA	1.16878	0.116116	1	NA	1.30409	0.0603015	0.272159	NA	yes	yes	1	2-NBDG
REACTOME_RNA_POL_III_CHAIN_ELONGATION	1.7546	0	0.0265096	2-NBDG	1.05284	0.30597	0.718951	NA	-0.895714	0.761329	0.940405	NA	0.61857	0.912281	1	NA	1.07315	0.303797	0.574362	NA	yes	yes	1	2-NBDG
KAAB_HEART_ATRIUM_VS_VENTRICLE_DN	1.7323	0.00497512	0.0316619	2-NBDG	-0.546781	0.984975	1	NA	0.875694	0.66426	1	NA	0.778808	0.958	1	NA	1.1894	0.234286	0.40868	NA	yes	yes	1	2-NBDG
CHICAS_RB1_TARGETS_LOW_SERUM	1.36026	0.04534	0.202555	2-NBDG	-0.792178	0.816739	1	NA	0.964089	0.533019	1	NA	1.08728	0.360887	1	NA	1.30031	0.0904685	0.275073	NA	yes	yes	1	2-NBDG
GOUYER_TATI_TARGETS_DN	1.4563	0	0.139207	2-NBDG	1.01233	0.335714	0.770372	NA	0.933948	0.678474	1	NA	NA	NA	NA	NA	1.03036	0.375	0.635685	NA	yes	yes	1	2-NBDG
REACTOME_ACYL_CHAIN_REMODELLING_OF_PE	2.20392	0	0.000224593	2-NBDG	1.02532	0.3625	0.761206	NA	1.00158	0.46545	1	NA	0.894655	0.62766	1	NA	1.00684	0.422865	0.666087	NA	yes	yes	1	2-NBDG
BIOCARTA_CARDIACEGF_PATHWAY	1.53064	0.00555556	0.103697	2-NBDG	1.07068	0.273109	0.696928	NA	-0.827701	0.909859	0.984797	NA	1.28289	0.151625	1	NA	1.30081	0.0747826	0.274405	NA	yes	yes	1	2-NBDG
WINNEPENNINCKX_MELANOMA_METASTASIS_UP	1.92499	0	0.00591923	2-NBDG	1.09011	0.304569	0.672895	NA	-1.04403	0.366925	0.845916	NA	0.662205	0.976	1	NA	0.975273	0.497227	0.708016	NA	yes	yes	1	2-NBDG
KENNY_CTNNB1_TARGETS_UP	1.58003	0.0131579	0.0819135	2-NBDG	0.78086	0.951769	0.966958	NA	0.677404	0.995208	1	NA	0.915307	0.632399	1	NA	1.2225	0.151986	0.366937	NA	yes	yes	1	2-NBDG
TONKS_TARGETS_OF_RUNX1_RUNX1T1_FUSION_GRANULOCYTE_UP	1.38892	0.00892857	0.181648	2-NBDG	1.06696	0.259091	0.69894	NA	-1.12778	0.157434	0.776018	NA	1.19093	0.209544	1	NA	1.0683	0.293313	0.582277	NA	yes	yes	1	2-NBDG
REACTOME_CROSS_PRESENTATION_OF_SOLUBLE_EXOGENOUS_ANTIGENS_ENDOSOMES	1.5185	0.0217391	0.109453	2-NBDG	1.2234	0.163793	0.55314	NA	-0.786702	0.839416	0.992472	NA	0.595526	0.948852	0.998722	NA	1.19187	0.21558	0.407499	NA	yes	yes	1	2-NBDG
ZWANG_CLASS_3_TRANSIENTLY_INDUCED_BY_EGF	1.55243	0.00520833	0.0923517	2-NBDG	-0.748888	0.910128	1	NA	-1.09923	0.240113	0.794826	NA	0.672091	0.985	1	NA	0.924705	0.606897	0.782113	NA	yes	yes	1	2-NBDG
BUCKANOVICH_T_LYMPHOCYTE_HOMING_ON_TUMOR_UP	1.89125	0	0.00864635	2-NBDG	1.04752	0.373134	0.720441	NA	1.10908	0.290484	1	NA	1.08707	0.38729	1	NA	0.791694	0.797203	0.951025	NA	yes	yes	1	2-NBDG
KUMAR_PATHOGEN_LOAD_BY_MACROPHAGES	1.42371	0.0363636	0.154088	2-NBDG	0.962256	0.542683	0.819481	NA	1.1529	0.204583	1	NA	0.832452	0.877	1	NA	0.859849	0.689655	0.872524	NA	yes	yes	1	2-NBDG
DITTMER_PTHLH_TARGETS_UP	1.61742	0.00259067	0.0663251	2-NBDG	-1.16195	0.218023	0.858829	NA	-0.907088	0.633588	0.92946	NA	0.776998	0.881526	1	NA	1.3196	0.0928571	0.254557	NA	yes	yes	1	2-NBDG
REACTOME_P130CAS_LINKAGE_TO_MAPK_SIGNALING_FOR_INTEGRINS	1.38731	0.0113314	0.18319	2-NBDG	-1.05164	0.342535	0.970283	NA	0.966853	0.539143	1	NA	NA	NA	NA	NA	0.825582	0.89533	0.916961	NA	yes	yes	1	2-NBDG
REACTOME_INTERACTION_BETWEEN_L1_AND_ANKYRINS	1.84466	0	0.0123774	2-NBDG	1.1161	0.252688	0.634455	NA	0.593247	0.996815	0.997865	NA	1.18673	0.278302	1	NA	1.14415	0.280289	0.466645	NA	yes	yes	1	2-NBDG
DACOSTA_UV_RESPONSE_VIA_ERCC3_XPCS_UP	1.71461	0	0.0367609	2-NBDG	-0.926627	0.637267	1	NA	-0.984421	0.470383	0.879169	NA	0.685781	0.872222	1	NA	1.21547	0.110769	0.37627	NA	yes	yes	1	2-NBDG
ACEVEDO_NORMAL_TISSUE_ADJACENT_TO_LIVER_TUMOR_UP	1.60277	0.0238095	0.0729333	2-NBDG	0.977608	0.486188	0.802287	NA	1.2648	0.165746	1	NA	0.834448	0.863	1	NA	1.06308	0.387454	0.590879	NA	yes	yes	1	2-NBDG
JAZAG_TGFB1_SIGNALING_UP	1.64865	0.0143541	0.0554915	2-NBDG	1.04614	0.392405	0.722487	NA	-1.05246	0.377049	0.838113	NA	0.889707	0.722445	1	NA	-0.731973	0.831933	1	NA	yes	yes	1	2-NBDG
ST_G_ALPHA_I_PATHWAY	1.43522	0.0179949	0.149935	2-NBDG	-0.979009	0.510549	0.981168	NA	0.851792	0.797823	1	NA	0.980154	0.55303	1	NA	0.878171	0.697279	0.847716	NA	yes	yes	1	2-NBDG
BIOCARTA_INTEGRIN_PATHWAY	1.53567	0.00862069	0.100321	2-NBDG	1.28794	0.0528634	0.481084	NA	1.15903	0.173848	1	NA	0.562953	0.961864	0.993861	NA	1.09391	0.273322	0.539909	NA	yes	yes	1	2-NBDG
LEE_LIVER_CANCER_ACOX1_DN	2.07624	0	0.000972493	2-NBDG	1.05365	0.281915	0.719969	NA	-0.776608	1	0.991407	NA	0.832268	0.75026	1	NA	1.11188	0.204473	0.512404	NA	yes	yes	1	2-NBDG
REACTOME_HOST_INTERACTIONS_OF_HIV_FACTORS	1.4077	0.0470297	0.166166	2-NBDG	0.782273	0.86527	0.966239	NA	-0.95873	0.5	0.885326	NA	0.766676	0.899396	1	NA	1.02194	0.42243	0.647008	NA	yes	yes	1	2-NBDG
FOURNIER_ACINAR_DEVELOPMENT_LATE_2	1.58619	0.0145985	0.0794441	2-NBDG	-0.732186	0.846273	1	NA	-0.628165	0.987805	0.999939	NA	0.884495	0.846	1	NA	-0.863954	0.691332	1	NA	yes	yes	1	2-NBDG
YOSHIMURA_MAPK8_TARGETS_DN	1.75894	0	0.0259957	2-NBDG	-0.821698	0.880723	1	NA	0.86962	0.823034	1	NA	0.876479	0.88	1	NA	0.950727	0.588141	0.744015	NA	yes	yes	1	2-NBDG
SMITH_TERT_TARGETS_UP	1.40421	0.0259067	0.167551	2-NBDG	1.1854	0.134276	0.576619	NA	0.925227	0.620272	1	NA	0.809654	0.883884	1	NA	1.0758	0.306228	0.569753	NA	yes	yes	1	2-NBDG
HEDENFALK_BREAST_CANCER_HEREDITARY_VS_SPORADIC	2.39528	0	0	2-NBDG	-0.875355	0.72619	1	NA	0.696445	0.998523	1	NA	1.16847	0.233645	1	NA	1.04664	0.342669	0.615915	NA	yes	yes	1	2-NBDG
SAKAI_TUMOR_INFILTRATING_MONOCYTES_UP	2.26288	0	0	2-NBDG	-0.757528	0.938303	1	NA	-0.889729	0.791789	0.944354	NA	1.1468	0.303922	1	NA	1.30999	0.0534224	0.266615	NA	yes	yes	1	2-NBDG
WANG_CLIM2_TARGETS_DN	1.51501	0.0232558	0.111084	2-NBDG	-0.915116	0.605187	1	NA	0.949778	0.543036	1	NA	0.719479	0.972	1	NA	1.18279	0.177966	0.417493	NA	yes	yes	1	2-NBDG
MCBRYAN_PUBERTAL_BREAST_5_6WK_UP	1.34045	0.116049	0.217211	2-NBDG	-0.736842	0.838235	1	NA	-0.940794	0.529716	0.902636	NA	1.24171	0.0863454	1	NA	0.678155	0.925373	0.998193	NA	no	yes	1	2-NBDG
AGUIRRE_PANCREATIC_CANCER_COPY_NUMBER_DN	1.33502	0.0238095	0.220694	2-NBDG	-0.856398	0.780549	1	NA	1.136	0.179971	1	NA	0.846716	0.867	1	NA	0.732574	0.993344	0.980279	NA	yes	yes	1	2-NBDG
REACTOME_NGF_SIGNALLING_VIA_TRKA_FROM_THE_PLASMA_MEMBRANE	1.30384	0.0231788	0.247504	2-NBDG	0.99223	0.420213	0.786973	NA	1.04585	0.327635	1	NA	0.792802	0.890562	1	NA	1.14214	0.16821	0.469083	NA	yes	yes	1	2-NBDG
BILANGES_SERUM_RESPONSE_TRANSLATION	1.48358	0.0302267	0.125583	2-NBDG	-0.983009	0.478673	0.983863	NA	-0.972345	0.465854	0.881248	NA	0.844598	0.705568	1	NA	1.21179	0.160878	0.382777	NA	yes	yes	1	2-NBDG
BOYAULT_LIVER_CANCER_SUBCLASS_G12_UP	1.5131	0.00326797	0.111247	2-NBDG	1.00176	0.437086	0.780969	NA	0.938483	0.625668	1	NA	0.646729	0.895745	1	NA	1.24934	0.0526316	0.335392	NA	yes	yes	1	2-NBDG
KEGG_NON_SMALL_CELL_LUNG_CANCER	1.65567	0	0.0533394	2-NBDG	-0.794648	0.894133	1	NA	0.998189	0.456681	1	NA	-0.977769	0.4	0.655367	NA	1.15091	0.183007	0.456356	NA	yes	yes	1	2-NBDG
ZHANG_RESPONSE_TO_IKK_INHIBITOR_AND_TNF_DN	1.47666	0.0202532	0.127458	2-NBDG	-1.23032	0.175412	0.755241	NA	-0.863726	0.701493	0.964321	NA	1.27706	0.0647773	1	NA	1.00535	0.448845	0.667581	NA	yes	yes	1	2-NBDG
BIOCARTA_IL3_PATHWAY	1.4619	0.0106383	0.136144	2-NBDG	-0.805064	0.868809	1	NA	-1.03402	0.329231	0.85551	NA	NA	NA	NA	NA	1.0513	0.3424	0.610824	NA	yes	yes	1	2-NBDG
KOKKINAKIS_METHIONINE_DEPRIVATION_48HR_UP	1.77014	0	0.0241147	2-NBDG	0.952046	0.543974	0.830514	NA	-0.888642	0.700549	0.944085	NA	0.635298	0.977889	1	NA	0.88057	0.680412	0.846298	NA	yes	yes	1	2-NBDG
JAIN_NFKB_SIGNALING	1.61916	0.0057971	0.065614	2-NBDG	-0.88086	0.673789	1	NA	0.869459	0.710356	1	NA	1.18147	0.19899	1	NA	1.00833	0.428088	0.665578	NA	yes	yes	1	2-NBDG
HOEBEKE_LYMPHOID_STEM_CELL_UP	1.75359	0	0.0265945	2-NBDG	1.16631	0.184564	0.581952	NA	-1.32241	0.0670241	0.681163	NA	0.595557	0.973843	0.99905	NA	1.04605	0.36833	0.61637	NA	yes	yes	1	2-NBDG
BASSO_CD40_SIGNALING_DN	1.41641	0.015748	0.15917	2-NBDG	-0.870176	0.704545	1	NA	0.869176	0.703822	1	NA	0.83664	0.753564	1	NA	0.949555	0.552496	0.744907	NA	yes	yes	1	2-NBDG
PID_PI3K_PLC_TRK_PATHWAY	1.35254	0.0349127	0.210205	2-NBDG	-0.83827	0.754848	1	NA	0.975047	0.484751	1	NA	0.646159	0.901728	1	NA	1.30894	0.0666667	0.26715	NA	yes	yes	1	2-NBDG
REACTOME_INTEGRATION_OF_ENERGY_METABOLISM	1.7902	0.00242131	0.0206279	2-NBDG	-0.670536	0.897651	1	NA	-1.20204	0.217391	0.717532	NA	0.823013	0.829809	1	NA	1.21955	0.214844	0.371611	NA	yes	yes	1	2-NBDG
YAO_TEMPORAL_RESPONSE_TO_PROGESTERONE_CLUSTER_12	1.35539	0.00641026	0.207365	2-NBDG	1.13815	0.127389	0.603641	NA	-1.01355	0.3879	0.871162	NA	0.825184	0.79571	1	NA	1.09613	0.229167	0.537501	NA	yes	yes	1	2-NBDG
GU_PDEF_TARGETS_DN	1.45679	0.0287081	0.139775	2-NBDG	-0.738333	0.880303	1	NA	-0.788593	0.875	0.993315	NA	1.3898	0.0553145	0.953433	NA	1.11749	0.289655	0.503403	NA	yes	yes	1	2-NBDG
WINTER_HYPOXIA_UP	1.83101	0	0.0141082	2-NBDG	1.04912	0.35	0.720508	NA	0.922232	0.591125	1	NA	0.906487	0.702811	1	NA	-0.899399	0.612832	0.992074	NA	yes	yes	1	2-NBDG
HEIDENBLAD_AMPLICON_12P11_12_UP	1.77506	0.00229885	0.0235214	2-NBDG	1.22875	0.169492	0.544959	NA	1.13368	0.259319	1	NA	-1.03612	0.376238	0.583193	NA	-0.75272	0.873536	1	NA	yes	yes	1	2-NBDG
REACTOME_RIP_MEDIATED_NFKB_ACTIVATION_VIA_DAI	1.70054	0.00520833	0.0399447	2-NBDG	0.875256	0.726688	0.905433	NA	-0.899227	0.674359	0.939173	NA	0.881069	0.65866	1	NA	0.719118	0.933898	0.98405	NA	yes	yes	1	2-NBDG
SASSON_RESPONSE_TO_GONADOTROPHINS_DN	1.65656	0.0277136	0.053541	2-NBDG	0.963196	0.494279	0.819332	NA	-1.23911	0.173594	0.68583	NA	0.780321	0.865792	1	NA	0.710035	0.857685	0.988464	NA	yes	yes	1	2-NBDG
BIOCARTA_HCMV_PATHWAY	1.78704	0.0022779	0.0213184	2-NBDG	0.79574	0.765258	0.959957	NA	-0.951176	0.516355	0.885141	NA	0.673374	0.882423	1	NA	1.24036	0.176136	0.346044	NA	yes	yes	1	2-NBDG
IVANOVSKA_MIR106B_TARGETS	1.34668	0.0478873	0.214296	2-NBDG	0.84281	0.835766	0.930369	NA	0.728961	0.979365	1	NA	0.906807	0.686869	1	NA	1.06148	0.32247	0.593716	NA	yes	yes	1	2-NBDG
KEGG_COLORECTAL_CANCER	1.88853	0	0.00855389	2-NBDG	-0.770618	0.879334	1	NA	0.793626	0.89939	1	NA	0.724229	0.882413	1	NA	1.25205	0.0972222	0.331873	NA	yes	yes	1	2-NBDG
PID_WNT_NONCANONICAL_PATHWAY	1.42265	0.0412621	0.154843	2-NBDG	-0.709598	0.921965	1	NA	0.869999	0.685155	1	NA	0.867961	0.673985	1	NA	-0.837203	0.737745	1	NA	yes	yes	1	2-NBDG
PID_CDC42_REG_PATHWAY	1.76112	0	0.0256094	2-NBDG	-0.996529	0.472954	0.975593	NA	-0.758661	0.965054	0.994816	NA	1.20157	0.245219	1	NA	0.915627	0.650338	0.792789	NA	yes	yes	1	2-NBDG
KEGG_BUTANOATE_METABOLISM	1.60872	0	0.0702951	2-NBDG	-0.920214	0.661017	0.999654	NA	0.913517	0.70927	1	NA	1.11463	0.375415	1	NA	1.23164	0.0915916	0.357927	NA	yes	yes	1	2-NBDG
LINDSTEDT_DENDRITIC_CELL_MATURATION_B	1.68607	0.0121655	0.0427274	2-NBDG	-0.872693	0.659777	1	NA	-0.745339	0.883085	0.997413	NA	-1.32108	0.09375	0.342451	NA	1.22385	0.179963	0.365854	NA	yes	yes	1	2-NBDG
SA_G1_AND_S_PHASES	1.48111	0	0.125726	2-NBDG	-0.981865	0.483574	0.981688	NA	-1.13844	0.170088	0.769371	NA	NA	NA	NA	NA	1.14572	0.194915	0.46491	NA	yes	yes	1	2-NBDG
DAZARD_UV_RESPONSE_CLUSTER_G24	1.32267	0.0384615	0.23057	2-NBDG	-0.86682	0.74966	1	NA	-0.777901	0.976812	0.991482	NA	0.82052	0.725513	1	NA	-1.19212	0.109694	0.79478	NA	yes	yes	1	2-NBDG
ST_JNK_MAPK_PATHWAY	1.39757	0.0343915	0.174542	2-NBDG	0.742803	0.958333	0.979483	NA	-0.90825	0.671958	0.92983	NA	0.991254	0.523911	1	NA	-0.910988	0.653302	0.979552	NA	yes	yes	1	2-NBDG
REACTOME_SEMAPHORIN_INTERACTIONS	1.89748	0	0.00795965	2-NBDG	-1.25965	0.155309	0.697214	NA	0.923444	0.565812	1	NA	1.10706	0.333333	1	NA	1.11728	0.318841	0.503176	NA	yes	yes	1	2-NBDG
PID_AURORA_A_PATHWAY	1.42882	0	0.15322	2-NBDG	-1.09275	0.224269	0.921841	NA	1.01844	0.404255	1	NA	0.746428	0.826374	1	NA	0.896189	0.82687	0.822459	NA	yes	yes	1	2-NBDG
TOMIDA_METASTASIS_UP	1.33167	0	0.224036	2-NBDG	-1.10995	0.189599	0.920562	NA	0.943377	0.655431	1	NA	0.748363	0.81523	1	NA	0.856571	0.950617	0.878594	NA	yes	yes	1	2-NBDG
PID_IL23_PATHWAY	1.4073	0	0.166263	2-NBDG	-0.976363	0.549669	0.98463	NA	1.13471	0.122807	1	NA	-0.626821	0.985915	0.949228	NA	-0.817786	1	1	NA	yes	yes	1	2-NBDG
BIOCARTA_IL2_PATHWAY	2.36637	0	0	2-NBDG	1.01491	0.416667	0.767516	NA	0.77653	0.944359	1	NA	-0.692642	0.866197	0.907619	NA	0.959869	0.557724	0.728061	NA	yes	yes	1	2-NBDG
KEGG_GLYCOSAMINOGLYCAN_BIOSYNTHESIS_HEPARAN_SULFATE	1.69977	0.007109	0.040047	2-NBDG	-0.819761	0.7443	1	NA	-0.830362	0.745721	0.984278	NA	1.27509	0.162896	1	NA	0.954982	0.501805	0.738088	NA	yes	yes	1	2-NBDG
REACTOME_CHONDROITIN_SULFATE_BIOSYNTHESIS	1.51345	0.0109589	0.111334	2-NBDG	-0.895126	0.657709	1	NA	-0.719326	0.997085	0.996399	NA	NA	NA	NA	NA	0.808189	0.868908	0.934323	NA	yes	yes	1	2-NBDG
ZUCCHI_METASTASIS_UP	1.86628	0.00236407	0.0104039	2-NBDG	1.00832	0.444444	0.773103	NA	-1.29347	0.131403	0.699553	NA	-0.960457	0.478261	0.669239	NA	0.89342	0.617591	0.828586	NA	yes	yes	1	2-NBDG
TAKEDA_TARGETS_OF_NUP98_HOXA9_FUSION_3D_DN	1.70966	0.00704225	0.0378869	2-NBDG	1.14739	0.264865	0.592418	NA	-0.859532	0.67402	0.96399	NA	-0.853944	0.701031	0.773677	NA	1.01578	0.43738	0.655748	NA	yes	yes	1	2-NBDG
BOYAULT_LIVER_CANCER_SUBCLASS_G5_DN	1.45191	0.0446429	0.141504	2-NBDG	-0.710715	0.875217	1	NA	-0.907618	0.561576	0.929806	NA	-1.20048	0.166667	0.432611	NA	-0.91302	0.565032	0.977184	NA	yes	yes	1	2-NBDG
FLECHNER_BIOPSY_KIDNEY_TRANSPLANT_REJECTED_VS_OK_UP	2.04481	0	0.00130162	2-NBDG	0.841854	0.892	0.931866	NA	0.951765	0.583697	1	NA	-1.03333	0.166667	0.583579	NA	0.936722	0.6144	0.766165	NA	yes	yes	1	2-NBDG
LIAN_LIPA_TARGETS_3M	1.70345	0	0.0393919	2-NBDG	1.19992	0.0809524	0.578854	NA	0.897749	0.731812	1	NA	0.837911	0.751301	1	NA	0.792271	0.941896	0.950936	NA	yes	yes	1	2-NBDG
NOJIMA_SFRP2_TARGETS_DN	1.55517	0.0131234	0.0908374	2-NBDG	0.643783	0.997245	0.998694	NA	0.953787	0.517685	1	NA	0.886637	0.640462	1	NA	0.78046	0.848958	0.959837	NA	yes	yes	1	2-NBDG
KOHOUTEK_CCNT2_TARGETS	1.56019	0.0199005	0.0901841	2-NBDG	-0.632116	0.950558	1	NA	1.31452	0.115385	1	NA	1.32175	0.0744571	1	NA	1.21901	0.17341	0.372029	NA	yes	yes	1	2-NBDG
MYLLYKANGAS_AMPLIFICATION_HOT_SPOT_23	1.35031	0.0604534	0.211302	2-NBDG	-1.26733	0.127352	0.693586	NA	0.783263	0.875394	1	NA	0.801943	0.74	1	NA	0.684084	0.982425	0.997013	NA	no	yes	1	2-NBDG
ALCALAY_AML_BY_NPM1_LOCALIZATION_DN	1.42089	0.0448549	0.155994	2-NBDG	1.22613	0.136499	0.546139	NA	0.702228	0.960848	1	NA	1.03461	0.41	1	NA	1.07263	0.34331	0.575447	NA	yes	yes	1	2-NBDG
MCCLUNG_DELTA_FOSB_TARGETS_2WK	2.10884	0	0.000680061	2-NBDG	1.06788	0.326599	0.698662	NA	1.15777	0.20827	1	NA	1.37122	0.0703782	0.959253	NA	1.2706	0.113559	0.314109	NA	yes	yes	1	2-NBDG
REACTOME_LIPID_DIGESTION_MOBILIZATION_AND_TRANSPORT	1.45872	0.0289157	0.138853	2-NBDG	1.03673	0.39521	0.737858	NA	-0.783583	0.913279	0.991514	NA	0.802816	0.753529	1	NA	1.25609	0.121951	0.327995	NA	yes	yes	1	2-NBDG
REACTOME_ACTIVATED_POINT_MUTANTS_OF_FGFR2	1.30824	0.0602094	0.244517	2-NBDG	0.95811	0.537594	0.822822	NA	1.18516	0.156105	1	NA	NA	NA	NA	NA	1.17258	0.173486	0.431336	NA	no	yes	1	2-NBDG
SU_LIVER	1.31832	0.028125	0.234614	2-NBDG	1.13935	0.129808	0.602965	NA	0.913861	0.681223	1	NA	-1.1734	0.205128	0.452595	NA	-0.994604	0.450704	0.899968	NA	yes	yes	1	2-NBDG
CHUANG_OXIDATIVE_STRESS_RESPONSE_UP	1.58292	0	0.0809806	2-NBDG	0.94564	0.608696	0.84052	NA	1.07247	0.307018	1	NA	1.2083	0.248322	1	NA	1.31674	0.0616667	0.257201	NA	yes	yes	1	2-NBDG
PID_IL12_STAT4_PATHWAY	1.77801	0.00232558	0.0231771	2-NBDG	0.97731	0.486702	0.799114	NA	1.37407	0.0774648	1	NA	1.01461	0.482262	1	NA	1.14516	0.268248	0.465574	NA	yes	yes	1	2-NBDG
CASORELLI_APL_SECONDARY_VS_DE_NOVO_UP	1.37066	0.0776942	0.194518	2-NBDG	-1.28885	0.142405	0.663877	NA	0.840082	0.709507	1	NA	0.87016	0.68172	1	NA	1.09246	0.342155	0.542718	NA	no	yes	1	2-NBDG
WEBER_METHYLATED_HCP_IN_SPERM_UP	2.0521	0	0.00118159	2-NBDG	1.23355	0.126183	0.551768	NA	1.14019	0.240066	1	NA	NA	NA	NA	NA	-0.620919	1	1	NA	yes	yes	1	2-NBDG
OSMAN_BLADDER_CANCER_UP	1.56042	0.0261283	0.0903127	2-NBDG	0.908186	0.600529	0.882509	NA	1.23598	0.179262	1	NA	0.99495	0.52	1	NA	1.24684	0.182163	0.338025	NA	yes	yes	1	2-NBDG
DARWICHE_PAPILLOMA_RISK_HIGH_UP	1.43291	0.0265252	0.151649	2-NBDG	0.981579	0.476015	0.799876	NA	0.90146	0.66195	1	NA	1.01375	0.483484	1	NA	1.15787	0.197987	0.45013	NA	yes	yes	1	2-NBDG
ROVERSI_GLIOMA_COPY_NUMBER_UP	1.48054	0.0496454	0.12589	2-NBDG	-1.25027	0.199653	0.716856	NA	0.848789	0.69459	1	NA	0.829581	0.81332	1	NA	-1.13154	0.29476	0.81447	NA	yes	yes	1	2-NBDG
THEILGAARD_NEUTROPHIL_AT_SKIN_WOUND_UP	1.60093	0	0.0738011	2-NBDG	-1.23794	0.0843672	0.740049	NA	-0.887302	0.809375	0.946155	NA	-0.916822	0.461538	0.704989	NA	1.25616	0.0679117	0.328232	NA	yes	yes	1	2-NBDG
BAKER_HEMATOPOIESIS_STAT3_TARGETS	1.4698	0.0432692	0.132592	2-NBDG	0.635666	0.951456	0.99658	NA	1.14767	0.274306	1	NA	0.662494	0.885578	1	NA	0.758567	0.79017	0.972573	NA	yes	yes	1	2-NBDG
SARRIO_EPITHELIAL_MESENCHYMAL_TRANSITION_DN	2.15657	0	0.000364304	2-NBDG	1.30303	0.0754717	0.471721	NA	1.04573	0.371567	1	NA	0	0	1	NA	0.642149	0.984321	1	NA	yes	yes	1	2-NBDG
GHANDHI_BYSTANDER_IRRADIATION_UP	1.53621	0.045977	0.100248	2-NBDG	0.804287	0.748804	0.957656	NA	-1.14485	0.252847	0.766326	NA	0.661055	0.943377	1	NA	1.30536	0.12406	0.270803	NA	yes	yes	1	2-NBDG
PODAR_RESPONSE_TO_ADAPHOSTIN_DN	2.36464	0	0	2-NBDG	-0.706087	0.950635	1	NA	-0.666118	1	1	NA	1.02019	0.491145	1	NA	1.03549	0.380795	0.628467	NA	yes	yes	1	2-NBDG
KEGG_DRUG_METABOLISM_OTHER_ENZYMES	2.43999	0	0	2-NBDG	0.755183	0.962547	0.97636	NA	0.763416	0.944708	1	NA	-0.667765	0.919192	0.921921	NA	1.2541	0.101473	0.329944	NA	yes	yes	1	2-NBDG
AKL_HTLV1_INFECTION_DN	1.4059	0.0277008	0.166666	2-NBDG	0.912614	0.710204	0.875372	NA	0.960673	0.523379	1	NA	0.566342	0.976313	0.993693	NA	1.10389	0.258224	0.524311	NA	yes	yes	1	2-NBDG
REACTOME_DESTABILIZATION_OF_MRNA_BY_KSRP	1.45593	0	0.139296	2-NBDG	-1.14352	0.126898	0.891796	NA	-0.934198	0.84466	0.908095	NA	1.36952	0.0919952	0.968439	NA	0.865006	0.909348	0.864331	NA	yes	yes	1	2-NBDG
HANN_RESISTANCE_TO_BCL2_INHIBITOR_UP	1.57859	0.0242718	0.0825644	2-NBDG	-1.11646	0.306785	0.936134	NA	0.80435	0.8	1	NA	0.878405	0.672185	1	NA	1.18867	0.216165	0.409759	NA	yes	yes	1	2-NBDG
MEISSNER_BRAIN_HCP_WITH_H3_UNMETHYLATED	1.42371	0.0238727	0.154434	2-NBDG	0.971082	0.5	0.806944	NA	0.84614	0.772866	1	NA	0.70042	0.852535	1	NA	-0.987281	0.465882	0.908421	NA	yes	yes	1	2-NBDG
BROWNE_HCMV_INFECTION_10HR_UP	2.01195	0	0.00196961	2-NBDG	1.03208	0.328622	0.748005	NA	0.985276	0.482226	1	NA	1.16534	0.199393	1	NA	0.918949	0.612521	0.790309	NA	yes	yes	1	2-NBDG
DORSAM_HOXA9_TARGETS_DN	1.72032	0.00240964	0.0347546	2-NBDG	0.684178	0.952	0.992263	NA	0.758531	0.849916	1	NA	1.28043	0.128571	1	NA	0.962437	0.504537	0.72412	NA	yes	yes	1	2-NBDG
MAGRANGEAS_MULTIPLE_MYELOMA_IGLL_VS_IGLK_UP	1.60342	0.0119048	0.0728462	2-NBDG	-0.948087	0.530675	0.991103	NA	0.987771	0.471698	1	NA	0.732485	0.843683	1	NA	1.2523	0.138053	0.331761	NA	yes	yes	1	2-NBDG
REACTOME_G1_S_TRANSITION	1.42877	0	0.152904	2-NBDG	0.964771	0.574324	0.816969	NA	0.89292	0.756794	1	NA	0.705186	0.947686	1	NA	1.20847	0.0687593	0.385174	NA	yes	yes	1	2-NBDG
VALK_AML_WITH_FLT3_ITD	1.5088	0.02	0.113747	2-NBDG	-0.756445	0.847095	1	NA	-0.718381	0.972081	0.99649	NA	1.34752	0.0925727	1	NA	1.26874	0.121693	0.315714	NA	yes	yes	1	2-NBDG
GAUSSMANN_MLL_AF4_FUSION_TARGETS_D_UP	1.50721	0.0169492	0.114482	2-NBDG	1.2529	0.131868	0.541611	NA	-0.854259	0.721649	0.964076	NA	1.00575	0.50275	1	NA	1.10951	0.288425	0.517605	NA	yes	yes	1	2-NBDG
NAKAMURA_TUMOR_ZONE_PERIPHERAL_VS_CENTRAL_UP	1.33698	0	0.220029	2-NBDG	-0.864064	0.865528	1	NA	1.05948	0.258621	1	NA	0.751217	0.965	1	NA	1.09519	0.183511	0.538064	NA	yes	yes	1	2-NBDG
ROZANOV_MMP14_TARGETS_UP	1.61918	0	0.0658934	2-NBDG	-1.05797	0.304957	0.966209	NA	1.07359	0.214628	1	NA	0.968933	0.619	1	NA	0.848084	0.970784	0.88767	NA	yes	yes	1	2-NBDG
WNT_SIGNALING	1.41294	0.0247934	0.161141	2-NBDG	-0.779668	0.903723	1	NA	0.853824	0.821374	1	NA	1.25728	0.100101	1	NA	1.20107	0.130933	0.397092	NA	yes	yes	1	2-NBDG
LUI_THYROID_CANCER_PAX8_PPARG_DN	1.88715	0	0.00851672	2-NBDG	0.799744	0.944251	0.957213	NA	1.17919	0.141066	1	NA	0.741183	0.861555	1	NA	0.936582	0.584541	0.765722	NA	yes	yes	1	2-NBDG
JAZAG_TGFB1_SIGNALING_VIA_SMAD4_UP	1.64444	0.00542005	0.0569398	2-NBDG	0.946986	0.57971	0.838305	NA	0.988138	0.463047	1	NA	0.792811	0.854271	1	NA	1.02285	0.392256	0.645656	NA	yes	yes	1	2-NBDG
LEE_LIVER_CANCER_ACOX1_UP	1.32616	0.0174216	0.228788	2-NBDG	-0.797709	0.928571	1	NA	1.2257	0.0629371	1	NA	1.23617	0.159751	1	NA	0.843457	0.886646	0.892467	NA	yes	yes	1	2-NBDG
DAIRKEE_TERT_TARGETS_DN	1.50468	0.035443	0.115922	2-NBDG	0.896073	0.610795	0.891326	NA	1.0248	0.408163	1	NA	0.998536	0.506012	1	NA	-0.791591	0.793792	1	NA	yes	yes	1	2-NBDG
REACTOME_DIABETES_PATHWAYS	1.34982	0.00664452	0.210344	2-NBDG	-1.01091	0.442683	0.977567	NA	0.809416	0.919264	1	NA	0.768803	0.900702	1	NA	1.18101	0.11878	0.419512	NA	yes	yes	1	2-NBDG
PEART_HDAC_PROLIFERATION_CLUSTER_DN	1.88227	0	0.00871937	2-NBDG	1.18852	0.118881	0.576865	NA	1.17134	0.198758	1	NA	0.58465	0.975585	0.996345	NA	0.829156	0.786441	0.913023	NA	yes	yes	1	2-NBDG
HOSHIDA_LIVER_CANCER_LATE_RECURRENCE_DN	1.63628	0.0147059	0.0594092	2-NBDG	-0.607772	0.979719	1	NA	0.692378	0.919866	1	NA	1.1967	0.196907	1	NA	0.934211	0.565455	0.768613	NA	yes	yes	1	2-NBDG
SANDERSON_PPARA_TARGETS	1.70451	0	0.039248	2-NBDG	0.866902	0.681115	0.911309	NA	-0.687718	0.994872	0.99807	NA	NA	NA	NA	NA	1.18281	0.204082	0.417826	NA	yes	yes	1	2-NBDG
WINTER_HYPOXIA_DN	1.38262	0.0182927	0.185625	2-NBDG	-0.874435	0.745383	1	NA	0.788221	0.945428	1	NA	0.963224	0.575789	1	NA	1.03296	0.388626	0.632727	NA	yes	yes	1	2-NBDG
MITSIADES_RESPONSE_TO_APLIDIN_UP	1.35649	0.0443213	0.206594	2-NBDG	-0.766185	0.918367	1	NA	-0.933875	0.607046	0.906956	NA	0.642093	1	1	NA	1.00566	0.424293	0.667515	NA	yes	yes	1	2-NBDG
ABDELMOHSEN_ELAVL4_TARGETS	1.42507	0.00326797	0.153711	2-NBDG	-0.86085	0.799514	1	NA	0.896214	0.744413	1	NA	NA	NA	NA	NA	1.16217	0.132283	0.443968	NA	yes	yes	1	2-NBDG
PID_TNF_PATHWAY	1.55697	0.00550964	0.0908867	2-NBDG	-1.15013	0.206522	0.885349	NA	-0.980776	0.501493	0.875788	NA	0.638568	0.934392	1	NA	-1.21714	0.106061	0.768469	NA	yes	yes	1	2-NBDG
JAZAERI_BREAST_CANCER_BRCA1_VS_BRCA2_UP	1.47393	0.0307692	0.129696	2-NBDG	1.21145	0.155496	0.561644	NA	-1.04337	0.350126	0.845241	NA	1.21969	0.186387	1	NA	1.13534	0.266174	0.479614	NA	yes	yes	1	2-NBDG
KIM_RESPONSE_TO_TSA_AND_DECITABINE_UP	1.6886	0	0.041912	2-NBDG	-0.981307	0.481858	0.981002	NA	-0.967573	0.523035	0.883934	NA	0.993375	0.543807	1	NA	-0.987041	0.447236	0.907985	NA	yes	yes	1	2-NBDG
VERNELL_RETINOBLASTOMA_PATHWAY_UP	1.49157	0.0229008	0.122267	2-NBDG	0.968708	0.513196	0.812774	NA	-1.11206	0.259067	0.781703	NA	-0.981959	0.5	0.650704	NA	1.18686	0.209507	0.4126	NA	yes	yes	1	2-NBDG
SCHMIDT_POR_TARGETS_IN_LIMB_BUD_UP	1.56374	0.0224439	0.0889103	2-NBDG	-0.671472	0.915	1	NA	-0.691933	0.96088	0.999528	NA	-1.01899	0.435897	0.604366	NA	0.970094	0.499086	0.711996	NA	yes	yes	1	2-NBDG
JIANG_AGING_HYPOTHALAMUS_DN	1.59048	0.0141844	0.0771957	2-NBDG	1.38964	0.0769231	0.418766	NA	1.11476	0.30782	1	NA	-1.0547	0.4	0.565299	NA	1.22295	0.176786	0.366322	NA	yes	yes	1	2-NBDG
ADDYA_ERYTHROID_DIFFERENTIATION_BY_HEMIN	1.49447	0	0.120337	2-NBDG	-1.02704	0.405876	0.978619	NA	-1.03046	0.320175	0.856381	NA	0.824223	0.780738	1	NA	1.03845	0.342657	0.622913	NA	yes	yes	1	2-NBDG
GOLDRATH_HOMEOSTATIC_PROLIFERATION	1.48685	0.00287356	0.124132	2-NBDG	1.08088	0.286765	0.689453	NA	0.746864	0.967647	1	NA	1.0483	0.392	1	NA	1.09395	0.265101	0.540199	NA	yes	yes	1	2-NBDG
HOUSTIS_ROS	1.54149	0.0222222	0.0975916	2-NBDG	1.16325	0.225	0.584853	NA	0.855061	0.694491	1	NA	1.16282	0.277174	1	NA	1.19665	0.218115	0.401557	NA	yes	yes	1	2-NBDG
NUNODA_RESPONSE_TO_DASATINIB_IMATINIB_UP	1.45047	0.0383632	0.141085	2-NBDG	0.913145	0.616314	0.875969	NA	0.823595	0.79868	1	NA	0.648791	0.899233	1	NA	1.19321	0.178947	0.406246	NA	yes	yes	1	2-NBDG
BOGNI_TREATMENT_RELATED_MYELOID_LEUKEMIA_DN	1.83491	0.0049505	0.0138078	2-NBDG	-1.31115	0.136086	0.626015	NA	-1.00587	0.423645	0.865564	NA	-1.20627	0.166667	0.428183	NA	1.01703	0.443082	0.655024	NA	yes	yes	1	2-NBDG
BOYAULT_LIVER_CANCER_SUBCLASS_G3_DN	1.46727	0.0160858	0.133272	2-NBDG	1.21719	0.105085	0.556289	NA	-1.28199	0.0589888	0.701754	NA	-1.17978	0.184211	0.451688	NA	1.04404	0.36163	0.615839	NA	yes	yes	1	2-NBDG
SEIDEN_MET_SIGNALING	1.57692	0.00757576	0.083282	2-NBDG	1.03993	0.369637	0.731212	NA	0.775621	0.878315	1	NA	-0.797884	0.722973	0.833813	NA	1.17888	0.2125	0.422054	NA	yes	yes	1	2-NBDG
SCHAVOLT_TARGETS_OF_TP53_AND_TP63	1.56526	0.0261283	0.0881313	2-NBDG	-0.67901	0.921875	1	NA	1.10154	0.31614	1	NA	-0.965183	0.513812	0.665167	NA	1.14269	0.260628	0.469244	NA	yes	yes	1	2-NBDG
KANNAN_TP53_TARGETS_DN	1.43046	0.0110497	0.152882	2-NBDG	1.0741	0.298039	0.697838	NA	0.774644	0.956587	1	NA	-1.35981	0.10274	0.326941	NA	1.1209	0.235105	0.499546	NA	yes	yes	1	2-NBDG
SESTO_RESPONSE_TO_UV_C4	1.9219	0	0.00613648	2-NBDG	-1.10212	0.270588	0.920026	NA	1.12814	0.156168	1	NA	0.783156	0.76	1	NA	0.763967	0.990741	0.970921	NA	yes	yes	1	2-NBDG
CHIBA_RESPONSE_TO_TSA_DN	1.57583	0.0311804	0.0833926	2-NBDG	0.835807	0.661499	0.936849	NA	-1.15714	0.247768	0.753998	NA	0.935962	0.607509	1	NA	-0.90798	0.582305	0.980725	NA	yes	yes	1	2-NBDG
SHAFFER_IRF4_TARGETS_IN_PLASMA_CELL_VS_MATURE_B_LYMPHOCYTE	1.45373	0.00636943	0.139855	2-NBDG	0.963135	0.562842	0.818719	NA	1.11841	0.192958	1	NA	-1.15724	0.0952381	0.464574	NA	1.22816	0.084375	0.360688	NA	yes	yes	1	2-NBDG
MA_PITUITARY_FETAL_VS_ADULT_DN	1.48421	0.00549451	0.126048	2-NBDG	-0.840023	0.764951	1	NA	-0.959184	0.530831	0.886012	NA	0.968256	0.555966	1	NA	-0.986699	0.472019	0.906549	NA	yes	yes	1	2-NBDG
BIOCARTA_CHREBP2_PATHWAY	1.5913	0	0.0770823	2-NBDG	0.997421	0.431159	0.781198	NA	0.794139	0.885802	1	NA	0.830997	0.754797	1	NA	1.2098	0.132686	0.383067	NA	yes	yes	1	2-NBDG
KAMMINGA_SENESCENCE	1.97242	0	0.00344098	2-NBDG	1.04987	0.281513	0.720557	NA	0.983386	0.484672	1	NA	0.886295	0.649104	1	NA	1.24923	0.066874	0.33528	NA	yes	yes	1	2-NBDG
MARTINEZ_RESPONSE_TO_TRABECTEDIN_UP	1.6363	0	0.0596753	2-NBDG	-0.812108	0.886308	1	NA	-0.957461	0.602837	0.885414	NA	0.751483	0.86619	1	NA	0.749419	0.992492	0.977325	NA	yes	yes	1	2-NBDG
MMS_MOUSE_LYMPH_HIGH_4HRS_UP	1.57456	0.0101781	0.0840099	2-NBDG	-0.818253	0.799435	1	NA	0.817945	0.843354	1	NA	0.958032	0.564845	1	NA	1.11236	0.278607	0.511938	NA	yes	yes	1	2-NBDG
BIOCARTA_STEM_PATHWAY	1.62907	0.00242718	0.0621421	2-NBDG	1.25251	0.0997067	0.541281	NA	0.711106	0.962843	1	NA	NA	NA	NA	NA	1.04529	0.366606	0.615213	NA	yes	yes	1	2-NBDG
BIOCARTA_IL12_PATHWAY	1.71158	0.00263158	0.0373969	2-NBDG	-0.897497	0.639777	1	NA	1.30401	0.086478	1	NA	1.24108	0.196471	1	NA	1.10111	0.283713	0.529067	NA	yes	yes	1	2-NBDG
REACTOME_RESPIRATORY_ELECTRON_TRANSPORT	1.80755	0	0.0174616	2-NBDG	1.15638	0.167742	0.584554	NA	0.862106	0.740061	1	NA	0.698294	0.911043	1	NA	1.30248	0.0738916	0.273011	NA	yes	yes	1	2-NBDG
PID_TRAIL_PATHWAY	1.35415	0.0247678	0.208476	2-NBDG	-0.813771	0.879397	1	NA	-1.12557	0.175896	0.775045	NA	0.638166	0.910186	1	NA	0.966188	0.512384	0.717718	NA	yes	yes	1	2-NBDG
PETROVA_ENDOTHELIUM_LYMPHATIC_VS_BLOOD_DN	1.33101	0.0643432	0.224531	2-NBDG	1.02632	0.382576	0.76325	NA	-0.815798	0.892562	0.9913	NA	0.78963	0.900901	1	NA	1.03934	0.382258	0.621542	NA	no	yes	1	2-NBDG
REACTOME_INFLUENZA_VIRAL_RNA_TRANSCRIPTION_AND_REPLICATION	-0.891449	0.671096	0.851616	NA	0.764386	0.944056	0.97275	NA	-0.989073	0.466102	0.873792	NA	0.812131	0.844221	1	NA	1.34575	0.0522876	0.225532	2-NBDG	no	yes	1	2-NBDG
GRAHAM_CML_QUIESCENT_VS_NORMAL_DIVIDING_UP	-1.25521	0.157285	0.441014	NA	-1.30679	0.113636	0.638595	NA	-1.0849	0.310513	0.8089	NA	0.69595	0.878178	1	NA	1.32411	0.101786	0.249151	2-NBDG	no	yes	1	2-NBDG
REACTOME_HS_GAG_DEGRADATION	-1.15258	0.222581	0.539757	NA	-0.921185	0.588889	1	NA	-0.82237	0.817961	0.98859	NA	1.11581	0.359903	1	NA	1.32837	0.0889262	0.244609	2-NBDG	no	yes	1	2-NBDG
TIEN_INTESTINE_PROBIOTICS_24HR_DN	1.15507	0.243304	0.397637	NA	-0.813195	0.737439	1	NA	0.691049	0.910394	1	NA	0.863623	0.846	1	NA	1.34466	0.114068	0.226926	2-NBDG	no	yes	1	2-NBDG
REACTOME_PURINE_METABOLISM	-0.771707	0.779385	0.949014	NA	-0.950908	0.537068	0.988795	NA	-0.645603	0.969697	1	NA	1.03343	0.453552	1	NA	1.33912	0.126374	0.233578	2-NBDG	no	yes	1	2-NBDG
CHIANG_LIVER_CANCER_SUBCLASS_POLYSOMY7_UP	0.815722	0.807018	0.904401	NA	-0.820655	0.772586	1	NA	0.726068	0.928571	1	NA	1.32855	0.073695	1	NA	1.34695	0.0919325	0.225346	2-NBDG	no	yes	1	2-NBDG
PID_S1P_META_PATHWAY	0.684804	0.910377	0.97848	NA	0.624085	0.967089	0.994942	NA	0.611785	0.983842	0.998192	NA	0.846977	0.696759	1	NA	1.38806	0.101145	0.186767	2-NBDG	no	yes	1	2-NBDG
IKEDA_MIR30_TARGETS_DN	-1.06391	0.364686	0.648184	NA	-1.0635	0.344681	0.951292	NA	0.904053	0.63711	1	NA	0.813897	0.745033	1	NA	1.32984	0.0934256	0.243073	2-NBDG	no	yes	1	2-NBDG
DAVICIONI_MOLECULAR_ARMS_VS_ERMS_DN	0.86625	0.697051	0.845217	NA	-0.693464	0.934621	1	NA	-1.15123	0.186275	0.757367	NA	0.803193	0.895896	1	NA	1.3371	0.0938567	0.235332	2-NBDG	no	yes	1	2-NBDG
GHANDHI_DIRECT_IRRADIATION_DN	1.10888	0.303448	0.462184	NA	-0.811869	0.775701	1	NA	0.796182	0.789565	1	NA	-0.93886	0.577778	0.69353	NA	1.36461	0.0780142	0.209356	2-NBDG	no	yes	1	2-NBDG
REACTOME_CHROMOSOME_MAINTENANCE	1.17408	0.24356	0.374678	NA	-0.995763	0.471246	0.976624	NA	1.41227	0.0731707	1	NA	1.22516	0.0995976	1	NA	1.37353	0.0922787	0.20124	2-NBDG	no	yes	1	2-NBDG
REACTOME_TRAFFICKING_OF_AMPA_RECEPTORS	1.20318	0.136111	0.342189	NA	1.09268	0.280142	0.671189	NA	0.920328	0.613057	1	NA	0.682704	0.876804	1	NA	1.38639	0.0551724	0.187649	2-NBDG	no	yes	1	2-NBDG
PID_EPHB_FWD_PATHWAY	-0.855897	0.671454	0.879108	NA	1.05306	0.338068	0.720111	NA	-0.904802	0.603604	0.930579	NA	-0.86052	0.723077	0.768376	NA	1.44799	0.0541516	0.135959	2-NBDG	no	yes	1	2-NBDG
KOBAYASHI_RESPONSE_TO_ROMIDEPSIN	1.10389	0.306667	0.470462	NA	1.07328	0.314136	0.699722	NA	0.644502	0.969697	1	NA	0.775232	0.757757	1	NA	1.35525	0.0954955	0.217868	2-NBDG	no	yes	1	2-NBDG
MEISSNER_BRAIN_HCP_WITH_H3K4ME2_AND_H3K27ME3	1.25121	0.134615	0.295649	NA	1.32806	0.0891365	0.455533	NA	-0.92991	0.575448	0.906994	NA	0.896348	0.653148	1	NA	1.39012	0.0629496	0.186265	2-NBDG	no	yes	1	2-NBDG
HOEGERKORP_CD44_TARGETS_DIRECT_UP	-0.840997	0.758958	0.894057	NA	-0.968356	0.509326	0.991143	NA	0.788712	0.874233	1	NA	0.654903	0.893498	1	NA	1.33166	0.0640809	0.241359	2-NBDG	no	yes	1	2-NBDG
KEGG_VIBRIO_CHOLERAE_INFECTION	0.901507	0.600451	0.796942	NA	1.32456	0.112172	0.453521	NA	0.91489	0.586806	1	NA	0.896994	0.671134	1	NA	1.44252	0.0612613	0.139458	2-NBDG	no	yes	1	2-NBDG
WONG_IFNA2_RESISTANCE_DN	-0.81536	0.775374	0.920295	NA	-1.00849	0.462366	0.978037	NA	1.00107	0.465157	1	NA	-0.935937	0.53012	0.690337	NA	1.3802	0.0681004	0.193664	2-NBDG	no	yes	1	2-NBDG
BOYAULT_LIVER_CANCER_SUBCLASS_G123_DN	0.871207	0.640097	0.840992	NA	1.00174	0.426229	0.780155	NA	-1.00811	0.412888	0.869464	NA	1.16798	0.252356	1	NA	1.36054	0.0710382	0.213068	2-NBDG	no	yes	1	2-NBDG
BEIER_GLIOMA_STEM_CELL_DN	1.08982	0.327354	0.489397	NA	-0.632915	0.962109	1	NA	0.90568	0.61552	1	NA	0.792129	0.821429	1	NA	1.43989	0.0828402	0.141564	2-NBDG	no	yes	1	2-NBDG
WONG_ENDMETRIUM_CANCER_UP	-0.867021	0.653266	0.872053	NA	0.865618	0.650754	0.909592	NA	1.03927	0.423077	1	NA	1.21541	0.242142	1	NA	1.38551	0.0872865	0.188294	2-NBDG	no	yes	1	2-NBDG
LEE_AGING_MUSCLE_DN	0.653695	0.987654	0.989848	NA	-0.991502	0.473438	0.9779	NA	1.10826	0.287197	1	NA	0.697051	0.875264	1	NA	1.38503	0.075188	0.18808	2-NBDG	no	yes	1	2-NBDG
OLSSON_E2F3_TARGETS_DN	-1.06017	0.368421	0.649851	NA	0.754925	0.938235	0.976011	NA	-0.960281	0.518248	0.885887	NA	0.937407	0.592437	1	NA	1.3485	0.0778761	0.225115	2-NBDG	no	yes	1	2-NBDG
INGRAM_SHH_TARGETS_DN	1.01417	0.418317	0.604015	NA	-0.96489	0.521669	0.988564	NA	0.919563	0.578856	1	NA	0.908436	0.642343	1	NA	1.36479	0.0672897	0.209396	2-NBDG	no	yes	1	2-NBDG
BOQUEST_STEM_CELL_DN	1.25352	0.16	0.293392	NA	0.851239	0.726287	0.920529	NA	-0.871976	0.649289	0.96166	NA	1.07349	0.312312	1	NA	1.37679	0.0636364	0.197302	2-NBDG	no	yes	1	2-NBDG
BILBAN_B_CLL_LPL_UP	0.730586	0.812796	0.964911	NA	0.751764	0.823678	0.975669	NA	-0.815504	0.740319	0.990569	NA	1.02759	0.477903	1	NA	1.46112	0.0542495	0.125208	2-NBDG	no	yes	1	2-NBDG
YANG_BCL3_TARGETS_UP	0.857728	0.669975	0.855931	NA	1.15195	0.267303	0.588549	NA	-1.19306	0.215777	0.727947	NA	1.01108	0.451	1	NA	1.37042	0.0952381	0.204283	2-NBDG	no	yes	1	2-NBDG
REACTOME_KERATAN_SULFATE_BIOSYNTHESIS	0.812546	0.824519	0.908216	NA	0.991671	0.457055	0.787263	NA	-1.22287	0.122667	0.682572	NA	1.40377	0.0718358	0.966021	NA	1.33244	0.0954955	0.240358	2-NBDG	no	yes	1	2-NBDG
PID_RAC1_PATHWAY	1.0955	0.292308	0.480121	NA	-1.02082	0.45	0.978647	NA	1.167	0.234628	1	NA	0.815041	0.782025	1	NA	1.42483	0.0539568	0.154957	2-NBDG	no	yes	1	2-NBDG
VANHARANTA_UTERINE_FIBROID_UP	1.23913	0.169492	0.304514	NA	-0.5705	0.980769	1	NA	-0.857848	0.64133	0.963652	NA	1.25433	0.154661	1	NA	1.36404	0.103578	0.209855	2-NBDG	no	yes	1	2-NBDG
PARK_APL_PATHOGENESIS_DN	0.902257	0.584687	0.796588	NA	1.08951	0.323232	0.67394	NA	-0.711207	0.890661	0.997225	NA	0.87543	0.677116	1	NA	1.44287	0.0573477	0.139329	2-NBDG	no	yes	1	2-NBDG
REACTOME_SIGNALING_BY_BMP	1.22135	0.187783	0.324881	NA	0.891285	0.597015	0.891719	NA	-1.02852	0.392523	0.853772	NA	0.891667	0.637529	1	NA	1.42382	0.0681818	0.155369	2-NBDG	no	yes	1	2-NBDG
JI_METASTASIS_REPRESSED_BY_STK11	0.882754	0.641647	0.828899	NA	-0.802504	0.748768	1	NA	-0.960492	0.535469	0.885861	NA	1.40669	0.0654828	0.963302	NA	1.3917	0.086444	0.184894	2-NBDG	no	yes	1	2-NBDG
KEGG_NEUROACTIVE_LIGAND_RECEPTOR_INTERACTION	1.10162	0.308219	0.473717	NA	0.619926	0.994366	0.995142	NA	-0.979477	0.472222	0.873871	NA	1.17463	0.121121	1	NA	1.39664	0.0605469	0.180243	2-NBDG	no	yes	1	2-NBDG
REACTOME_CHEMOKINE_RECEPTORS_BIND_CHEMOKINES	-0.733203	0.854515	0.96856	NA	-1.03036	0.424749	0.981161	NA	-1.1349	0.228155	0.768902	NA	0.794716	0.757282	1	NA	1.41748	0.0714286	0.161503	2-NBDG	no	yes	1	2-NBDG
PID_THROMBIN_PAR4_PATHWAY	0.759015	0.838863	0.950551	NA	-0.920579	0.570275	0.999256	NA	-0.768329	0.884319	0.992345	NA	NA	NA	NA	NA	1.3406	0.0919118	0.232114	2-NBDG	no	yes	1	2-NBDG
GRAHAM_NORMAL_QUIESCENT_VS_NORMAL_DIVIDING_UP	-0.861643	0.667247	0.877383	NA	-0.663911	0.952305	1	NA	-0.86858	0.689055	0.962862	NA	1.09429	0.348315	1	NA	1.39862	0.0608856	0.178991	2-NBDG	no	yes	1	2-NBDG
BIOCARTA_TOLL_PATHWAY	0.768267	0.859189	0.946765	NA	-1.02113	0.421974	0.979498	NA	-0.906159	0.605195	0.92898	NA	0.750258	0.832783	1	NA	1.40577	0.0539033	0.172251	2-NBDG	no	yes	1	2-NBDG
PID_IL27_PATHWAY	0.904333	0.600939	0.796078	NA	1.26106	0.101449	0.530179	NA	0.798599	0.829032	1	NA	0.969897	0.549768	1	NA	1.36121	0.0684685	0.212683	2-NBDG	no	yes	1	2-NBDG
PID_DELTA_NP63_PATHWAY	0.880229	0.621429	0.830168	NA	0.681013	0.934146	0.992619	NA	-0.728368	0.887097	0.998395	NA	0.779723	0.803798	1	NA	1.41726	0.0652174	0.161549	2-NBDG	no	yes	1	2-NBDG
KARAKAS_TGFB1_SIGNALING	1.31397	0.0803782	0.239891	2-NBDG	0.770233	0.916129	0.970408	NA	0.788517	0.831889	1	NA	-1.08464	0.357576	0.52886	NA	1.2654	0.135563	0.317464	NA	no	yes	1	2-NBDG
MEINHOLD_OVARIAN_CANCER_LOW_GRADE_UP	1.3083	0.0656566	0.245286	2-NBDG	1.12823	0.244755	0.613711	NA	0.873283	0.730337	1	NA	0.773806	0.776331	1	NA	1.04891	0.387153	0.612828	NA	no	yes	1	2-NBDG
YAO_TEMPORAL_RESPONSE_TO_PROGESTERONE_CLUSTER_14	1.30505	0.071618	0.246033	2-NBDG	1.19311	0.139456	0.57964	NA	-0.996321	0.424658	0.866922	NA	0.770287	0.900602	1	NA	1.26687	0.100179	0.316987	NA	no	yes	1	2-NBDG
GRADE_METASTASIS_DN	1.36291	0.107981	0.199899	2-NBDG	-0.779052	0.782258	1	NA	0.678205	0.920608	1	NA	0.7751	0.808466	1	NA	-0.997374	0.448718	0.89431	NA	no	yes	1	2-NBDG
DAZARD_UV_RESPONSE_CLUSTER_G4	1.35537	0.0668317	0.207011	2-NBDG	-1.30079	0.125387	0.640521	NA	-0.98553	0.433649	0.87633	NA	-1.08468	0.4	0.530317	NA	-0.752364	0.883408	1	NA	no	yes	1	2-NBDG
AMIT_EGF_RESPONSE_60_HELA	1.38425	0.0516304	0.184878	2-NBDG	-0.902056	0.625978	1	NA	0.759086	0.894737	1	NA	-1.20157	0.183333	0.432115	NA	0.967324	0.5	0.716196	NA	no	yes	1	2-NBDG
REACTOME_ACTIVATION_OF_ATR_IN_RESPONSE_TO_REPLICATION_STRESS	1.41746	0.0653753	0.158279	2-NBDG	-0.928353	0.580894	1	NA	0.745053	0.873702	1	NA	1.00153	0.510022	1	NA	0.971994	0.480069	0.71107	NA	no	yes	1	2-NBDG
BARRIER_COLON_CANCER_RECURRENCE_DN	1.34226	0.0875912	0.217076	2-NBDG	-0.823223	0.746951	1	NA	-1.03153	0.420485	0.855156	NA	0.905677	0.619385	1	NA	-1.26119	0.147982	0.717458	NA	no	yes	1	2-NBDG
PAL_PRMT5_TARGETS_UP	1.32618	0.101205	0.22916	2-NBDG	0.7419	0.890411	0.979804	NA	-1.10307	0.29771	0.790457	NA	0.920991	0.725	1	NA	-0.880844	0.619154	0.998871	NA	no	yes	1	2-NBDG
MARCINIAK_ER_STRESS_RESPONSE_VIA_CHOP	1.4829	0.0596659	0.125093	2-NBDG	-1.11752	0.304625	0.935539	NA	1.0323	0.426808	1	NA	1.03262	0.462147	1	NA	-1.31101	0.119205	0.636873	NA	no	yes	1	2-NBDG
CUI_TCF21_TARGETS_UP	1.33869	0.113744	0.219281	2-NBDG	1.00333	0.457071	0.77973	NA	1.32161	0.113903	1	NA	1.28736	0.132609	1	NA	0.645099	0.950382	1	NA	no	yes	1	2-NBDG
CHARAFE_BREAST_CANCER_LUMINAL_VS_BASAL_UP	1.31514	0.12069	0.238992	2-NBDG	1.26676	0.110236	0.52081	NA	-0.858383	0.66506	0.962931	NA	1.17263	0.053	1	NA	1.22309	0.18315	0.366386	NA	no	yes	1	2-NBDG
MORI_SMALL_PRE_BII_LYMPHOCYTE_DN	1.32031	0.0982801	0.232814	2-NBDG	1.23426	0.148148	0.555469	NA	0.910985	0.582343	1	NA	-1.11071	0.0909091	0.511017	NA	-0.787288	0.820046	1	NA	no	yes	1	2-NBDG
ST_P38_MAPK_PATHWAY	1.49725	0.0617577	0.118679	2-NBDG	-1.34652	0.0861789	0.577071	NA	1.06407	0.362218	1	NA	0.98279	0.542827	1	NA	1.157	0.277247	0.451125	NA	no	yes	1	2-NBDG
ZHOU_INFLAMMATORY_RESPONSE_LIVE_DN	1.32449	0.0776942	0.229495	2-NBDG	0.848538	0.751553	0.924115	NA	-0.855624	0.737569	0.963277	NA	1.05545	0.316	1	NA	0.97667	0.502901	0.706132	NA	no	yes	1	2-NBDG
ZHENG_GLIOBLASTOMA_PLASTICITY_UP	1.48408	0.0527473	0.125454	2-NBDG	-0.728183	0.853933	1	NA	-0.945167	0.497549	0.894957	NA	0.967781	0.614	1	NA	1.17585	0.228893	0.425952	NA	no	yes	1	2-NBDG
SCIAN_INVERSED_TARGETS_OF_TP53_AND_TP73_DN	1.30825	0.0863309	0.244918	2-NBDG	1.02539	0.402235	0.762816	NA	0.838093	0.736134	1	NA	-0.97477	0.55814	0.655571	NA	1.06592	0.33935	0.586601	NA	no	yes	1	2-NBDG
KEGG_TASTE_TRANSDUCTION	1.37707	0.0646766	0.189993	2-NBDG	1.19794	0.178756	0.582426	NA	0.778959	0.822186	1	NA	1.32877	0.116796	1	NA	1.04356	0.400709	0.616761	NA	no	yes	1	2-NBDG
CHNG_MULTIPLE_MYELOMA_HYPERPLOID_DN	1.43889	0.0545024	0.14791	2-NBDG	-0.931652	0.559157	0.999701	NA	0.850187	0.686542	1	NA	-0.805107	0.765432	0.824983	NA	0.995067	0.45591	0.683497	NA	no	yes	1	2-NBDG
TOMIDA_METASTASIS_DN	1.4046	0.0550239	0.167459	2-NBDG	-1.17824	0.23773	0.836243	NA	0.756067	0.866116	1	NA	0.594891	0.93128	0.998651	NA	-0.918777	0.572447	0.978549	NA	no	yes	1	2-NBDG
GINESTIER_BREAST_CANCER_20Q13_AMPLIFICATION_UP	1.34113	0.118605	0.217037	2-NBDG	0.801825	0.769231	0.957074	NA	0.916103	0.574431	1	NA	0.805675	0.839357	1	NA	-0.750865	0.84188	1	NA	no	yes	1	2-NBDG
GAUSSMANN_MLL_AF4_FUSION_TARGETS_C_UP	1.41028	0.0652681	0.16345	2-NBDG	1.0243	0.396175	0.763013	NA	-1.02931	0.37799	0.855834	NA	0.978989	0.562688	1	NA	1.05966	0.382042	0.596856	NA	no	yes	1	2-NBDG
PUJANA_BRCA2_PCC_NETWORK	1.4449	0.0675991	0.143626	2-NBDG	0.743775	0.860349	0.979121	NA	-1.1587	0.25522	0.757832	NA	0.836423	0.952	1	NA	1.0509	0.402597	0.611178	NA	no	yes	1	2-NBDG
PID_RAC1_REG_PATHWAY	1.42935	0.0505319	0.152955	2-NBDG	-1.12519	0.275701	0.924455	NA	-0.945824	0.551451	0.893196	NA	0.722662	0.834931	1	NA	-1.02255	0.394015	0.892586	NA	no	yes	1	2-NBDG
RORIE_TARGETS_OF_EWSR1_FLI1_FUSION_UP	1.36688	0.1	0.197181	2-NBDG	1.07478	0.347087	0.69854	NA	-1.12907	0.267176	0.775112	NA	-1.02684	0.428571	0.596222	NA	0.985012	0.480392	0.698287	NA	no	yes	1	2-NBDG
REACTOME_THROMBIN_SIGNALLING_THROUGH_PROTEINASE_ACTIVATED_RECEPTORS_PARS	1.34222	0.0552764	0.216736	2-NBDG	0.977167	0.488235	0.798786	NA	-0.94719	0.560724	0.891095	NA	0.814837	0.729967	1	NA	1.23352	0.138298	0.356101	NA	no	yes	1	2-NBDG
GALE_APL_WITH_FLT3_MUTATED_UP	1.3949	0.0586797	0.176919	2-NBDG	1.00439	0.449198	0.778475	NA	0.80639	0.748709	1	NA	0.992305	0.519388	1	NA	1.17859	0.240072	0.42245	NA	no	yes	1	2-NBDG
SHAFFER_IRF4_TARGETS_IN_ACTIVATED_B_LYMPHOCYTE	1.43813	0.071599	0.147661	2-NBDG	-0.95651	0.522727	0.986469	NA	1.00845	0.449225	1	NA	0.752436	0.880081	1	NA	1.01131	0.461101	0.66198	NA	no	yes	1	2-NBDG
TORCHIA_TARGETS_OF_EWSR1_FLI1_FUSION_TOP20_UP	1.32719	0.0882353	0.228164	2-NBDG	1.18088	0.211382	0.575106	NA	0.959794	0.529915	1	NA	1.01355	0.492433	1	NA	1.31269	0.0849557	0.26314	NA	no	yes	1	2-NBDG
PRAMOONJAGO_SOX4_TARGETS_UP	1.34254	0.105386	0.21749	2-NBDG	-0.811882	0.742718	1	NA	0.941057	0.547576	1	NA	-0.919562	0.619048	0.702435	NA	1.25716	0.167925	0.328007	NA	no	yes	1	2-NBDG
REACTOME_OXYGEN_DEPENDENT_PROLINE_HYDROXYLATION_OF_HYPOXIA_INDUCIBLE_FACTOR_ALPHA	1.3817	0.0846682	0.186436	2-NBDG	1.11601	0.277457	0.633745	NA	0.973348	0.502674	1	NA	1.37859	0.0968137	0.959066	NA	0.850132	0.688406	0.886353	NA	no	yes	1	2-NBDG
MOSERLE_IFNA_RESPONSE	1.4579	0.0737327	0.139011	2-NBDG	1.17468	0.248139	0.579361	NA	-1.33451	0.10396	0.65863	NA	-1.08133	0.316327	0.529828	NA	1.30598	0.138318	0.269908	NA	no	yes	1	2-NBDG
WANG_RESPONSE_TO_FORSKOLIN_UP	1.32368	0.131336	0.229821	2-NBDG	0.948177	0.520619	0.835052	NA	-0.717453	0.908879	0.995964	NA	1.01916	0.485393	1	NA	0.930878	0.55106	0.7733	NA	no	yes	1	2-NBDG
NIELSEN_GIST_VS_SYNOVIAL_SARCOMA_UP	1.30712	0.0529101	0.244989	2-NBDG	1.22935	0.0808824	0.548798	NA	0.912383	0.617152	1	NA	NA	NA	NA	NA	0.953423	0.539146	0.740378	NA	no	yes	1	2-NBDG
WANG_RESPONSE_TO_ANDROGEN_UP	1.38502	0.0792951	0.184303	2-NBDG	-0.947742	0.527132	0.989818	NA	-1.14904	0.236782	0.758348	NA	1.2037	0.241603	1	NA	-0.744834	0.883991	1	NA	no	yes	1	2-NBDG
LEE_LIVER_CANCER_MYC_E2F1_DN	1.4445	0.0747253	0.143711	2-NBDG	1.01641	0.432941	0.76571	NA	-0.545029	0.997573	0.999429	NA	1.13339	0.315954	1	NA	1.03188	0.407407	0.634605	NA	no	yes	1	2-NBDG
KEGG_TGF_BETA_SIGNALING_PATHWAY	1.42726	0.056872	0.153096	2-NBDG	0.941629	0.536458	0.845737	NA	0.809572	0.729494	1	NA	0.80311	0.829637	1	NA	0.909995	0.581574	0.800108	NA	no	yes	1	2-NBDG
KIM_MYCN_AMPLIFICATION_TARGETS_UP	1.30968	0.130751	0.244122	2-NBDG	1.09474	0.323672	0.669295	NA	0.731682	0.844133	1	NA	0.754736	0.873354	1	NA	0.892562	0.632887	0.829573	NA	no	yes	1	2-NBDG
TRAYNOR_RETT_SYNDROM_UP	1.32581	0.061008	0.228848	2-NBDG	1.02173	0.410448	0.760399	NA	-0.758007	0.991848	0.994313	NA	0.653892	0.912134	1	NA	0.936965	0.587748	0.766334	NA	no	yes	1	2-NBDG
SWEET_KRAS_TARGETS_UP	1.38372	0.0835214	0.185106	2-NBDG	0.982971	0.490411	0.799065	NA	0.672572	0.941373	1	NA	0.709213	0.902834	1	NA	1.06042	0.37406	0.595518	NA	no	yes	1	2-NBDG
BONCI_TARGETS_OF_MIR15A_AND_MIR16_1	1.36739	0.108108	0.196869	2-NBDG	0.840442	0.704485	0.933685	NA	0.828647	0.722892	1	NA	0.982071	0.54002	1	NA	1.16861	0.269962	0.43575	NA	no	yes	1	2-NBDG
KAYO_AGING_MUSCLE_DN	1.41364	0.0780488	0.161019	2-NBDG	-1.06454	0.382166	0.9503	NA	-1.27901	0.119107	0.69366	NA	1.2228	0.0990991	1	NA	1.2448	0.179673	0.340836	NA	no	yes	1	2-NBDG
MARKEY_RB1_CHRONIC_LOF_UP	1.40366	0.0760095	0.167826	2-NBDG	-0.797258	0.777778	1	NA	-1.29827	0.110024	0.702242	NA	0.798872	0.840361	1	NA	1.08761	0.31746	0.548429	NA	no	yes	1	2-NBDG
SHEPARD_CRUSH_AND_BURN_MUTANT_DN	1.34235	0.0577889	0.217344	2-NBDG	0.806288	0.883562	0.958904	NA	0.90231	0.642743	1	NA	0.90835	0.712	1	NA	1.26726	0.110169	0.31729	NA	no	yes	1	2-NBDG
BERNARD_PPAPDC1B_TARGETS_DN	1.33561	0.0825	0.221053	2-NBDG	-0.974541	0.502276	0.984966	NA	0.864915	0.701783	1	NA	1.11966	0.329498	1	NA	1.3078	0.107081	0.268674	NA	no	yes	1	2-NBDG
AMUNDSON_POOR_SURVIVAL_AFTER_GAMMA_RADIATION_2G	1.45066	0.0629371	0.141283	2-NBDG	-1.05869	0.393443	0.965448	NA	-0.927746	0.58231	0.909927	NA	0.916014	0.696393	1	NA	-0.894865	0.619247	0.988474	NA	no	yes	1	2-NBDG
MARSON_FOXP3_TARGETS_UP	1.32406	0.106635	0.2297	2-NBDG	-0.602688	0.977419	1	NA	-0.802665	0.822222	0.991312	NA	0.827821	0.771195	1	NA	1.11605	0.311355	0.505724	NA	no	yes	1	2-NBDG
KEGG_CYSTEINE_AND_METHIONINE_METABOLISM	1.37787	0.0591398	0.190065	2-NBDG	-0.96636	0.509668	0.988564	NA	1.17209	0.197987	1	NA	1.34386	0.0725894	1	NA	0.794057	0.854167	0.948852	NA	no	yes	1	2-NBDG
REACTOME_SULFUR_AMINO_ACID_METABOLISM	1.39095	0.0769231	0.179873	2-NBDG	-0.65659	0.920742	1	NA	-1.11426	0.297362	0.779448	NA	1.27926	0.164747	1	NA	-0.844752	0.692144	1	NA	no	yes	1	2-NBDG
RASHI_RESPONSE_TO_IONIZING_RADIATION_2	1.33388	0.13363	0.221169	2-NBDG	1.42968	0.0545906	0.400828	NA	-1.3739	0.0847458	0.647854	NA	0.918492	0.688377	1	NA	-1.19343	0.208768	0.798092	NA	no	yes	1	2-NBDG
NADERI_BREAST_CANCER_PROGNOSIS_UP	1.26533	0.08	0.284004	NA	0.97482	0.479365	0.799974	NA	1.26157	0.0977918	1	NA	1.54193	0.00645856	0.49335	2-NBDG	1.17984	0.179795	0.421169	NA	yes	no	1	2-NBDG
REACTOME_PI_METABOLISM	1.16531	0.173184	0.38502	NA	-0.977997	0.501479	0.983933	NA	0.829879	0.79902	1	NA	1.63787	0.00105374	0.176561	2-NBDG	-0.861509	0.76	1	NA	yes	yes	1	2-NBDG
REACTOME_SYNTHESIS_OF_PIPS_AT_THE_PLASMA_MEMBRANE	0.820552	0.775	0.901333	NA	0.905964	0.615607	0.88278	NA	0.928312	0.570492	1	NA	1.77438	0	0.0127276	2-NBDG	0.878975	0.661844	0.846969	NA	yes	yes	1	2-NBDG
RICKMAN_TUMOR_DIFFERENTIATED_WELL_VS_MODERATELY_UP	1.19412	0.212617	0.352357	NA	-1.36494	0.0969388	0.547885	NA	1.25096	0.176373	1	NA	1.53546	0.00300601	0.502975	2-NBDG	1.28291	0.15283	0.299932	NA	yes	no	1	2-NBDG
REACTOME_MITOCHONDRIAL_TRNA_AMINOACYLATION	-0.912925	0.587387	0.833016	NA	1.02348	0.430108	0.764196	NA	0.879183	0.655932	1	NA	1.51679	0.0220418	0.564055	2-NBDG	-0.730129	0.876682	1	NA	yes	no	1	2-NBDG
MATZUK_SPERMATOGONIA	-0.875455	0.644182	0.865878	NA	0.755472	0.83871	0.977367	NA	0.656776	0.946043	1	NA	1.46765	0.042204	0.707501	2-NBDG	-0.648106	0.943231	1	NA	yes	no	1	2-NBDG
FARMER_BREAST_CANCER_CLUSTER_5	-1.43578	0.0749574	0.281838	NA	1.07641	0.354005	0.694926	NA	0.812286	0.72931	1	NA	1.60373	0.00468933	0.24909	2-NBDG	0.909426	0.587891	0.800013	NA	yes	yes	1	2-NBDG
RICKMAN_TUMOR_DIFFERENTIATED_WELL_VS_POORLY_UP	-1.11893	0.319588	0.586557	NA	0.837731	0.750649	0.935444	NA	0.634161	0.986183	1	NA	1.2926	0.011	1	2-NBDG	-0.827611	0.724215	1	NA	yes	no	1	2-NBDG
CADWELL_ATG16L1_TARGETS_UP	-1.08309	0.351724	0.631319	NA	-1.07616	0.362543	0.937872	NA	0.845506	0.679117	1	NA	1.34716	0.0476191	1	2-NBDG	-0.841183	0.676026	1	NA	yes	no	1	2-NBDG
RICKMAN_HEAD_AND_NECK_CANCER_E	-1.09618	0.325823	0.617753	NA	1.07798	0.333333	0.690495	NA	-0.649081	0.993072	1	NA	1.60413	0.00308325	0.255426	2-NBDG	-0.718783	0.925275	1	NA	yes	no	1	2-NBDG
ZHAN_MULTIPLE_MYELOMA_CD1_VS_CD2_DN	-1.02737	0.396072	0.68139	NA	-0.737592	0.910688	1	NA	0.833899	0.783961	1	NA	1.40771	0.0315457	0.962598	2-NBDG	0.77242	0.901173	0.96606	NA	yes	no	1	2-NBDG
ZHAN_MULTIPLE_MYELOMA_CD2_UP	-1.16148	0.199045	0.528283	NA	-0.920586	0.611814	0.999999	NA	0.835355	0.809302	1	NA	1.47103	0.0137276	0.708353	2-NBDG	1.07125	0.342105	0.576498	NA	yes	no	1	2-NBDG
REACTOME_PACKAGING_OF_TELOMERE_ENDS	-1.1845	0.185619	0.509477	NA	1.01949	0.397993	0.763814	NA	1.02049	0.407233	1	NA	1.40366	0.0434783	0.958416	2-NBDG	0.884809	0.670669	0.84051	NA	yes	no	1	2-NBDG
SENGUPTA_NASOPHARYNGEAL_CARCINOMA_DN	-1.20253	0.122029	0.486895	NA	-1.13979	0.232468	0.898753	NA	0.848826	0.81203	1	NA	1.31679	0.002	1	2-NBDG	0.710558	0.996825	0.989324	NA	yes	no	1	2-NBDG
IWANAGA_CARCINOGENESIS_BY_KRAS_DN	0.851321	0.709382	0.862149	NA	-1.04751	0.378422	0.967088	NA	-0.870302	0.643052	0.962885	NA	1.31808	0.0221106	1	2-NBDG	1.22984	0.212569	0.359995	NA	yes	no	1	2-NBDG
SANSOM_APC_TARGETS	1.10743	0.295567	0.465105	NA	-0.679104	0.950226	1	NA	-0.81721	0.815857	0.991194	NA	1.27226	0.022	1	2-NBDG	-0.780056	0.836538	1	NA	yes	no	1	2-NBDG
REACTOME_POST_TRANSLATIONAL_PROTEIN_MODIFICATION	0.920714	0.565553	0.768682	NA	-0.773303	0.794454	1	NA	0.816445	0.74911	1	NA	1.31061	0.017	1	2-NBDG	-0.973589	0.498896	0.925012	NA	yes	no	1	2-NBDG
KORKOLA_TERATOMA	-0.990229	0.472727	0.734411	NA	-0.905508	0.710591	1	NA	1.02602	0.381443	1	NA	1.4897	0.0182599	0.645665	2-NBDG	0.761548	0.981538	0.971843	NA	yes	no	1	2-NBDG
LIM_MAMMARY_STEM_CELL_DN	1.07612	0.347222	0.509654	NA	-0.755922	0.8224	1	NA	1.13842	0.281139	1	NA	1.16813	0.035	1	2-NBDG	-1.05314	0.375	0.893881	NA	yes	no	1	2-NBDG
BOYAULT_LIVER_CANCER_SUBCLASS_G6_UP	0.812453	0.893506	0.907808	NA	0.905736	0.703297	0.882733	NA	0.798329	0.906009	1	NA	1.49364	0.00831601	0.643978	2-NBDG	1.04106	0.362876	0.621131	NA	yes	no	1	2-NBDG
ZHENG_IL22_SIGNALING_DN	-1.22399	0.0748201	0.462357	NA	-1.15309	0.175545	0.880762	NA	1.14578	0.152661	1	NA	1.62413	0.00215983	0.195719	2-NBDG	-1.03275	0.332335	0.888348	NA	yes	yes	1	2-NBDG
ACEVEDO_LIVER_CANCER_WITH_H3K9ME3_DN	-0.809208	0.756579	0.926403	NA	0.792227	0.793734	0.962387	NA	1.26723	0.153846	1	NA	1.42078	0.00903614	0.927417	2-NBDG	1.03016	0.422719	0.635438	NA	yes	no	1	2-NBDG
ACEVEDO_LIVER_CANCER_WITH_H3K27ME3_UP	1.00995	0.392857	0.610995	NA	-1.16389	0.173759	0.857625	NA	0.98088	0.510519	1	NA	1.39524	0.001	0.957095	2-NBDG	-1.00865	0.410714	0.893178	NA	yes	no	1	2-NBDG
GRABARCZYK_BCL11B_TARGETS_UP	-1.13684	0.157738	0.565914	NA	-0.997107	0.465031	0.977171	NA	0.832883	0.912134	1	NA	1.3593	0.0364372	1	2-NBDG	1.22978	0.0693374	0.359729	NA	yes	no	1	2-NBDG
KIM_MYC_AMPLIFICATION_TARGETS_DN	-1.12545	0.198198	0.577451	NA	-1.16475	0.146552	0.859997	NA	0.861714	0.839385	1	NA	1.44627	0.00601202	0.769246	2-NBDG	-1.10581	0.188366	0.846853	NA	yes	no	1	2-NBDG
MEISSNER_BRAIN_HCP_WITH_H3K27ME3	-0.956952	0.5	0.780196	NA	0.93097	0.546632	0.857255	NA	0.760693	0.810764	1	NA	1.38174	0.005	0.957206	2-NBDG	0.84407	0.67304	0.892378	NA	yes	no	1	2-NBDG
ROME_INSULIN_TARGETS_IN_MUSCLE_DN	-0.998589	0.454839	0.72301	NA	0.878221	0.727869	0.901515	NA	0.888177	0.685524	1	NA	1.23784	0.047047	1	2-NBDG	0.842943	0.732993	0.893179	NA	yes	no	1	2-NBDG
PATTERSON_DOCETAXEL_RESISTANCE	-0.950173	0.535658	0.790273	NA	-0.863765	0.677419	1	NA	0.856356	0.737649	1	NA	1.51386	0.01566	0.554464	2-NBDG	-0.714507	0.939698	1	NA	yes	no	1	2-NBDG
CHARAFE_BREAST_CANCER_BASAL_VS_MESENCHYMAL_UP	-1.02587	0.386792	0.684773	NA	-1.29302	0.0642202	0.653698	NA	1.06792	0.327327	1	NA	1.3434	0.0272177	1	2-NBDG	1.00757	0.422581	0.666102	NA	yes	no	1	2-NBDG
NIKOLSKY_BREAST_CANCER_11Q12_Q14_AMPLICON	-1.25299	0.153846	0.443076	NA	-0.779204	0.83056	1	NA	0.709658	0.916388	1	NA	1.30448	0.021021	1	2-NBDG	0.620883	0.985611	1	NA	yes	no	1	2-NBDG
TORCHIA_TARGETS_OF_EWSR1_FLI1_FUSION_DN	0.983985	0.454068	0.65553	NA	-0.958884	0.535014	0.985809	NA	0.821352	0.805237	1	NA	1.18142	0.047	1	2-NBDG	0.868835	0.689964	0.859614	NA	yes	no	1	2-NBDG
TURASHVILI_BREAST_DUCTAL_CARCINOMA_VS_DUCTAL_NORMAL_DN	0.872738	0.768293	0.839589	NA	-1.00876	0.440541	0.980024	NA	0.881532	0.736536	1	NA	1.29802	0.017	1	2-NBDG	1.16955	0.173401	0.434636	NA	yes	no	1	2-NBDG
WAMUNYOKOLI_OVARIAN_CANCER_GRADES_1_2_UP	1.06284	0.350746	0.532636	NA	0.719405	0.933518	0.990701	NA	0.898976	0.6179	1	NA	1.53777	0	0.510644	2-NBDG	0.94691	0.53484	0.749113	NA	yes	no	1	2-NBDG
KEGG_PURINE_METABOLISM	-1.23079	0.17474	0.454073	NA	-0.854332	0.646003	1	NA	-0.796813	0.828638	0.990984	NA	1.32728	0.0130261	1	2-NBDG	0.855547	0.669847	0.880577	NA	yes	no	1	2-NBDG
REACTOME_GENERIC_TRANSCRIPTION_PATHWAY	0.828217	0.820581	0.893777	NA	1.24813	0.105611	0.545753	NA	-0.724346	0.985401	0.999736	NA	1.1923	0.029	1	2-NBDG	0.807296	0.816726	0.934682	NA	yes	no	1	2-NBDG
LANDIS_ERBB2_BREAST_TUMORS_324_UP	0.906009	0.757669	0.793714	NA	-0.858879	0.780397	1	NA	0.882908	0.762931	1	NA	1.2889	0.028028	1	2-NBDG	0.926963	0.640364	0.779193	NA	yes	no	1	2-NBDG
REACTOME_ABCA_TRANSPORTERS_IN_LIPID_HOMEOSTASIS	-0.984131	0.469775	0.741189	NA	0.928837	0.6	0.858162	NA	-1.00624	0.42246	0.864975	NA	1.53072	0.0219512	0.514978	2-NBDG	1.25971	0.12807	0.324512	NA	yes	no	1	2-NBDG
SENGUPTA_NASOPHARYNGEAL_CARCINOMA_WITH_LMP1_UP	-0.687376	0.957219	0.983445	NA	0.933788	0.570122	0.854794	NA	0.986123	0.461661	1	NA	1.15911	0.042	1	2-NBDG	-0.975752	0.496536	0.921598	NA	yes	no	1	2-NBDG
KEGG_PEROXISOME	0.580926	0.987864	0.995474	NA	-0.910728	0.599686	1	NA	1.33111	0.103986	1	NA	1.35682	0.0305499	1	2-NBDG	0.755991	0.835398	0.97476	NA	yes	no	1	2-NBDG
NIKOLSKY_BREAST_CANCER_19Q13.1_AMPLICON	-0.847919	0.748333	0.886222	NA	-0.816818	0.772134	1	NA	0.899695	0.633711	1	NA	1.6915	0.00236686	0.0758539	2-NBDG	-0.811331	0.871122	1	NA	yes	yes	1	2-NBDG
YANG_MUC2_TARGETS_DUODENUM_3MO_DN	-1.32393	0.114695	0.368176	NA	0.940061	0.529716	0.848062	NA	-1.34347	0.123853	0.639055	NA	1.49576	0.0364078	0.648897	2-NBDG	0.768445	0.821705	0.969293	NA	yes	no	1	2-NBDG
WALLACE_PROSTATE_CANCER_RACE_DN	0.874359	0.6875	0.837874	NA	0.761732	0.926045	0.9735	NA	-0.80037	0.901639	0.991395	NA	1.33417	0.0465587	1	2-NBDG	1.17455	0.191919	0.427915	NA	yes	no	1	2-NBDG
DOANE_BREAST_CANCER_ESR1_UP	0.774902	0.820046	0.939931	NA	-1.19075	0.23676	0.838539	NA	0.966001	0.4947	1	NA	1.33999	0.0466059	1	2-NBDG	0.917842	0.562731	0.790849	NA	yes	no	1	2-NBDG
KEGG_GLUTATHIONE_METABOLISM	0.816652	0.736211	0.903917	NA	1.16308	0.241206	0.584288	NA	0.833659	0.73024	1	NA	1.45814	0.0251836	0.759459	2-NBDG	0.817801	0.703911	0.923852	NA	yes	no	1	2-NBDG
MAHADEVAN_IMATINIB_RESISTANCE_DN	-0.914879	0.635938	0.830969	NA	-1.04189	0.374486	0.968401	NA	-1.21231	0.125	0.699203	NA	1.45427	0.0406699	0.764404	2-NBDG	0.977326	0.481054	0.706694	NA	yes	no	1	2-NBDG
PIONTEK_PKD1_TARGETS_UP	-0.806887	0.773451	0.927911	NA	-1.02616	0.422951	0.974711	NA	-0.729309	0.922518	0.999435	NA	1.49569	0.0186813	0.638649	2-NBDG	-0.992515	0.474614	0.904137	NA	yes	no	1	2-NBDG
RIGGI_EWING_SARCOMA_PROGENITOR_UP	-0.76795	0.854369	0.951572	NA	1.1854	0.209497	0.575431	NA	1.108	0.3	1	NA	1.2397	0.008	1	2-NBDG	-1.33688	0.101996	0.597684	NA	yes	no	1	2-NBDG
ZEMBUTSU_SENSITIVITY_TO_CYCLOPHOSPHAMIDE	-0.990215	0.479806	0.733879	NA	-1.08672	0.314917	0.933755	NA	-0.930505	0.643478	0.905542	NA	1.49091	0.0256724	0.645834	2-NBDG	-1.14031	0.221932	0.804041	NA	yes	no	1	2-NBDG
NABA_ECM_AFFILIATED	1.02131	0.380645	0.591647	NA	1.10871	0.155556	0.64442	NA	0.811166	0.924138	1	NA	1.44698	0.00400802	0.790078	2-NBDG	1.08613	0.259615	0.54974	NA	yes	no	1	2-NBDG
EPPERT_CE_HSC_LSC	-0.884656	0.613402	0.856142	NA	0.911379	0.586634	0.877726	NA	1.00949	0.44964	1	NA	1.60044	0.00954401	0.248226	2-NBDG	0.821454	0.722846	0.920567	NA	yes	yes	1	2-NBDG
REACTOME_NITRIC_OXIDE_STIMULATES_GUANYLATE_CYCLASE	1.1113	0.301703	0.460292	NA	-0.830204	0.714286	1	NA	-0.707172	0.951574	0.998012	NA	1.43932	0.0483314	0.802787	2-NBDG	1.19411	0.222816	0.406033	NA	yes	no	1	2-NBDG
PEDERSEN_TARGETS_OF_611CTF_ISOFORM_OF_ERBB2	-1.1227	0.264957	0.582145	NA	-0.806266	0.770167	1	NA	1.02653	0.401396	1	NA	1.39183	0.0234934	0.949762	2-NBDG	0.854016	0.703041	0.882502	NA	yes	no	1	2-NBDG
HAHTOLA_CTCL_CUTANEOUS	0.712843	0.943765	0.970956	NA	-0.758128	0.858434	1	NA	1.14414	0.236542	1	NA	1.51038	0.0237826	0.568712	2-NBDG	-0.875358	0.67713	1	NA	yes	no	1	2-NBDG
KORKOLA_YOLK_SAC_TUMOR	-1.08335	0.269795	0.631833	NA	-1.18307	0.126071	0.838436	NA	1.00253	0.44413	1	NA	1.4699	0.0123839	0.708435	2-NBDG	0.928286	0.638806	0.776811	NA	yes	no	1	2-NBDG
SCHLOSSER_MYC_TARGETS_AND_SERUM_RESPONSE_DN	0.981752	0.461176	0.659467	NA	1.1254	0.282722	0.616552	NA	-0.635283	0.985646	1	NA	1.38218	0.045738	0.96684	2-NBDG	0.645287	0.944444	1	NA	yes	no	1	2-NBDG
ALCALAY_AML_BY_NPM1_LOCALIZATION_UP	-1.06212	0.270544	0.650559	NA	-1.10841	0.191035	0.920919	NA	0.901601	0.847001	1	NA	1.30564	0.0260521	1	2-NBDG	-1.01812	0.353846	0.896904	NA	yes	no	1	2-NBDG
GARGALOVIC_RESPONSE_TO_OXIDIZED_PHOSPHOLIPIDS_YELLOW_UP	-0.947272	0.542071	0.794184	NA	-0.881501	0.643917	1	NA	0.72111	0.968799	1	NA	1.56781	0.00645856	0.354274	2-NBDG	-1.00359	0.413534	0.899216	NA	yes	no	1	2-NBDG
IWANAGA_CARCINOGENESIS_BY_KRAS_UP	1.01243	0.4	0.60638	NA	0.880238	0.666667	0.903181	NA	0.985603	0.461017	1	NA	1.45666	0	0.763148	2-NBDG	-0.786198	0.85877	1	NA	yes	no	1	2-NBDG
REACTOME_O_LINKED_GLYCOSYLATION_OF_MUCINS	0.74329	0.84633	0.958357	NA	-0.661193	0.911864	1	NA	-0.95885	0.490476	0.885695	NA	1.40159	0.0439331	0.961588	2-NBDG	0.729114	0.873823	0.981484	NA	yes	no	1	2-NBDG
JAEGER_METASTASIS_DN	-1.19203	0.20268	0.497596	NA	1.05292	0.32853	0.719614	NA	0.744522	0.886562	1	NA	1.21995	0.047	1	2-NBDG	-0.84259	0.751163	1	NA	yes	no	1	2-NBDG
CHIANG_LIVER_CANCER_SUBCLASS_CTNNB1_UP	-1.24166	0.162393	0.448951	NA	-0.958962	0.522137	0.987209	NA	-0.746996	0.958678	0.9988	NA	1.28175	0.023	1	2-NBDG	1.30492	0.0923623	0.271343	NA	yes	no	1	2-NBDG
REACTOME_PEPTIDE_LIGAND_BINDING_RECEPTORS	-1.02906	0.410345	0.679796	NA	-0.806376	0.77476	1	NA	-1.04709	0.378173	0.84209	NA	1.40449	0.0120846	0.976783	2-NBDG	1.22379	0.18	0.365616	NA	yes	no	1	2-NBDG
PYEON_CANCER_HEAD_AND_NECK_VS_CERVICAL_UP	-0.648928	0.929947	0.99249	NA	1.09688	0.310777	0.663878	NA	0.995662	0.47351	1	NA	1.38226	0	0.9732	2-NBDG	-1.01782	0.415948	0.895014	NA	yes	no	1	2-NBDG
FARMER_BREAST_CANCER_APOCRINE_VS_BASAL	-1.19755	0.145997	0.494703	NA	-1.22885	0.131191	0.758533	NA	-0.81823	0.917127	0.990407	NA	1.41311	0	0.946186	2-NBDG	1.11252	0.250417	0.511923	NA	yes	no	1	2-NBDG
BOYAULT_LIVER_CANCER_SUBCLASS_G23_UP	-0.836359	0.672444	0.900317	NA	-1.06868	0.390119	0.944159	NA	-1.38768	0.0928571	0.641703	NA	1.52254	0.00208768	0.531503	2-NBDG	-1.16406	0.268994	0.808724	NA	yes	no	1	2-NBDG
KEGG_TRYPTOPHAN_METABOLISM	-1.11566	0.275459	0.589934	NA	-1.20687	0.157676	0.804276	NA	-0.980117	0.492424	0.875645	NA	1.45872	0.0333333	0.764158	2-NBDG	-0.948798	0.558537	0.933834	NA	yes	no	1	2-NBDG
DOANE_BREAST_CANCER_ESR1_DN	-1.26083	0.10356	0.436189	NA	0.825219	0.846975	0.945265	NA	-0.931406	0.629213	0.907662	NA	1.51622	0.00631579	0.547184	2-NBDG	-0.816197	0.853904	1	NA	yes	no	1	2-NBDG
TURASHVILI_BREAST_LOBULAR_CARCINOMA_VS_LOBULAR_NORMAL_UP	0.995341	0.449132	0.632903	NA	-0.904917	0.58926	1	NA	-0.870383	0.708895	0.963354	NA	1.34327	0.0192893	1	2-NBDG	0.942487	0.557971	0.75776	NA	yes	no	1	2-NBDG
MIKKELSEN_IPS_ICP_WITH_H3K27ME3	1.14876	0.250591	0.40581	NA	-0.966212	0.511592	0.988227	NA	-0.89472	0.634085	0.939981	NA	1.67543	0.00219539	0.098138	2-NBDG	0.917547	0.569853	0.790043	NA	yes	yes	1	2-NBDG
DOANE_BREAST_CANCER_CLASSES_UP	-0.9958	0.482456	0.729058	NA	0.868387	0.62982	0.909546	NA	-0.93343	0.537415	0.90631	NA	1.56654	0.00306122	0.352254	2-NBDG	-0.879305	0.608081	0.997815	NA	yes	no	1	2-NBDG
KEGG_METABOLISM_OF_XENOBIOTICS_BY_CYTOCHROME_P450	-0.790211	0.810671	0.938751	NA	-1.10007	0.317901	0.917424	NA	-0.856335	0.728261	0.964182	NA	1.45166	0.0336842	0.768414	2-NBDG	1.06057	0.350814	0.595476	NA	yes	no	1	2-NBDG
LEE_LIVER_CANCER_DENA_DN	-0.538665	0.994737	0.999514	NA	-0.748799	0.829716	1	NA	1.05902	0.37234	1	NA	1.35858	0.0446521	1	2-NBDG	0.708668	0.880357	0.98864	NA	yes	no	1	2-NBDG
WANG_METASTASIS_OF_BREAST_CANCER_ESR1_UP	-1.16634	0.270506	0.521751	NA	-1.01508	0.442434	0.978955	NA	1.15317	0.267703	1	NA	1.4716	0.0283019	0.713068	2-NBDG	-1.18623	0.21789	0.791536	NA	yes	no	1	2-NBDG
LOPEZ_EPITHELIOID_MESOTHELIOMA	-1.08799	0.343103	0.62573	NA	1.49711	0.0409207	0.373177	2-NBDG	-0.954183	0.495098	0.883021	NA	0.968171	0.541219	1	NA	0.702981	0.895636	0.990747	NA	yes	no	1	2-NBDG
GARGALOVIC_RESPONSE_TO_OXIDIZED_PHOSPHOLIPIDS_BLUE_UP	-1.20203	0.198686	0.486879	NA	1.46317	0.0498615	0.379632	2-NBDG	-1.07915	0.318072	0.819371	NA	0.746918	0.927783	1	NA	1.31836	0.107774	0.25574	NA	yes	no	1	2-NBDG
TAKAO_RESPONSE_TO_UVB_RADIATION_DN	-1.26186	0.143573	0.436767	NA	1.40391	0.0392749	0.415849	2-NBDG	-1.14732	0.215223	0.760642	NA	0.569507	0.988956	0.994258	NA	-0.616628	1	1	NA	yes	no	1	2-NBDG
REACTOME_MEIOSIS	1.14003	0.19242	0.418609	NA	1.33109	0.0248963	0.456048	2-NBDG	-1.03394	0.342776	0.854715	NA	1.12275	0.267477	1	NA	1.18813	0.12	0.410707	NA	yes	no	1	2-NBDG
SATO_SILENCED_EPIGENETICALLY_IN_PANCREATIC_CANCER	-1.19684	0.162338	0.496088	NA	1.47215	0.0142349	0.371108	2-NBDG	-1.31455	0.0571429	0.690304	NA	0.806364	0.773262	1	NA	0.956433	0.55095	0.735211	NA	yes	no	1	2-NBDG
BIOCARTA_INSULIN_PATHWAY	-1.0358	0.411966	0.669432	NA	1.60678	0.00775194	0.33494	2-NBDG	-0.728803	0.8975	0.999234	NA	-0.982277	0.429577	0.651594	NA	0.867413	0.656075	0.861802	NA	yes	no	1	2-NBDG
TORCHIA_TARGETS_OF_EWSR1_FLI1_FUSION_TOP20_DN	-0.861084	0.712855	0.877096	NA	1.7108	0.00621118	0.294543	2-NBDG	-1.25247	0.10137	0.685103	NA	-1.32197	0.144444	0.342845	NA	0.885976	0.651246	0.838365	NA	yes	no	1	2-NBDG
GAZDA_DIAMOND_BLACKFAN_ANEMIA_ERYTHROID_UP	-1.03609	0.34954	0.669151	NA	1.02224	0.345238	0.760361	NA	-0.916882	0.903846	0.920604	NA	1.19412	0.257403	1	NA	1.19278	0.0437853	0.406921	2-NBDG	yes	no	1	2-NBDG
WANG_CISPLATIN_RESPONSE_AND_XPC_DN	-1.22124	0.110945	0.463466	NA	1.51306	0.00429185	0.358861	2-NBDG	-1.22526	0.0595611	0.685417	NA	0.865404	0.848	1	NA	1.22572	0.0875796	0.363506	NA	yes	no	1	2-NBDG
ABE_VEGFA_TARGETS_30MIN	-1.18335	0.211632	0.512192	NA	0.894951	0.603499	0.890982	NA	1.4692	0.035533	1	2-NBDG	0.741357	0.820628	1	NA	-1.0779	0.323944	0.873681	NA	yes	no	1	2-NBDG
MEISSNER_ES_ICP_WITH_H3K4ME3	1.24683	0.0108303	0.299122	2-NBDG	-0.767309	0.984375	1	NA	1.17559	0.0960526	1	NA	1.10554	0.36942	1	NA	-0.999134	0.44713	0.901565	NA	yes	no	1	2-NBDG
SUMI_HNF4A_TARGETS	1.21807	0.158809	0.327487	NA	1.52321	0.0140449	0.364156	2-NBDG	-1.23757	0.144928	0.680899	NA	1.31088	0.127002	1	NA	1.16778	0.228519	0.4362	NA	yes	no	1	2-NBDG
LEE_METASTASIS_AND_RNA_PROCESSING_UP	-0.925201	0.678771	0.819549	NA	-0.873253	0.810443	1	NA	0.97934	0.526738	1	NA	0.804847	0.736842	1	NA	1.30261	0.0103245	0.274179	2-NBDG	yes	no	1	2-NBDG
JIANG_AGING_CEREBRAL_CORTEX_UP	1.21013	0.100271	0.33504	NA	1.4648	0.011236	0.378461	2-NBDG	-0.826203	0.900585	0.985893	NA	0.63875	0.903192	1	NA	0.972698	0.507413	0.710303	NA	yes	no	1	2-NBDG
HUANG_GATA2_TARGETS_DN	1.29704	0.0497238	0.252661	2-NBDG	-0.871566	0.734478	1	NA	-0.909167	0.709302	0.928111	NA	1.10008	0.345996	1	NA	0.67667	0.996569	0.997348	NA	yes	no	1	2-NBDG
GRADE_COLON_AND_RECTAL_CANCER_DN	0.871918	0.644495	0.840422	NA	1.17675	0.215026	0.577613	NA	1.49342	0.014876	1	2-NBDG	0.851775	0.759353	1	NA	1.2404	0.188748	0.346338	NA	yes	no	1	2-NBDG
BLALOCK_ALZHEIMERS_DISEASE_INCIPIENT_DN	1.01221	0.398964	0.606502	NA	1.4516	0.0165563	0.385277	2-NBDG	-0.881606	0.742297	0.949469	NA	0.892324	0.750751	1	NA	1.12037	0.284264	0.500125	NA	yes	no	1	2-NBDG
LIU_TARGETS_OF_VMYB_VS_CMYB_DN	-0.896559	0.647249	0.848454	NA	1.32259	0.0481481	0.452533	2-NBDG	0.739228	0.965571	1	NA	1.39879	0.0501601	0.955488	NA	0.827467	0.798978	0.915227	NA	yes	no	1	2-NBDG
SARRIO_EPITHELIAL_MESENCHYMAL_TRANSITION_UP	1.22762	0.037594	0.317482	2-NBDG	-0.939658	0.635955	0.995844	NA	1.1793	0.0786082	1	NA	0.809057	0.885886	1	NA	0.975711	0.530086	0.707645	NA	yes	no	1	2-NBDG
KIM_WT1_TARGETS_8HR_DN	1.02958	0.402655	0.581193	NA	1.54062	0.0315789	0.351166	2-NBDG	0.76964	0.798951	1	NA	0.88593	0.720441	1	NA	1.00708	0.454713	0.665804	NA	yes	no	1	2-NBDG
REACTOME_XENOBIOTICS	1.24325	0.0394737	0.302575	2-NBDG	0.899132	0.794595	0.888594	NA	-0.980993	0.472492	0.877629	NA	NA	NA	NA	NA	1.26129	0.0519084	0.322162	NA	yes	no	1	2-NBDG
GARCIA_TARGETS_OF_FLI1_AND_DAX1_DN	-1.1552	0.176642	0.536614	NA	1.27199	0.0368421	0.51132	2-NBDG	-1.01017	0.396552	0.867841	NA	0.674603	0.96493	1	NA	-1.08194	0.222222	0.863989	NA	yes	no	1	2-NBDG
MOREAUX_MULTIPLE_MYELOMA_BY_TACI_UP	1.24354	0.115288	0.302897	NA	1.57668	0.00909091	0.331315	2-NBDG	-1.09331	0.264935	0.796768	NA	1.02452	0.433	1	NA	1.26638	0.119485	0.317272	NA	yes	no	1	2-NBDG
HAMAI_APOPTOSIS_VIA_TRAIL_DN	0.931992	0.646707	0.750992	NA	1.26699	0.0414938	0.521709	2-NBDG	1.01554	0.424556	1	NA	0.691636	0.966967	1	NA	0.836025	0.83887	0.902811	NA	yes	no	1	2-NBDG
KONDO_PROSTATE_CANCER_HCP_WITH_H3K27ME3	1.29807	0.00446429	0.251895	2-NBDG	-0.918737	0.733836	1	NA	1.00282	0.464548	1	NA	1.19761	0.174975	1	NA	1.00594	0.433193	0.667483	NA	yes	no	1	2-NBDG
KIM_MYCN_AMPLIFICATION_TARGETS_DN	1.02512	0.392765	0.587121	NA	1.50885	0.00958466	0.359338	2-NBDG	1.10245	0.278034	1	NA	0.981323	0.561368	1	NA	0.977264	0.490741	0.706453	NA	yes	no	1	2-NBDG
MULLIGHAN_NPM1_MUTATED_SIGNATURE_1_DN	1.12066	0.230964	0.443976	NA	-0.853733	0.739437	1	NA	1.39712	0.0358891	1	2-NBDG	0.685712	0.967871	1	NA	-0.910404	0.623116	0.978036	NA	yes	no	1	2-NBDG
WANG_TARGETS_OF_MLL_CBP_FUSION_DN	-1.10087	0.351759	0.609653	NA	1.66909	0.008	0.318178	2-NBDG	-0.97814	0.454118	0.872326	NA	0.862559	0.709072	1	NA	-0.951011	0.551502	0.93799	NA	yes	no	1	2-NBDG
GRUETZMANN_PANCREATIC_CANCER_DN	1.01892	0.349153	0.594755	NA	1.01263	0.4	0.770197	NA	0.943605	0.616688	1	NA	0.932609	0.701	1	NA	1.2555	0.0315186	0.328525	2-NBDG	yes	no	1	2-NBDG
NING_CHRONIC_OBSTRUCTIVE_PULMONARY_DISEASE_UP	-1.20641	0.0636856	0.483621	NA	-0.869567	0.791667	1	NA	-1.01264	0.384921	0.869874	NA	0.867143	0.803	1	NA	1.24511	0.0481203	0.340946	2-NBDG	yes	no	1	2-NBDG
ELVIDGE_HIF1A_AND_HIF2A_TARGETS_UP	1.25274	0.0309598	0.293821	2-NBDG	-0.723806	0.988679	1	NA	0.894447	0.751359	1	NA	1.03347	0.470032	1	NA	-0.813858	0.966574	1	NA	yes	no	1	2-NBDG
KOYAMA_SEMA3B_TARGETS_UP	-1.1272	0.13307	0.576207	NA	1.45862	0	0.386406	2-NBDG	0.964517	0.585305	1	NA	1.1748	0.073	1	NA	0.866379	0.903096	0.862268	NA	yes	no	1	2-NBDG
PEDRIOLI_MIR31_TARGETS_DN	-1.09427	0.261803	0.617112	NA	1.24292	0.0259067	0.555757	2-NBDG	0.829796	0.911429	1	NA	0.914853	0.797	1	NA	0.922785	0.641745	0.784844	NA	yes	no	1	2-NBDG
BIDUS_METASTASIS_UP	1.21868	0.160671	0.327171	NA	-0.773391	0.816794	1	NA	1.41525	0.040747	1	2-NBDG	0.932442	0.691	1	NA	-1.37086	0.0600462	0.583933	NA	yes	no	1	2-NBDG
RAY_TUMORIGENESIS_BY_ERBB2_CDC25A_UP	-0.699329	0.931034	0.978165	NA	-1.36558	0.0779014	0.547875	NA	1.41193	0.0453782	1	2-NBDG	1.0872	0.353299	1	NA	-0.822659	0.762353	1	NA	yes	no	1	2-NBDG
HAN_JNK_SINGALING_UP	-0.763778	0.924765	0.95449	NA	1.2531	0.0461538	0.542538	2-NBDG	-1.17457	0.12605	0.746281	NA	0.833245	0.733702	1	NA	1.02558	0.395313	0.643653	NA	yes	no	1	2-NBDG
KEGG_FC_EPSILON_RI_SIGNALING_PATHWAY	1.26128	0.0223881	0.286652	2-NBDG	1.10689	0.10084	0.647505	NA	0.84508	0.923584	1	NA	0.545133	0.977459	0.991559	NA	1.10168	0.208807	0.528274	NA	yes	no	1	2-NBDG
KEGG_T_CELL_RECEPTOR_SIGNALING_PATHWAY	-1.29242	0.133568	0.402604	NA	1.6788	0.00977995	0.312437	2-NBDG	1.0093	0.430796	1	NA	0.708002	0.925703	1	NA	-1.18871	0.220302	0.789368	NA	yes	no	1	2-NBDG
DELYS_THYROID_CANCER_UP	-1.05515	0.337226	0.654388	NA	1.34406	0.0114943	0.443861	2-NBDG	-1.10868	0.158076	0.786231	NA	1.00298	0.487	1	NA	1.02778	0.395385	0.640231	NA	yes	no	1	2-NBDG
REACTOME_TRANSCRIPTIONAL_ACTIVITY_OF_SMAD2_SMAD3_SMAD4_HETEROTRIMER	-1.03993	0.34252	0.668463	NA	0.911914	0.938272	0.876817	NA	0.855113	0.934509	1	NA	-1.12898	0.285714	0.492211	NA	1.22527	0.0403338	0.364083	2-NBDG	yes	no	1	2-NBDG
ZAMORA_NOS2_TARGETS_UP	0.794884	0.915119	0.922209	NA	1.4604	0.00392157	0.384336	2-NBDG	-0.894941	0.759887	0.940025	NA	0.706857	0.902962	1	NA	1.08012	0.278689	0.560102	NA	yes	no	1	2-NBDG
FRASOR_RESPONSE_TO_ESTRADIOL_DN	0.880565	0.644444	0.830474	NA	-0.964995	0.509836	0.989047	NA	1.47416	0.0345455	1	2-NBDG	0.962218	0.583333	1	NA	0.899147	0.60788	0.817558	NA	yes	no	1	2-NBDG
HONRADO_BREAST_CANCER_BRCA1_VS_BRCA2	1.24988	0.0465839	0.296683	2-NBDG	1.10323	0.134752	0.650594	NA	1.10306	0.23088	1	NA	-1.18721	0.246154	0.44176	NA	0.959088	0.552215	0.72896	NA	yes	no	1	2-NBDG
BIOCARTA_DC_PATHWAY	1.00237	0.455814	0.619712	NA	0.617878	0.994778	0.994928	NA	1.43743	0.042735	1	2-NBDG	1.15962	0.322967	1	NA	0.88962	0.616725	0.833836	NA	yes	no	1	2-NBDG
REACTOME_PI3K_EVENTS_IN_ERBB2_SIGNALING	1.23175	0.102941	0.310916	NA	1.15606	0.125604	0.584447	NA	-1.18685	0.085443	0.731141	NA	0.798041	0.776842	1	NA	1.32303	0.0349761	0.250336	2-NBDG	yes	no	1	2-NBDG
PARENT_MTOR_SIGNALING_DN	-1.07274	0.301685	0.644738	NA	1.44916	0	0.385701	2-NBDG	1.07517	0.281567	1	NA	0.956988	0.576236	1	NA	-0.769713	0.979328	1	NA	yes	no	1	2-NBDG
KEGG_DRUG_METABOLISM_CYTOCHROME_P450	1.279	0.0387097	0.269571	2-NBDG	-0.902218	0.68797	1	NA	1.09545	0.248555	1	NA	1.25566	0.149474	1	NA	0.98644	0.478605	0.696205	NA	yes	no	1	2-NBDG
BIOCARTA_IGF1_PATHWAY	-0.777707	0.828151	0.945689	NA	1.62175	0.0111111	0.329887	2-NBDG	-0.698833	0.9725	0.999432	NA	-0.879504	0.633094	0.747029	NA	0.662725	0.972727	0.998559	NA	yes	no	1	2-NBDG
XU_RESPONSE_TO_TRETINOIN_UP	1.02238	0.413876	0.590756	NA	1.53566	0.0263158	0.351011	2-NBDG	-0.960721	0.504651	0.886626	NA	NA	NA	NA	NA	1.2534	0.174312	0.330239	NA	yes	no	1	2-NBDG
PID_P53_REGULATION_PATHWAY	0.725954	0.893035	0.9661	NA	1.4281	0.0346821	0.397101	2-NBDG	-1.26095	0.14951	0.690048	NA	0.67657	0.908163	1	NA	1.0128	0.433333	0.658978	NA	yes	no	1	2-NBDG
REACTOME_GLYCOSAMINOGLYCAN_METABOLISM	-1.24781	0.162832	0.441364	NA	-0.989839	0.483516	0.975731	NA	1.45162	0.0417362	1	2-NBDG	1.17751	0.186492	1	NA	-0.965305	0.497835	0.9325	NA	yes	no	1	2-NBDG
YANG_BREAST_CANCER_ESR1_UP	-0.565523	0.987826	0.998321	NA	1.58328	0.0273632	0.324184	2-NBDG	-1.14253	0.278846	0.764756	NA	0.980237	0.550976	1	NA	0.83434	0.686813	0.905515	NA	yes	no	1	2-NBDG
REACTOME_SIGNAL_TRANSDUCTION_BY_L1	1.25424	0.0359477	0.292579	2-NBDG	-0.914099	0.66586	1	NA	1.13926	0.172087	1	NA	0.68022	0.891186	1	NA	1.01612	0.414013	0.656024	NA	yes	no	1	2-NBDG
REACTOME_PI3K_EVENTS_IN_ERBB4_SIGNALING	-0.986425	0.474295	0.739542	NA	1.42901	0.0363636	0.397382	2-NBDG	0.823921	0.808896	1	NA	0.705133	0.866594	1	NA	1.12761	0.264184	0.493009	NA	yes	no	1	2-NBDG
FAELT_B_CLL_WITH_VH_REARRANGEMENTS_UP	1.12103	0.289855	0.443603	NA	-0.964748	0.507886	0.988179	NA	1.66908	0.00168634	1	2-NBDG	-1.2226	0.133333	0.412183	NA	0.873421	0.654917	0.852575	NA	yes	no	1	2-NBDG
MEDINA_SMARCA4_TARGETS	1.08692	0.345499	0.493174	NA	-0.97128	0.526718	0.989569	NA	1.48982	0.0283806	1	2-NBDG	1.04239	0.438105	1	NA	0.991782	0.46558	0.689599	NA	yes	no	1	2-NBDG
REACTOME_NA_CL_DEPENDENT_NEUROTRANSMITTER_TRANSPORTERS	0.746556	0.817757	0.958544	NA	-1.0447	0.416388	0.967767	NA	1.7114	0.00169205	1	2-NBDG	NA	NA	NA	NA	1.21969	0.205273	0.371668	NA	yes	no	1	2-NBDG
HU_ANGIOGENESIS_UP	-1.01434	0.425113	0.698174	NA	1.2976	0.0140187	0.478872	2-NBDG	-0.952998	0.596027	0.883684	NA	-1.169	0.234848	0.456982	NA	-1.12525	0.175202	0.817161	NA	yes	no	1	2-NBDG
REACTOME_PI_3K_CASCADE	-1.17831	0.14826	0.514951	NA	1.27679	0.0275229	0.498176	2-NBDG	-0.994435	0.416928	0.865333	NA	0.809882	0.783473	1	NA	-1.04165	0.335038	0.891405	NA	yes	no	1	2-NBDG
NAGY_TFTC_COMPONENTS_HUMAN	-0.969991	0.564537	0.754602	NA	1.19656	0.0333333	0.576269	2-NBDG	1.01102	0.421314	1	NA	1.14293	0.315116	1	NA	1.17174	0.0741259	0.431834	NA	yes	no	1	2-NBDG
REACTOME_CD28_DEPENDENT_PI3K_AKT_SIGNALING	-0.893892	0.774825	0.849467	NA	0.910285	0.848101	0.879752	NA	1.26851	0.0362903	1	2-NBDG	0.657593	0.881995	1	NA	1.08956	0.233909	0.547573	NA	yes	no	1	2-NBDG
PID_NFAT_3PATHWAY	-1.13825	0.161616	0.564305	NA	1.23003	0.0227273	0.549565	2-NBDG	-0.981493	0.498246	0.879218	NA	1.16963	0.23172	1	NA	-1.1418	0.116618	0.804778	NA	yes	no	1	2-NBDG
CHANDRAN_METASTASIS_TOP50_DN	-0.911204	0.656761	0.836062	NA	1.35702	0.0338983	0.431939	2-NBDG	-1.25708	0.054878	0.685902	NA	0.694497	0.887368	1	NA	0.824872	0.88835	0.917539	NA	yes	no	1	2-NBDG
PID_VEGFR1_2_PATHWAY	1.00575	0.424528	0.616871	NA	-1.05153	0.348952	0.969611	NA	1.35918	0.0251748	1	2-NBDG	1.29425	0.0744139	1	NA	0.766193	0.984615	0.970159	NA	yes	no	1	2-NBDG
WU_SILENCED_BY_METHYLATION_IN_BLADDER_CANCER	1.25576	0.0431035	0.291268	2-NBDG	-0.914492	0.664589	1	NA	0.803377	0.955245	1	NA	-1.13851	0.282609	0.483659	NA	-1.07345	0.238506	0.877417	NA	yes	no	1	2-NBDG
NIELSEN_LIPOSARCOMA_UP	1.29031	0.136691	0.259093	NA	1.23374	0.143662	0.554165	NA	1.42083	0.0411664	1	2-NBDG	0.988565	0.532544	1	NA	1.20035	0.198582	0.398053	NA	yes	no	1	2-NBDG
GRAESSMANN_RESPONSE_TO_MC_AND_SERUM_DEPRIVATION_UP	1.27752	0.0119048	0.270601	2-NBDG	-0.830615	0.866365	1	NA	-1.02745	0.337553	0.857247	NA	0.829373	0.870871	1	NA	0.968865	0.564586	0.713443	NA	yes	no	1	2-NBDG
FUJII_YBX1_TARGETS_UP	1.27073	0.0347222	0.278916	2-NBDG	-1.21381	0.0854801	0.793217	NA	1.01298	0.418157	1	NA	0.762331	0.823966	1	NA	0.933057	0.640288	0.770467	NA	yes	no	1	2-NBDG
CROONQUIST_NRAS_VS_STROMAL_STIMULATION_UP	0.869972	0.702439	0.842263	NA	1.43444	0.0474684	0.393606	2-NBDG	-0.93099	0.589744	0.90678	NA	0.587112	0.926596	0.998414	NA	1.22918	0.154116	0.360709	NA	yes	no	1	2-NBDG
SMIRNOV_CIRCULATING_ENDOTHELIOCYTES_IN_CANCER_UP	1.11943	0.284289	0.445871	NA	1.04788	0.372549	0.720984	NA	1.41716	0.044702	1	2-NBDG	0.881789	0.76977	1	NA	1.20005	0.210721	0.39793	NA	yes	no	1	2-NBDG
NIKOLSKY_BREAST_CANCER_22Q13_AMPLICON	-0.779929	0.795455	0.943548	NA	1.50325	0.0280899	0.370997	2-NBDG	1.14979	0.262458	1	NA	1.13091	0.338983	1	NA	0.82669	0.743636	0.916383	NA	yes	no	1	2-NBDG
HAHTOLA_SEZARY_SYNDROM_UP	-0.720555	0.873043	0.971651	NA	1.64807	0.0182292	0.31614	2-NBDG	-0.785852	0.808786	0.990632	NA	0.768036	0.893832	1	NA	1.05684	0.400729	0.601169	NA	yes	no	1	2-NBDG
LEE_CALORIE_RESTRICTION_MUSCLE_UP	1.1777	0.0639098	0.372881	NA	1.33664	0.00657895	0.449895	2-NBDG	0.998368	0.453315	1	NA	-0.90232	0.597222	0.715917	NA	1.17827	0.0942029	0.422066	NA	yes	no	1	2-NBDG
LIANG_SILENCED_BY_METHYLATION_UP	1.25862	0.16895	0.289325	NA	1.58897	0.0201149	0.326546	2-NBDG	0.637998	0.965704	1	NA	-0.976649	0.494505	0.656408	NA	1.21631	0.193772	0.375499	NA	yes	no	1	2-NBDG
BROWNE_HCMV_INFECTION_24HR_DN	-0.935771	0.673548	0.808968	NA	-0.83262	0.924812	1	NA	-1.06513	0.176471	0.824744	NA	0.894649	0.762763	1	NA	1.26637	0.0136799	0.316904	2-NBDG	yes	no	1	2-NBDG
DARWICHE_PAPILLOMA_RISK_LOW_UP	-0.790067	0.772887	0.938464	NA	1.62637	0.0102041	0.324662	2-NBDG	0.889489	0.603448	1	NA	0.821294	0.854709	1	NA	1.1173	0.275547	0.503516	NA	yes	no	1	2-NBDG
LANDIS_ERBB2_BREAST_TUMORS_324_DN	0.99361	0.447368	0.636883	NA	-0.77707	0.963615	1	NA	0.870979	0.830578	1	NA	0.768249	0.910911	1	NA	1.29518	0.0343797	0.282338	2-NBDG	yes	no	1	2-NBDG
CHANG_IMMORTALIZED_BY_HPV31_UP	-0.94744	0.606183	0.794283	NA	1.18318	0.0413223	0.573949	2-NBDG	-1.0886	0.165254	0.806067	NA	0.983557	0.556911	1	NA	0.930237	0.699396	0.773832	NA	yes	no	1	2-NBDG
KOBAYASHI_EGFR_SIGNALING_24HR_DN	-0.939714	0.631579	0.80457	NA	1.24018	0.0380435	0.559436	2-NBDG	-1.09637	0.152672	0.795914	NA	0.726833	0.98	1	NA	1.21749	0.0876133	0.374675	NA	yes	no	1	2-NBDG
LE_EGR2_TARGETS_DN	0.818518	0.748184	0.902205	NA	1.17136	0.226131	0.579645	NA	1.45612	0.0356537	1	2-NBDG	0.893944	0.725175	1	NA	0.800728	0.759162	0.941969	NA	yes	no	1	2-NBDG
HOLLEMAN_VINCRISTINE_RESISTANCE_ALL_UP	0.632467	0.966667	0.991666	NA	0.763032	0.837905	0.973162	NA	1.47068	0.0389381	1	2-NBDG	1.12275	0.341899	1	NA	0.73876	0.849091	0.977878	NA	yes	no	1	2-NBDG
FARMER_BREAST_CANCER_APOCRINE_VS_LUMINAL	-1.38969	0.0616667	0.315016	NA	-1.16555	0.264151	0.861063	NA	1.44563	0.0367279	1	2-NBDG	1.09348	0.204	1	NA	-1.42142	0.0505495	0.552132	NA	yes	no	1	2-NBDG
ZHAN_MULTIPLE_MYELOMA_DN	0.893878	0.597674	0.811367	NA	1.47905	0.0340909	0.371385	2-NBDG	-0.85845	0.7046	0.963442	NA	0.954295	0.574812	1	NA	-0.894461	0.638444	0.987495	NA	yes	no	1	2-NBDG
KRIEG_HYPOXIA_VIA_KDM3A	-1.17405	0.228571	0.518492	NA	-0.96385	0.523126	0.98785	NA	1.39274	0.043554	1	2-NBDG	-1.09583	0.25	0.518391	NA	-1.10534	0.304245	0.84239	NA	yes	no	1	2-NBDG
WEST_ADRENOCORTICAL_TUMOR_MARKERS_DN	-0.813677	0.81876	0.921832	NA	-0.959204	0.530864	0.987222	NA	1.39209	0.0349014	1	2-NBDG	NA	NA	NA	NA	-1.09462	0.262921	0.859757	NA	yes	no	1	2-NBDG
COWLING_MYCN_TARGETS	1.18126	0.219895	0.368363	NA	1.48035	0.0402145	0.374371	2-NBDG	-0.690236	0.958937	0.999182	NA	1.13309	0.317256	1	NA	1.21812	0.183391	0.373632	NA	yes	no	1	2-NBDG
FIGUEROA_AML_METHYLATION_CLUSTER_1_UP	1.00565	0.442667	0.616667	NA	1.33285	0.0462633	0.453164	2-NBDG	0.835236	0.794212	1	NA	1.14021	0.233936	1	NA	1.22849	0.145078	0.361478	NA	yes	no	1	2-NBDG
SEIDEN_ONCOGENESIS_BY_MET	0.729646	0.83683	0.965174	NA	1.51904	0.0454545	0.367269	2-NBDG	-1.39778	0.0737327	0.635012	NA	1.04631	0.428716	1	NA	0.739371	0.839252	0.978492	NA	yes	no	1	2-NBDG
DUTERTRE_ESTRADIOL_RESPONSE_24HR_UP	-1.12082	0.171548	0.584025	NA	0.941438	0.682927	0.845622	NA	-1.03266	0.318725	0.855832	NA	0.887618	0.84	1	NA	1.2564	0.0367107	0.328451	2-NBDG	yes	no	1	2-NBDG
ST_WNT_BETA_CATENIN_PATHWAY	-1.33346	0.103806	0.360654	NA	0.846009	0.707775	0.926517	NA	1.5915	0.013913	1	2-NBDG	1.12601	0.307778	1	NA	-0.844514	0.702407	1	NA	yes	no	1	2-NBDG
PID_AMB2_NEUTROPHILS_PATHWAY	-0.929896	0.598662	0.814844	NA	1.55559	0.0113314	0.359868	2-NBDG	-1.02344	0.360825	0.85957	NA	-0.941648	0.56338	0.689226	NA	-0.768051	0.892544	1	NA	yes	no	1	2-NBDG
WARTERS_IR_RESPONSE_5GY	1.25116	0.0137615	0.295287	2-NBDG	-1.09997	0.234705	0.916522	NA	0.951122	0.632704	1	NA	-1.38681	0.0666667	0.320758	NA	-1.00609	0.393617	0.893314	NA	yes	no	1	2-NBDG
HOFFMANN_LARGE_TO_SMALL_PRE_BII_LYMPHOCYTE_DN	0.963642	0.519553	0.693519	NA	1.48634	0.0333333	0.374564	2-NBDG	1.1777	0.19933	1	NA	0.811092	0.820988	1	NA	1.13285	0.273703	0.484057	NA	yes	no	1	2-NBDG
MCMURRAY_TP53_HRAS_COOPERATION_RESPONSE_DN	1.14959	0.0504202	0.405421	NA	1.04084	0.291139	0.729911	NA	-0.940729	0.754011	0.902088	NA	1.04005	0.439628	1	NA	1.31813	0.00555556	0.255783	2-NBDG	yes	no	1	2-NBDG
CHIARADONNA_NEOPLASTIC_TRANSFORMATION_KRAS_CDC25_DN	1.21977	0.0727969	0.326905	NA	1.22656	0.0376344	0.546208	2-NBDG	-0.940116	0.65	0.902833	NA	0.950081	0.596656	1	NA	1.07942	0.262519	0.561632	NA	yes	no	1	2-NBDG
IGLESIAS_E2F_TARGETS_DN	0.796982	0.809302	0.922465	NA	1.59719	0.00837989	0.321657	2-NBDG	0.856847	0.683929	1	NA	NA	NA	NA	NA	1.07514	0.336957	0.570377	NA	yes	no	1	2-NBDG
GAVIN_FOXP3_TARGETS_CLUSTER_T4	1.21984	0.0540541	0.327187	NA	-0.790088	0.933014	1	NA	-0.797687	0.996466	0.990852	NA	0.981215	0.541331	1	NA	1.28334	0.0320611	0.299826	2-NBDG	yes	no	1	2-NBDG
REACTOME_GAP_JUNCTION_TRAFFICKING	1.04731	0.328125	0.560212	NA	1.58451	0.00337838	0.326585	2-NBDG	-1.09136	0.252688	0.798134	NA	0.86458	0.685579	1	NA	1.20426	0.157522	0.39071	NA	yes	no	1	2-NBDG
MURATA_VIRULENCE_OF_H_PILORI	-0.844761	0.747069	0.890614	NA	1.43873	0.0191693	0.389353	2-NBDG	0.876972	0.661211	1	NA	1.09734	0.377598	1	NA	-0.741419	0.931111	1	NA	yes	no	1	2-NBDG
MARZEC_IL2_SIGNALING_UP	1.20254	0.0289256	0.342537	2-NBDG	-0.878745	0.832258	1	NA	1.00161	0.464151	1	NA	0.747121	0.911558	1	NA	0.897253	0.815468	0.820886	NA	yes	no	1	2-NBDG
CAFFAREL_RESPONSE_TO_THC_24HR_5_UP	1.26924	0.046729	0.279716	2-NBDG	-0.844217	0.771654	1	NA	0.982455	0.479876	1	NA	1.05275	0.429646	1	NA	0.783098	0.90339	0.959301	NA	yes	no	1	2-NBDG
WENDT_COHESIN_TARGETS_UP	-1.13612	0.167135	0.564678	NA	-0.798175	0.928151	1	NA	1.3177	0.0136426	1	2-NBDG	0.966682	0.573434	1	NA	-0.913309	0.771875	0.977333	NA	yes	no	1	2-NBDG
BARIS_THYROID_CANCER_UP	-0.951314	0.612144	0.788646	NA	0.980914	0.507042	0.798001	NA	0.936485	0.680958	1	NA	0.994089	0.507378	1	NA	1.26377	0.0122283	0.31894	2-NBDG	yes	no	1	2-NBDG
BIOCARTA_BAD_PATHWAY	1.19367	0.167131	0.352769	NA	-1.06697	0.366477	0.946939	NA	1.54799	0.0049505	1	2-NBDG	1.24595	0.19621	1	NA	0.904896	0.614159	0.80841	NA	yes	no	1	2-NBDG
BIOCARTA_ARF_PATHWAY	1.20512	0.140704	0.340594	NA	1.3941	0.040678	0.413154	2-NBDG	1.14733	0.199052	1	NA	NA	NA	NA	NA	0.936052	0.583333	0.765898	NA	yes	no	1	2-NBDG
OUYANG_PROSTATE_CANCER_PROGRESSION_DN	-0.984445	0.522021	0.741393	NA	-1.10979	0.167931	0.919871	NA	-1.02118	0.288889	0.861627	NA	0.63207	0.911972	1	NA	1.21352	0.0227273	0.379973	2-NBDG	yes	no	1	2-NBDG
LENAOUR_DENDRITIC_CELL_MATURATION_DN	-1.94092	0	0.0182894	C12R	-0.893116	0.624441	1	NA	0.925843	0.573984	1	NA	-1.34596	0	0.335752	C12R	-1.48494	0.0263158	0.494683	C12R	yes	yes	3	C12R
TIAN_TNF_SIGNALING_NOT_VIA_NFKB	-1.56557	0.00470219	0.177257	C12R	1.04826	0.348659	0.720682	NA	-1.33687	0.0240642	0.656033	C12R	-1.77529	0.0300752	0.130465	C12R	0.890145	0.685855	0.832924	NA	yes	yes	3	C12R
NIKOLSKY_BREAST_CANCER_16Q24_AMPLICON	-1.37997	0.00417246	0.329506	C12R	-1.62467	0	0.224155	C12R	0.965557	0.569907	1	NA	-2.12725	0	0.0393242	C12R	1.20533	0.0692641	0.388975	NA	yes	yes	3	C12R
CROONQUIST_STROMAL_STIMULATION_UP	-1.29202	0.0424242	0.402897	C12R	-1.64981	0	0.191214	C12R	-0.993285	0.446043	0.86649	NA	-1.37293	0.0322581	0.319626	C12R	1.18688	0.103876	0.412944	NA	yes	yes	3	C12R
REACTOME_PHOSPHORYLATION_OF_THE_APC_C	-1.73833	0	0.0713181	C12R	0.898096	0.726236	0.891035	NA	-1.39148	0.026087	0.640909	C12R	0.798122	0.766546	1	NA	-1.41153	0.0128866	0.543782	C12R	yes	yes	3	C12R
BOYLAN_MULTIPLE_MYELOMA_D_DN	-1.46509	0	0.249552	C12R	-1.38086	0.00223714	0.528778	C12R	0.864279	0.910408	1	NA	1.13745	0.244151	1	NA	-1.34649	0	0.589123	C12R	yes	yes	3	C12R
FONTAINE_FOLLICULAR_THYROID_ADENOMA_UP	-1.73811	0.00169205	0.0698857	C12R	-0.754027	0.869754	1	NA	-1.4125	0.0358974	0.657539	C12R	1.30823	0.0676923	1	NA	-1.67489	0	0.288343	C12R	yes	yes	3	C12R
SILIGAN_TARGETS_OF_EWS_FLI1_FUSION_UP	-1.27592	0.0418994	0.425462	C12R	-1.60858	0	0.243843	C12R	0.779773	0.990617	1	NA	0.609503	0.906173	1	NA	-1.42091	0.00593472	0.5478	C12R	yes	yes	3	C12R
BLALOCK_ALZHEIMERS_DISEASE_INCIPIENT_UP	-1.42129	0.0419355	0.294546	C12R	0.785674	0.930464	0.963939	NA	-1.35732	0.0473684	0.639873	C12R	0.775009	0.976	1	NA	-1.59182	0.00950119	0.430924	C12R	yes	no	3	C12R
KRIGE_AMINO_ACID_DEPRIVATION	-1.47023	0.0473684	0.244999	C12R	-1.18418	0.225755	0.838361	NA	-0.968598	0.490066	0.882383	NA	-1.51597	0.0465116	0.242538	C12R	-0.901704	0.619718	0.987918	NA	yes	yes	2	C12R
KEGG_CELL_CYCLE	-1.5288	0.0263158	0.208927	C12R	0.927073	0.545232	0.859491	NA	0.784891	0.776386	1	NA	-1.13978	0	0.48427	C12R	-0.71428	0.89485	1	NA	yes	yes	2	C12R
ZHU_SKIL_TARGETS_UP	-1.52642	0.00794913	0.207421	C12R	1.12523	0.177215	0.615077	NA	-0.864702	0.881098	0.963088	NA	-1.75997	0	0.139102	C12R	-0.871101	0.755319	1	NA	yes	yes	2	C12R
ST_GRANULE_CELL_SURVIVAL_PATHWAY	-1.59694	0.0162162	0.150538	C12R	-1.3232	0.0982839	0.616284	NA	-0.663717	0.97066	1	NA	-1.68839	0.0333333	0.163023	C12R	1.05413	0.375445	0.605956	NA	yes	yes	2	C12R
TAKADA_GASTRIC_CANCER_COPY_NUMBER_DN	-1.73649	0	0.0679802	C12R	1.08066	0.318885	0.688208	NA	0.762008	0.903537	1	NA	-1.72938	0.0258621	0.146354	C12R	0.843731	0.775044	0.892293	NA	yes	yes	2	C12R
AMIT_EGF_RESPONSE_120_HELA	-1.6615	0.0030581	0.115102	C12R	-0.780899	0.905006	1	NA	0.851186	0.827273	1	NA	-1.38194	0.0476191	0.321904	C12R	-1.26851	0.0634518	0.708282	NA	yes	yes	2	C12R
BIOCARTA_CELLCYCLE_PATHWAY	-1.60299	0.00851789	0.14859	C12R	-0.865041	0.682819	1	NA	-1.15592	0.215159	0.754562	NA	-2.09129	0	0.0473571	C12R	-1.22405	0.147982	0.750851	NA	yes	yes	2	C12R
DORN_ADENOVIRUS_INFECTION_12HR_DN	-1.47977	0.044484	0.240011	C12R	-0.910039	0.597973	1	NA	0.827587	0.705779	1	NA	-1.35818	0.0410959	0.32744	C12R	-1.10338	0.301969	0.84471	NA	yes	yes	2	C12R
CORRE_MULTIPLE_MYELOMA_DN	-1.52374	0.013289	0.208335	C12R	0.896537	0.659639	0.890637	NA	0.945056	0.547812	1	NA	-1.57527	0	0.217284	C12R	0.880324	0.652174	0.846468	NA	yes	yes	2	C12R
JECHLINGER_EPITHELIAL_TO_MESENCHYMAL_TRANSITION_DN	-1.87982	0	0.0332545	C12R	0.876555	0.664756	0.904023	NA	-0.847818	0.71223	0.968633	NA	-1.38049	0	0.321833	C12R	-0.920016	0.579065	0.976358	NA	yes	yes	2	C12R
LEE_INTRATHYMIC_T_PROGENITOR	-2.09862	0	0.000426651	C12R	-0.958921	0.56193	0.986508	NA	0.926976	0.620542	1	NA	1.24747	0.207459	1	NA	-1.70686	0	0.225349	C12R	yes	yes	2	C12R
LEE_EARLY_T_LYMPHOCYTE_UP	-1.69569	0	0.0919249	C12R	-0.952873	0.614094	0.988808	NA	1.02212	0.373116	1	NA	0.655502	0.956566	1	NA	-1.83042	0	0.0843017	C12R	yes	yes	2	C12R
REACTOME_JNK_C_JUN_KINASES_PHOSPHORYLATION_AND_ACTIVATION_MEDIATED_BY_ACTIVATED_HUMAN_TAK1	-2.16194	0	0	C12R	-1.10895	0.186495	0.919653	NA	0.921842	0.723668	1	NA	-1.03361	0.421384	0.584398	NA	-2.00807	0	0.0130075	C12R	yes	yes	2	C12R
BRUINS_UVC_RESPONSE_EARLY_LATE	-2.5254	0	0	C12R	-0.892223	0.752359	1	NA	1.01843	0.404632	1	NA	1.12652	0.152	1	NA	-1.92115	0	0.0416276	C12R	yes	yes	2	C12R
DAZARD_UV_RESPONSE_CLUSTER_G6	-1.74182	0.0016129	0.0731501	C12R	-0.881782	0.675214	1	NA	0.862702	0.723917	1	NA	1.07566	0.351	1	NA	-1.8389	0.00239808	0.0906447	C12R	yes	yes	2	C12R
DACOSTA_UV_RESPONSE_VIA_ERCC3_TTD_DN	-1.60807	0.0215827	0.144907	C12R	0.670943	0.930851	0.995027	NA	-1.23151	0.169767	0.683438	NA	1.00374	0.507553	1	NA	-1.71664	0.00429185	0.217813	C12R	yes	yes	2	C12R
PID_HDAC_CLASSI_PATHWAY	-1.37304	0.0505902	0.33279	NA	-1.01433	0.451852	0.978017	NA	0.911692	0.628165	1	NA	-1.36133	0	0.326171	C12R	-1.75793	0.00440529	0.150333	C12R	yes	yes	2	C12R
PID_EPHA2_FWD_PATHWAY	-1.4448	0.0495413	0.273178	C12R	1.14539	0.219388	0.595603	NA	-1.93062	0.00241546	0.12444	C12R	0.666112	0.872162	1	NA	1.1555	0.231034	0.452518	NA	yes	yes	2	C12R
CROONQUIST_IL6_DEPRIVATION_UP	-1.24875	0.0453258	0.443526	C12R	1.14569	0.1125	0.595758	NA	-1.74989	0	0.247807	C12R	-1.28829	0.151079	0.358606	NA	1.18993	0.100457	0.408559	NA	yes	yes	2	C12R
REACTOME_NUCLEOTIDE_EXCISION_REPAIR	-1.38989	0.0339806	0.315647	C12R	1.15299	0.193309	0.588539	NA	-1.98374	0	0.111471	C12R	0.676753	0.901053	1	NA	1.09865	0.286458	0.53304	NA	yes	yes	2	C12R
CHEMELLO_SOLEUS_VS_EDL_MYOFIBERS_UP	-1.50962	0	0.221306	C12R	-1.06365	0.299667	0.951901	NA	-0.879387	0.985981	0.951817	NA	0.921342	0.59733	1	NA	-1.17325	0.0472973	0.803828	C12R	yes	yes	2	C12R
KYNG_ENVIRONMENTAL_STRESS_RESPONSE_UP	-1.79959	0	0.0484666	C12R	1.16678	0.163347	0.582716	NA	-1.00389	0.446064	0.867855	NA	-1.27643	0.102564	0.370653	NA	-1.33733	0.0365854	0.604441	C12R	yes	yes	2	C12R
RIZ_ERYTHROID_DIFFERENTIATION_APOBEC2	-1.50255	0.0381125	0.224048	C12R	-1.06787	0.362522	0.94532	NA	-1.43606	0.0756501	0.659756	NA	1.00997	0.50303	1	NA	-1.56058	0.0263158	0.455807	C12R	yes	yes	2	C12R
GRAESSMANN_RESPONSE_TO_MC_AND_SERUM_DEPRIVATION_DN	-1.75865	0	0.0631329	C12R	-0.77424	0.923274	1	NA	1.20444	0.116547	1	NA	0.77411	0.858443	1	NA	-1.51985	0.00777202	0.539184	C12R	yes	yes	2	C12R
HILLION_HMGA1B_TARGETS	-1.55147	0	0.18849	C12R	-1.0202	0.408615	0.979066	NA	1.13777	0.154891	1	NA	-0.851031	0.8	0.777513	NA	-1.23667	0.0252366	0.745362	C12R	yes	yes	2	C12R
NELSON_RESPONSE_TO_ANDROGEN_DN	-1.62816	0	0.13582	C12R	0.880886	0.769953	0.902814	NA	0.741042	0.989442	1	NA	-0.805792	0.7125	0.825521	NA	-1.51133	0.00260417	0.539192	C12R	yes	yes	2	C12R
MOHANKUMAR_TLX1_TARGETS_DN	-1.71874	0.00178253	0.0790938	C12R	0.994658	0.442308	0.786018	NA	-0.989128	0.480861	0.874505	NA	NA	NA	NA	NA	-1.45873	0.0495868	0.505858	C12R	yes	yes	2	C12R
MCBRYAN_PUBERTAL_BREAST_3_4WK_UP	-1.50836	0.00793651	0.221002	C12R	0.89134	0.716364	0.893032	NA	0.836409	0.824534	1	NA	1.12518	0.178	1	NA	-1.38168	0.0275	0.565467	C12R	yes	yes	2	C12R
NIELSEN_GIST	-1.65004	0	0.12378	C12R	1.08	0.243243	0.688547	NA	0.898636	0.703488	1	NA	1.1522	0.214502	1	NA	-1.38684	0.0146199	0.560302	C12R	yes	yes	2	C12R
RAMPON_ENRICHED_LEARNING_ENVIRONMENT_LATE_UP	-1.66484	0	0.112395	C12R	0.883762	0.895954	0.898423	NA	-0.936097	0.669231	0.907248	NA	-1.07195	0.330882	0.542415	NA	-1.56241	0	0.463431	C12R	yes	yes	2	C12R
GEORGES_CELL_CYCLE_MIR192_TARGETS	-1.83966	0	0.0412695	C12R	-0.913557	0.740458	1	NA	1.02375	0.375465	1	NA	1.01483	0.484631	1	NA	-1.40168	0	0.56714	C12R	yes	yes	2	C12R
BIOCARTA_EPO_PATHWAY	-1.46557	0.0107198	0.24975	C12R	1.16708	0.1	0.584115	NA	-0.922277	0.674051	0.910736	NA	0.786866	0.75939	1	NA	-1.54831	0.00787402	0.480271	C12R	yes	yes	2	C12R
REACTOME_TRIF_MEDIATED_TLR3_SIGNALING	-1.54524	0.0152027	0.190907	C12R	-0.80134	0.811912	1	NA	-1.55304	0.0159151	0.541558	C12R	0.723222	0.894898	1	NA	-1.22963	0.16777	0.749359	NA	yes	yes	2	C12R
REACTOME_TRAF6_MEDIATED_INDUCTION_OF_NFKB_AND_MAP_KINASES_UPON_TLR7_8_OR_9_ACTIVATION	-1.62208	0.0186125	0.136623	C12R	-1.27166	0.166667	0.689786	NA	-1.38551	0.0780488	0.641251	NA	0.811249	0.828921	1	NA	-1.56812	0.0248869	0.469773	C12R	yes	yes	2	C12R
FARMER_BREAST_CANCER_CLUSTER_4	-1.66749	0	0.111011	C12R	-0.857598	0.710125	1	NA	0.763047	0.928685	1	NA	-0.789794	0.751773	0.839054	NA	-1.46403	0.00982801	0.499149	C12R	yes	yes	2	C12R
FOSTER_TOLERANT_MACROPHAGE_UP	-1.58451	0.00147059	0.166664	C12R	-0.702912	0.992347	1	NA	-1.28153	0.0309598	0.69478	C12R	1.0277	0.466	1	NA	-1.04542	0.331536	0.898173	NA	yes	yes	2	C12R
BANDRES_RESPONSE_TO_CARMUSTIN_MGMT_24HR_DN	-1.69247	0.00652529	0.0937775	C12R	-0.962442	0.537879	0.988599	NA	1.02759	0.420436	1	NA	0.919366	0.61745	1	NA	-1.49415	0.020595	0.51186	C12R	yes	yes	2	C12R
KEGG_AUTOIMMUNE_THYROID_DISEASE	-1.57233	0.00777605	0.177985	C12R	-0.79397	0.866008	1	NA	-1.34994	0.0239362	0.643158	C12R	-0.698091	0.903614	0.905796	NA	0.963116	0.519263	0.723812	NA	yes	yes	2	C12R
YAMASHITA_LIVER_CANCER_STEM_CELL_DN	-1.50562	0.00783699	0.22354	C12R	-0.789761	0.86399	1	NA	1.24191	0.0926471	1	NA	1.16598	0.240206	1	NA	-1.36019	0.0316623	0.583123	C12R	yes	yes	2	C12R
REACTOME_METABOLISM_OF_POLYAMINES	-1.70081	0	0.0913558	C12R	-1.29307	0.0767123	0.655634	NA	0.979884	0.496875	1	NA	NA	NA	NA	NA	-1.4913	0.00987654	0.485768	C12R	yes	yes	2	C12R
RICKMAN_HEAD_AND_NECK_CANCER_F	-1.48202	0.014876	0.237891	C12R	-1.11397	0.285914	0.930071	NA	1.0409	0.386986	1	NA	0.833689	0.753715	1	NA	-1.46017	0.0105263	0.507713	C12R	yes	yes	2	C12R
NIKOLSKY_BREAST_CANCER_12Q13_Q21_AMPLICON	-1.47638	0.00882353	0.241922	C12R	0.807628	0.973214	0.958508	NA	0.802521	0.92522	1	NA	0.916794	0.635106	1	NA	-1.31896	0.0332481	0.62918	C12R	yes	yes	2	C12R
REACTOME_ADP_SIGNALLING_THROUGH_P2RY12	-1.62435	0.0016	0.136655	C12R	1.15139	0.214085	0.588106	NA	-0.98087	0.465241	0.876339	NA	0.594455	0.936527	0.998149	NA	-1.47782	0.0140515	0.481718	C12R	yes	yes	2	C12R
YAO_TEMPORAL_RESPONSE_TO_PROGESTERONE_CLUSTER_6	-1.92659	0	0.0207304	C12R	-0.772136	0.964664	1	NA	0.956959	0.588394	1	NA	0.873488	0.715886	1	NA	-1.47872	0.00571429	0.486117	C12R	yes	yes	2	C12R
TOMLINS_PROSTATE_CANCER_DN	-1.54865	0.00145138	0.187919	C12R	-1.32568	0.0338573	0.610157	C12R	-0.874413	0.893471	0.959597	NA	0.952793	0.56867	1	NA	-0.916571	0.720859	0.977943	NA	yes	yes	2	C12R
PID_CERAMIDE_PATHWAY	-1.609	0	0.144823	C12R	1.15672	0.0691824	0.585685	NA	-1.44923	0	0.687317	C12R	0.861699	0.715921	1	NA	-1.05836	0.286585	0.897494	NA	yes	yes	2	C12R
REACTOME_SIGNALING_BY_RHO_GTPASES	-1.69055	0.00829187	0.0942705	C12R	0.996808	0.440233	0.782528	NA	-1.6206	0.0026738	0.450625	C12R	1.16938	0.181363	1	NA	0.976835	0.478778	0.706476	NA	yes	yes	2	C12R
YAO_TEMPORAL_RESPONSE_TO_PROGESTERONE_CLUSTER_10	-1.54935	0.00624025	0.188084	C12R	0.760386	0.983051	0.973931	NA	-1.55862	0.0031348	0.571789	C12R	-0.930278	0.576923	0.69413	NA	0.951946	0.553366	0.741773	NA	yes	yes	2	C12R
LEIN_CEREBELLUM_MARKERS	-1.52033	0.00655738	0.208941	C12R	1.18316	0.137184	0.572782	NA	-1.30322	0.0368272	0.700849	C12R	1.10583	0.340122	1	NA	-1.26591	0.0649038	0.704554	NA	yes	yes	2	C12R
LY_AGING_PREMATURE_DN	-1.47214	0.0338983	0.243493	C12R	1.1873	0.177249	0.575742	NA	-1.43977	0.0513393	0.673341	NA	0.551794	0.959251	0.993875	NA	-1.49882	0.034188	0.524027	C12R	yes	yes	2	C12R
CAMPS_COLON_CANCER_COPY_NUMBER_DN	-1.71823	0	0.0778822	C12R	1.20113	0.132616	0.581624	NA	-1.49912	0.0111111	0.618854	C12R	1.05844	0.429769	1	NA	1.19432	0.178268	0.405936	NA	yes	yes	2	C12R
REACTOME_ARMS_MEDIATED_ACTIVATION	-1.09004	0.305842	0.623894	NA	-1.48685	0.0262346	0.381599	C12R	-0.957144	0.539952	0.884218	NA	-0.991934	0.454545	0.641058	NA	-1.78323	0	0.114	C12R	yes	yes	2	C12R
GALINDO_IMMUNE_RESPONSE_TO_ENTEROTOXIN	-1.03223	0.371852	0.675563	NA	-0.967017	0.530457	0.989778	NA	-1.27622	0.0463576	0.694341	C12R	-1.64658	0	0.181947	C12R	0.816659	0.874411	0.925258	NA	yes	yes	2	C12R
CHEOK_RESPONSE_TO_MERCAPTOPURINE_DN	-1.23901	0.058651	0.451566	NA	-1.59174	0	0.264773	C12R	0.83793	0.901034	1	NA	-1.73094	0.0300752	0.148081	C12R	-0.973375	0.488571	0.924516	NA	yes	yes	2	C12R
ST_INTEGRIN_SIGNALING_PATHWAY	0.930478	0.584071	0.753747	NA	-1.55073	0.019802	0.310672	C12R	-0.752726	0.875	0.997704	NA	-1.1882	0	0.441623	C12R	-0.774293	0.818777	1	NA	yes	no	2	C12R
PHONG_TNF_TARGETS_UP	0.947172	0.587021	0.722799	NA	-1.48487	0.003861	0.381472	C12R	-0.973894	0.526163	0.879187	NA	-2.32104	0	0.00524944	C12R	-0.784192	0.961956	1	NA	yes	yes	2	C12R
GERHOLD_ADIPOGENESIS_DN	0.866802	0.700252	0.845658	NA	-1.59466	0.00572246	0.261083	C12R	0.902354	0.617188	1	NA	-1.25791	0.0454545	0.383492	C12R	1.28285	0.103873	0.299696	NA	yes	no	2	C12R
CHARAFE_BREAST_CANCER_BASAL_VS_MESENCHYMAL_DN	-1.2281	0.0326371	0.457704	C12R	0.995361	0.416667	0.786098	NA	-1.01166	0.375	0.867733	NA	-1.50846	0	0.24439	C12R	-1.08948	0.154412	0.861452	NA	yes	yes	2	C12R
REACTOME_IL_RECEPTOR_SHC_SIGNALING	1.20518	0.123167	0.340922	NA	-0.962795	0.544715	0.988226	NA	-1.36897	0.0298103	0.655456	C12R	-1.5774	0.04375	0.219886	C12R	1.02291	0.390034	0.646315	NA	yes	yes	2	C12R
DER_IFN_ALPHA_RESPONSE_UP	-1.44179	0.0216718	0.276146	C12R	1.16566	0.133562	0.582936	NA	-1.2511	0.0705882	0.681119	NA	-1.59347	0	0.20323	C12R	-1.1153	0.248768	0.822976	NA	yes	yes	2	C12R
LIEN_BREAST_CARCINOMA_METAPLASTIC	-0.952709	0.500849	0.787468	NA	-1.31389	0.105882	0.62712	NA	1.17042	0.21	1	NA	-1.61847	0	0.186069	C12R	-1.62091	0.00436681	0.381919	C12R	yes	yes	2	C12R
AMUNDSON_DNA_DAMAGE_RESPONSE_TP53	-1.14458	0.192424	0.55407	NA	0.983997	0.4625	0.798002	NA	1.04231	0.35241	1	NA	-2.03383	0	0.0517417	C12R	-1.41475	0.0131579	0.548525	C12R	yes	yes	2	C12R
BASSO_CD40_SIGNALING_UP	-1.27566	0.0144547	0.424444	C12R	0.970562	0.630137	0.807921	NA	-1.0253	0.315217	0.85794	NA	-1.4293	0	0.314911	C12R	-0.908315	0.888889	0.980691	NA	yes	no	2	C12R
SIG_PIP3_SIGNALING_IN_CARDIAC_MYOCTES	-1.05774	0.311798	0.651805	NA	0.98235	0.51773	0.798749	NA	-1.2649	0.0108696	0.69476	C12R	-1.41172	0.0476191	0.316098	C12R	0.917724	0.697947	0.790355	NA	yes	no	2	C12R
SEKI_INFLAMMATORY_RESPONSE_LPS_UP	-1.45503	0.0252525	0.263397	C12R	0.953639	0.509091	0.828943	NA	-1.22484	0.125	0.684987	NA	-1.38354	0	0.321413	C12R	1.30258	0.1	0.273503	NA	yes	no	2	C12R
ZHONG_SECRETOME_OF_LUNG_CANCER_AND_MACROPHAGE	-1.32514	0.00898588	0.368776	C12R	1.0545	0.21519	0.718961	NA	-1.27725	0	0.692611	C12R	0.620096	0.960446	1	NA	1.01819	0.393617	0.654174	NA	yes	no	2	C12R
EPPERT_PROGENITOR	-1.40243	0.0360656	0.3025	C12R	-1.21316	0.160615	0.794486	NA	-1.01993	0.403409	0.863721	NA	0.845884	0.81608	1	NA	-1.4376	0.026506	0.524893	C12R	yes	no	2	C12R
REACTOME_HOMOLOGOUS_RECOMBINATION_REPAIR_OF_REPLICATION_INDEPENDENT_DOUBLE_STRAND_BREAKS	-1.33487	0.0110041	0.359776	C12R	1.10802	0.122137	0.644705	NA	-1.2882	0.0116279	0.700366	C12R	0.932643	0.591716	1	NA	1.1594	0.122172	0.447828	NA	yes	no	2	C12R
HUMMERICH_MALIGNANT_SKIN_TUMOR_DN	-1.32906	0.0462963	0.361636	C12R	1.21963	0.0655022	0.554214	NA	-1.44367	0.0114943	0.679347	C12R	NA	NA	NA	NA	1.12222	0.248773	0.498845	NA	yes	no	2	C12R
KEGG_HOMOLOGOUS_RECOMBINATION	-1.4602	0.00881057	0.257386	C12R	-1.12801	0.222506	0.9184	NA	-1.59266	0	0.524167	C12R	0.803763	0.758929	1	NA	1.14908	0.193443	0.459544	NA	yes	no	2	C12R
MA_PITUITARY_FETAL_VS_ADULT_UP	-1.31544	0.0357675	0.377153	C12R	-1.29334	0.0433168	0.656569	C12R	0.863204	0.841816	1	NA	-1.37691	0.0582524	0.318691	NA	0.850834	0.857791	0.885983	NA	yes	no	2	C12R
ZHAN_MULTIPLE_MYELOMA_PR_DN	-1.34684	0.00126743	0.347914	C12R	-1.46329	0	0.4159	C12R	-0.920734	0.922222	0.912678	NA	1.1336	0.304995	1	NA	1.02043	0.387275	0.649292	NA	yes	no	2	C12R
PHESSE_TARGETS_OF_APC_AND_MBD2_UP	-1.4014	0.0256798	0.302742	C12R	-1.50984	0.00531915	0.351479	C12R	0.77118	0.958967	1	NA	NA	NA	NA	NA	1.00772	0.430818	0.666071	NA	yes	no	2	C12R
KEGG_MATURITY_ONSET_DIABETES_OF_THE_YOUNG	-1.36709	0.0231548	0.335684	C12R	-0.952967	0.584577	0.990998	NA	-1.34826	0.0126582	0.638041	C12R	NA	NA	NA	NA	1.08653	0.261364	0.548991	NA	yes	no	2	C12R
BHAT_ESR1_TARGETS_VIA_AKT1_UP	-1.42727	0.0455312	0.287056	C12R	0.722291	0.973214	0.99032	NA	-1.37553	0.0333333	0.650235	C12R	0.597975	0.997	0.999743	NA	0.914862	0.588129	0.794424	NA	yes	no	2	C12R
WANG_BARRETTS_ESOPHAGUS_AND_ESOPHAGUS_CANCER_UP	-1.20254	0.104863	0.487613	NA	-1.33011	0.0410256	0.607279	C12R	-1.24047	0.0744048	0.682632	NA	1.19552	0.253714	1	NA	-1.37744	0.0153061	0.57729	C12R	yes	no	2	C12R
ZWANG_CLASS_2_TRANSIENTLY_INDUCED_BY_EGF	-1.37672	0.0254111	0.328803	C12R	-1.45438	0.0102302	0.442719	C12R	1.02255	0.381503	1	NA	0.936186	0.615465	1	NA	-1.17082	0.128	0.800734	NA	yes	no	2	C12R
WANG_LMO4_TARGETS_DN	-1.43181	0.0397351	0.283629	C12R	-1.55781	0.0117302	0.305317	C12R	-0.834421	0.812183	0.981182	NA	1.0383	0.359	1	NA	0.904381	0.622776	0.808572	NA	yes	no	2	C12R
BIOCARTA_TNFR2_PATHWAY	-1.42869	0.0202808	0.286083	C12R	-0.844657	0.779101	1	NA	0.834297	0.830882	1	NA	0.987644	0.521894	1	NA	-1.51695	0.00263852	0.538628	C12R	yes	no	2	C12R
ST_GAQ_PATHWAY	-1.39357	0.0426621	0.311063	C12R	1.16347	0.166113	0.585294	NA	0.912142	0.64	1	NA	1.18636	0.246361	1	NA	-1.47432	0.0166271	0.488121	C12R	yes	no	2	C12R
HOWLIN_CITED1_TARGETS_1_DN	-1.14294	0.124514	0.553588	NA	-1.38343	0	0.520601	C12R	-0.880564	0.978378	0.951154	NA	1.10177	0.362256	1	NA	-1.33384	0.00396825	0.593487	C12R	yes	no	2	C12R
GRANDVAUX_IRF3_TARGETS_UP	-1.40602	0.0251572	0.297403	C12R	-1.54423	0.0136426	0.306816	C12R	-0.746938	0.988636	0.998259	NA	NA	NA	NA	NA	1.29561	0.0864407	0.281849	NA	yes	no	2	C12R
MIKKELSEN_ES_LCP_WITH_H3K4ME3	-1.39265	0.0319489	0.311085	C12R	-1.00443	0.439667	0.975168	NA	0.942614	0.573395	1	NA	0.971765	0.574148	1	NA	-1.52863	0.00700935	0.513061	C12R	yes	no	2	C12R
HORIUCHI_WTAP_TARGETS_UP	-0.73075	0.831346	0.968384	NA	0.926763	0.565854	0.859782	NA	-1.61307	0.0120192	0.464645	C12R	1.05945	0.315	1	NA	-1.63402	0.00892857	0.368103	C12R	yes	no	2	C12R
REACTOME_ERK_MAPK_TARGETS	-1.30245	0.0241821	0.389461	C12R	0.888609	0.909836	0.897503	NA	-1.09669	0.161765	0.797274	NA	1.33407	0.101281	1	NA	-1.2031	0.0479233	0.789837	C12R	yes	no	2	C12R
FLOTHO_PEDIATRIC_ALL_THERAPY_RESPONSE_DN	-1.41545	0.0226929	0.294744	C12R	1.05204	0.297101	0.718846	NA	-1.47583	0.00296736	0.659243	C12R	1.2118	0.235096	1	NA	-0.99772	0.441103	0.895755	NA	yes	no	2	C12R
BILD_CTNNB1_ONCOGENIC_SIGNATURE	-0.953387	0.524735	0.786593	NA	-0.833636	0.726135	1	NA	-1.65132	0.00503778	0.412841	C12R	0.997766	0.52834	1	NA	-1.41551	0.0421286	0.551584	C12R	yes	no	2	C12R
LEE_LIVER_CANCER	-1.33929	0.00534759	0.35685	C12R	-1.4322	0.00221239	0.464274	C12R	0.958896	0.581818	1	NA	1.34454	0.0830601	1	NA	-0.936373	0.750865	0.943945	NA	yes	no	2	C12R
KEGG_RIBOFLAVIN_METABOLISM	-1.37897	0.00566572	0.33082	C12R	-1.14499	0.165299	0.887758	NA	0.967776	0.534153	1	NA	0.838029	0.692683	1	NA	-1.27578	0.0148368	0.695596	C12R	yes	no	2	C12R
RICKMAN_TUMOR_DIFFERENTIATED_MODERATELY_VS_POORLY_UP	0.703372	0.879808	0.974363	NA	1.38651	0.0822943	0.41836	NA	-1.76399	0.00675676	0.248609	C12R	1.0884	0.325978	1	NA	0.759369	0.82037	0.972451	NA	yes	yes	1	C12R
STARK_PREFRONTAL_CORTEX_22Q11_DELETION_UP	-1.3775	0.0615641	0.329094	NA	1.28104	0.10443	0.490312	NA	-1.73812	0	0.246315	C12R	0.966606	0.615	1	NA	0.919524	0.591549	0.790759	NA	yes	yes	1	C12R
LEE_NEURAL_CREST_STEM_CELL_DN	0.96976	0.498747	0.681824	NA	1.17472	0.180064	0.580426	NA	-1.825	0	0.180337	C12R	0.95722	0.599798	1	NA	1.27394	0.112084	0.310694	NA	yes	yes	1	C12R
GOLDRATH_ANTIGEN_RESPONSE	-1.09828	0.296875	0.615053	NA	1.11362	0.204633	0.636521	NA	-1.75714	0	0.246503	C12R	0.653874	0.998	1	NA	1.12727	0.240964	0.493094	NA	yes	yes	1	C12R
MOOTHA_TCA	-1.7826	0	0.0530695	C12R	0.831533	0.727829	0.940404	NA	1.1238	0.265101	1	NA	0.678336	0.866587	1	NA	-1.19624	0.181237	0.807511	NA	yes	yes	1	C12R
REACTOME_APC_CDC20_MEDIATED_DEGRADATION_OF_NEK2A	-1.59697	0.00844595	0.15196	C12R	0.905266	0.631884	0.883442	NA	-0.961727	0.515957	0.887632	NA	0.86616	0.671729	1	NA	1.26778	0.15233	0.317362	NA	yes	yes	1	C12R
MONNIER_POSTRADIATION_TUMOR_ESCAPE_DN	-1.49021	0.016835	0.2356	C12R	1.13322	0.189286	0.606895	NA	0.909255	0.620415	1	NA	0.770651	0.987	1	NA	0.847196	0.754181	0.889279	NA	yes	yes	1	C12R
GARGALOVIC_RESPONSE_TO_OXIDIZED_PHOSPHOLIPIDS_MAGENTA_UP	-1.56788	0.0103093	0.179523	C12R	-1.07812	0.354633	0.936654	NA	0.709982	0.93178	1	NA	0.907882	0.62345	1	NA	-0.770282	0.86918	1	NA	yes	yes	1	C12R
NGUYEN_NOTCH1_TARGETS_UP	-1.49153	0.0419463	0.234251	C12R	0.801789	0.810959	0.95646	NA	0.823899	0.770903	1	NA	0.664684	0.880044	1	NA	-0.737982	0.882222	1	NA	yes	yes	1	C12R
BIOCARTA_MCM_PATHWAY	-1.49248	0.033389	0.233578	C12R	1.19059	0.208122	0.580289	NA	0.799162	0.782986	1	NA	1.2294	0.238208	1	NA	-0.995664	0.459566	0.897113	NA	yes	yes	1	C12R
BROWNE_HCMV_INFECTION_1HR_DN	-1.48442	0.0168634	0.242126	C12R	-1.0854	0.326501	0.931981	NA	0.710492	0.947368	1	NA	1.02148	0.448	1	NA	-0.771206	0.874419	1	NA	yes	yes	1	C12R
BILANGES_SERUM_SENSITIVE_GENES	-1.57026	0.0102215	0.180103	C12R	0.513255	1	0.999565	NA	-1.06672	0.335601	0.830162	NA	0.845643	0.760981	1	NA	-0.764315	0.844075	1	NA	yes	yes	1	C12R
MODY_HIPPOCAMPUS_NEONATAL	-1.7637	0	0.0607709	C12R	0.895173	0.642473	0.89109	NA	0.732494	0.879397	1	NA	-1.27445	0.0821918	0.370585	NA	-1.07194	0.330396	0.872337	NA	yes	yes	1	C12R
REACTOME_MRNA_CAPPING	-1.62325	0.0175131	0.136502	C12R	1.39828	0.0863874	0.412613	NA	1.07199	0.340351	1	NA	0.883513	0.677313	1	NA	-1.07499	0.357143	0.878696	NA	yes	yes	1	C12R
BIOCARTA_PYK2_PATHWAY	-1.48256	0.0434028	0.242017	C12R	1.16184	0.250575	0.584801	NA	-0.699713	0.893905	1	NA	0.703506	0.857456	1	NA	1.08849	0.342056	0.547644	NA	yes	yes	1	C12R
REACTOME_P75_NTR_RECEPTOR_MEDIATED_SIGNALLING	-1.73943	0	0.0719424	C12R	1.06904	0.35958	0.698717	NA	-0.731646	0.898345	0.999834	NA	1.17535	0.18284	1	NA	-1.06267	0.386117	0.891823	NA	yes	yes	1	C12R
KIM_GERMINAL_CENTER_T_HELPER_DN	-1.68004	0.00902527	0.102193	C12R	0.866332	0.634921	0.909205	NA	-1.02853	0.401361	0.854822	NA	1.0538	0.430206	1	NA	-0.976629	0.503282	0.922215	NA	yes	yes	1	C12R
REACTOME_COLLAGEN_FORMATION	-1.54958	0.017452	0.189129	C12R	-0.92818	0.559055	1	NA	-0.808199	0.797674	0.991844	NA	0.804086	0.776151	1	NA	-1.28342	0.120455	0.69433	NA	yes	yes	1	C12R
LUI_THYROID_CANCER_CLUSTER_3	-1.78336	0	0.0561286	C12R	-0.890461	0.70641	1	NA	-0.973116	0.531646	0.880743	NA	0.690579	0.868798	1	NA	-1.15764	0.0918919	0.810534	NA	yes	yes	1	C12R
HOFMANN_MYELODYSPLASTIC_SYNDROM_LOW_RISK_UP	-1.81109	0	0.0466199	C12R	0.77318	0.929368	0.969843	NA	0.781708	0.910937	1	NA	0.909285	0.631641	1	NA	-1.17254	0.169082	0.801256	NA	yes	yes	1	C12R
AIGNER_ZEB1_TARGETS	-1.56584	0.00517241	0.178332	C12R	-0.997842	0.461656	0.978223	NA	-1.12688	0.247312	0.775472	NA	1.14358	0.300744	1	NA	1.16394	0.220826	0.442328	NA	yes	yes	1	C12R
MUELLER_PLURINET	-1.53591	0.0196721	0.201326	C12R	1.0844	0.290909	0.683195	NA	0.977622	0.499168	1	NA	0.600346	1	1	NA	-1.01539	0.436754	0.899072	NA	yes	yes	1	C12R
SESTO_RESPONSE_TO_UV_C3	-1.48483	0.0041958	0.242621	C12R	-1.0225	0.420507	0.977091	NA	1.04922	0.312332	1	NA	0.758698	0.780601	1	NA	0.930469	0.625382	0.7736	NA	yes	yes	1	C12R
ACEVEDO_NORMAL_TISSUE_ADJACENT_TO_LIVER_TUMOR_DN	-1.55104	0.00149925	0.187756	C12R	-0.85542	0.791563	1	NA	-0.984438	0.449231	0.880026	NA	0.961244	0.649	1	NA	0.796131	0.946166	0.946321	NA	yes	yes	1	C12R
HATADA_METHYLATED_IN_LUNG_CANCER_UP	-1.67701	0.00160256	0.104475	C12R	-1.27691	0.118294	0.675796	NA	1.17527	0.186728	1	NA	1.01857	0.448	1	NA	-0.847089	0.80102	1	NA	yes	yes	1	C12R
TONKS_TARGETS_OF_RUNX1_RUNX1T1_FUSION_SUSTAINED_IN_MONOCYTE_UP	-1.52241	0.0126984	0.207975	C12R	-1.12847	0.256793	0.91772	NA	0.830011	0.824194	1	NA	1.08167	0.38252	1	NA	-1.15115	0.193384	0.805634	NA	yes	yes	1	C12R
TUOMISTO_TUMOR_SUPPRESSION_BY_COL13A1_UP	-1.51184	0	0.221159	C12R	-1.03022	0.386994	0.980633	NA	0.867637	0.914815	1	NA	0.98526	0.531661	1	NA	-1.09028	0.10453	0.868375	NA	yes	yes	1	C12R
DARWICHE_PAPILLOMA_RISK_LOW_DN	-1.48437	0.0273312	0.240913	C12R	1.14822	0.186851	0.59187	NA	-1.07704	0.297143	0.820935	NA	1.11674	0.241241	1	NA	-0.957119	0.492823	0.930712	NA	yes	yes	1	C12R
BROWNE_HCMV_INFECTION_4HR_DN	-1.59338	0	0.154488	C12R	-1.20303	0.0710322	0.806164	NA	-0.935633	0.737069	0.907396	NA	0.867578	0.838	1	NA	-1.03905	0.335548	0.890382	NA	yes	yes	1	C12R
PID_NETRIN_PATHWAY	-1.81815	0	0.045866	C12R	0.79881	0.921933	0.958079	NA	-0.829493	0.872928	0.984152	NA	-1.06176	0.363636	0.556475	NA	-1.05045	0.305	0.89077	NA	yes	yes	1	C12R
REACTOME_DEADENYLATION_OF_MRNA	-1.47281	0.0124417	0.244466	C12R	-0.743509	0.927711	1	NA	0.792284	0.914201	1	NA	-0.816107	0.785185	0.812994	NA	-0.950737	0.569191	0.93656	NA	yes	yes	1	C12R
KEGG_GLYCOSPHINGOLIPID_BIOSYNTHESIS_LACTO_AND_NEOLACTO_SERIES	-1.65676	0	0.117769	C12R	0.854964	0.680912	0.916564	NA	-0.776446	0.88665	0.990996	NA	1.1986	0.249438	1	NA	1.16277	0.206349	0.44323	NA	yes	yes	1	C12R
MATSUDA_NATURAL_KILLER_DIFFERENTIATION	-1.53566	0.0336283	0.20039	C12R	-1.3879	0.10467	0.512651	NA	1.17458	0.236332	1	NA	0.941577	0.732	1	NA	-0.633916	0.95966	1	NA	yes	yes	1	C12R
ST_MYOCYTE_AD_PATHWAY	-1.70642	0.00362319	0.0870053	C12R	-1.32231	0.115646	0.617888	NA	-0.624407	0.979638	0.999418	NA	1.05023	0.428571	1	NA	-1.25353	0.181176	0.72126	NA	yes	yes	1	C12R
KAUFFMANN_MELANOMA_RELAPSE_UP	-1.4794	0.0445205	0.2395	C12R	0.752442	0.894595	0.976231	NA	0.626094	0.974958	1	NA	0.815837	0.796907	1	NA	1.10738	0.316814	0.519634	NA	yes	yes	1	C12R
SCHUETZ_BREAST_CANCER_DUCTAL_INVASIVE_DN	-1.60923	0.017331	0.146117	C12R	-0.675855	0.898026	1	NA	0.637313	0.963731	1	NA	1.01898	0.48374	1	NA	-0.733525	0.869848	1	NA	yes	yes	1	C12R
NUTT_GBM_VS_AO_GLIOMA_UP	-1.58261	0	0.16826	C12R	-0.930277	0.655491	1	NA	-0.946474	0.708661	0.891471	NA	-1.22111	0.153846	0.413188	NA	0.898969	0.742222	0.817619	NA	yes	yes	1	C12R
LIN_MELANOMA_COPY_NUMBER_UP	-1.61216	0.013986	0.143307	C12R	-1.29383	0.133871	0.658698	NA	-1.09234	0.33813	0.796667	NA	0.537965	0.985743	0.991012	NA	1.15237	0.247368	0.454608	NA	yes	yes	1	C12R
KEGG_MISMATCH_REPAIR	-1.53661	0.0152542	0.20449	C12R	-0.906065	0.625978	1	NA	1.1701	0.217391	1	NA	1.32875	0.127708	1	NA	-1.30455	0.100719	0.648066	NA	yes	yes	1	C12R
CHIARADONNA_NEOPLASTIC_TRANSFORMATION_KRAS_CDC25_UP	-1.4824	0.0277325	0.241043	C12R	1.31324	0.080597	0.465509	NA	-1.05849	0.349711	0.832547	NA	0.83579	0.754892	1	NA	1.06466	0.351494	0.588123	NA	yes	yes	1	C12R
ZHAN_MULTIPLE_MYELOMA_MF_UP	-1.52757	0.0274443	0.208054	C12R	-0.811142	0.742038	1	NA	1.13297	0.279232	1	NA	-1.00679	0.413043	0.622333	NA	-1.39246	0.0801887	0.570618	NA	yes	yes	1	C12R
SENGUPTA_EBNA1_ANTICORRELATED	-1.4879	0.0322581	0.238956	C12R	0.746698	0.872973	0.978011	NA	-0.810891	0.764706	0.990782	NA	1.06431	0.359719	1	NA	-0.558408	0.993197	1	NA	yes	yes	1	C12R
RASHI_RESPONSE_TO_IONIZING_RADIATION_4	-1.64656	0.00334448	0.121629	C12R	-1.32864	0.0907618	0.606716	NA	0.735099	0.894825	1	NA	0.816281	0.788981	1	NA	-0.927965	0.583514	0.962972	NA	yes	yes	1	C12R
HOSHIDA_LIVER_CANCER_SURVIVAL_UP	-1.86402	0	0.030848	C12R	0.745516	0.85974	0.977915	NA	-1.08228	0.330827	0.809678	NA	1.02938	0.471853	1	NA	-1.38862	0.0643678	0.569434	NA	yes	yes	1	C12R
WELCSH_BRCA1_TARGETS_DN	-1.55914	0.0171233	0.185404	C12R	1.03287	0.354108	0.749006	NA	0.963369	0.488176	1	NA	0.824276	0.842843	1	NA	-0.725658	0.940048	1	NA	yes	yes	1	C12R
WAGNER_APO2_SENSITIVITY	-1.55218	0.00634921	0.191858	C12R	-0.96522	0.536415	0.989093	NA	0.946495	0.58104	1	NA	1.38621	0.0807018	0.965534	NA	-0.988614	0.458234	0.908576	NA	yes	yes	1	C12R
REACTOME_SIGNALING_BY_PDGF	-1.49882	0.0164745	0.228981	C12R	-0.897917	0.660511	1	NA	0.765255	0.908661	1	NA	0.816153	0.851852	1	NA	0.745013	0.928196	0.978411	NA	yes	yes	1	C12R
REACTOME_SHC1_EVENTS_IN_ERBB4_SIGNALING	-1.60654	0.0130293	0.145668	C12R	0.770218	0.846348	0.969767	NA	0.760089	0.846284	1	NA	-0.848408	0.695652	0.780246	NA	-1.02314	0.407809	0.896437	NA	yes	yes	1	C12R
CREIGHTON_ENDOCRINE_THERAPY_RESISTANCE_5	-1.63762	0	0.127131	C12R	-0.975597	0.5166	0.985626	NA	0.932487	0.588146	1	NA	1.15127	0.06	1	NA	-1.131	0.21039	0.814533	NA	yes	yes	1	C12R
REACTOME_RNA_POL_III_TRANSCRIPTION_INITIATION_FROM_TYPE_2_PROMOTER	-1.4808	0.013245	0.239201	C12R	-0.928662	0.608321	1	NA	0.861041	0.73719	1	NA	-0.902765	0.628571	0.716489	NA	-1.27443	0.0796253	0.693906	NA	yes	yes	1	C12R
WALLACE_PROSTATE_CANCER_UP	-1.5769	0	0.171295	C12R	-0.823696	0.857497	1	NA	0.771956	0.979943	1	NA	1.21247	0.23185	1	NA	-0.998741	0.426229	0.900245	NA	yes	yes	1	C12R
REACTOME_DOWNSTREAM_SIGNALING_EVENTS_OF_B_CELL_RECEPTOR_BCR	-1.53447	0.031746	0.201287	C12R	1.37983	0.0847458	0.419464	NA	-1.06925	0.334177	0.835548	NA	0.798164	0.837865	1	NA	0.845115	0.711504	0.891759	NA	yes	yes	1	C12R
WHITFIELD_CELL_CYCLE_LITERATURE	-1.50497	0.0177994	0.223492	C12R	0.94953	0.560554	0.834312	NA	0.799186	0.874214	1	NA	0.679627	0.894403	1	NA	-0.895537	0.705426	0.990867	NA	yes	yes	1	C12R
NOJIMA_SFRP2_TARGETS_UP	-1.59734	0.0015015	0.154352	C12R	0.923894	0.622137	0.862336	NA	-1.22299	0.0642202	0.684015	NA	-1.39788	0.0888889	0.323935	NA	-1.14266	0.171569	0.808323	NA	yes	yes	1	C12R
IVANOVA_HEMATOPOIESIS_INTERMEDIATE_PROGENITOR	-1.63112	0.00859107	0.133035	C12R	-1.16818	0.214393	0.863201	NA	1.2949	0.1056	1	NA	0.976591	0.567134	1	NA	0.703955	0.952797	0.990441	NA	yes	yes	1	C12R
REACTOME_GLUCOSE_METABOLISM	-1.72137	0	0.0780578	C12R	-0.688024	0.955423	1	NA	1.2154	0.167208	1	NA	1.10394	0.336083	1	NA	-0.895312	0.658654	0.989283	NA	yes	yes	1	C12R
CHEN_NEUROBLASTOMA_COPY_NUMBER_GAINS	-1.47397	0.00138696	0.243304	C12R	1.05738	0.22314	0.714306	NA	-0.980117	0.507407	0.876556	NA	0.756934	0.822785	1	NA	1.12655	0.187135	0.494665	NA	yes	yes	1	C12R
KOKKINAKIS_METHIONINE_DEPRIVATION_48HR_DN	-1.8319	0	0.043687	C12R	1.16152	0.153285	0.581364	NA	0.818441	0.865151	1	NA	1.10055	0.332311	1	NA	-0.841068	0.850515	1	NA	yes	yes	1	C12R
JOSEPH_RESPONSE_TO_SODIUM_BUTYRATE_UP	-1.49301	0.0357751	0.233909	C12R	-0.896933	0.62916	1	NA	-0.852266	0.707447	0.964471	NA	0.834464	0.729879	1	NA	-1.01532	0.425234	0.897805	NA	yes	yes	1	C12R
KIM_LRRC3B_TARGETS	-2.5149	0	0	C12R	-1.11153	0.30329	0.927171	NA	-0.929078	0.606516	0.907143	NA	-1.32346	0.158537	0.343964	NA	-1.37085	0.0550459	0.578862	NA	yes	yes	1	C12R
ZEMBUTSU_SENSITIVITY_TO_FLUOROURACIL	-2.02268	0	0.00371913	C12R	-1.07331	0.311392	0.940491	NA	0.880442	0.772853	1	NA	NA	NA	NA	NA	-1.17698	0.0896739	0.806773	NA	yes	yes	1	C12R
REACTOME_REGULATION_OF_INSULIN_LIKE_GROWTH_FACTOR_IGF_ACTIVITY_BY_INSULIN_LIKE_GROWTH_FACTOR_BINDING_PROTEINS_IGFBPS	-1.87145	0	0.0294384	C12R	1.06762	0.354523	0.697623	NA	-1.19337	0.198582	0.72872	NA	NA	NA	NA	NA	-1.12699	0.285024	0.816403	NA	yes	yes	1	C12R
PETRETTO_HEART_MASS_QTL_CIS_UP	-1.49655	0.0193237	0.229434	C12R	0.796947	0.885449	0.959915	NA	0.782025	0.846519	1	NA	0.970291	0.536748	1	NA	0.944437	0.548043	0.752779	NA	yes	yes	1	C12R
BAELDE_DIABETIC_NEPHROPATHY_DN	-1.62159	0.00340136	0.135783	C12R	-0.558035	1	1	NA	1.09766	0.315526	1	NA	0.764442	0.99	1	NA	-1.17663	0.210177	0.805488	NA	yes	yes	1	C12R
BERENJENO_ROCK_SIGNALING_NOT_VIA_RHOA_DN	-1.65342	0.00894454	0.120804	C12R	-0.801173	0.747029	1	NA	-0.628714	0.977612	1	NA	0.815394	0.763656	1	NA	-1.08894	0.315011	0.859777	NA	yes	yes	1	C12R
NIELSEN_GIST_VS_SYNOVIAL_SARCOMA_DN	-1.62548	0.0135135	0.136408	C12R	-0.838893	0.747761	1	NA	-1.05833	0.327778	0.830836	NA	1.31424	0.14554	1	NA	-1.01462	0.394366	0.894466	NA	yes	yes	1	C12R
LEE_LIVER_CANCER_MYC_DN	-1.54568	0.013267	0.191581	C12R	-1.02662	0.430285	0.976043	NA	0.949919	0.530278	1	NA	0.653211	0.914916	1	NA	-1.28264	0.126362	0.689599	NA	yes	yes	1	C12R
NIELSEN_SYNOVIAL_SARCOMA_DN	-1.51096	0.0225806	0.221495	C12R	-0.882916	0.634969	1	NA	0.710633	0.947987	1	NA	1.14834	0.326365	1	NA	-0.939404	0.585586	0.93752	NA	yes	yes	1	C12R
NAKAYAMA_SOFT_TISSUE_TUMORS_PCA2_DN	-1.53362	0.0265487	0.201316	C12R	1.03279	0.386473	0.748345	NA	0.678217	0.937391	1	NA	1.13174	0.298768	1	NA	-1.29744	0.133192	0.658024	NA	yes	yes	1	C12R
REACTOME_PPARA_ACTIVATES_GENE_EXPRESSION	-1.62042	0.0119863	0.135997	C12R	-0.940963	0.545455	0.9962	NA	-0.78245	0.869136	0.992478	NA	1.04647	0.422535	1	NA	-1.11385	0.261851	0.827058	NA	yes	yes	1	C12R
GHANDHI_DIRECT_IRRADIATION_UP	-1.57865	0.00653595	0.169908	C12R	-0.722087	0.90219	1	NA	-0.785622	0.859649	0.98974	NA	0.797304	0.859438	1	NA	-1.14089	0.235033	0.803972	NA	yes	yes	1	C12R
CASORELLI_ACUTE_PROMYELOCYTIC_LEUKEMIA_UP	-1.5624	0.0126183	0.181254	C12R	-0.898805	0.652051	1	NA	0.922732	0.618524	1	NA	0.773879	0.921	1	NA	-1.30988	0.0608466	0.633783	NA	yes	yes	1	C12R
REACTOME_GLUTAMATE_NEUROTRANSMITTER_RELEASE_CYCLE	-1.53629	0.0147059	0.203567	C12R	-0.968959	0.501429	0.99081	NA	0.733174	0.945513	1	NA	NA	NA	NA	NA	-1.08221	0.301486	0.864803	NA	yes	yes	1	C12R
PICCALUGA_ANGIOIMMUNOBLASTIC_LYMPHOMA_UP	-1.50585	0.0182119	0.224491	C12R	-1.16738	0.259905	0.862101	NA	-1.01497	0.424821	0.872564	NA	0.914962	0.728	1	NA	-0.652192	0.981395	1	NA	yes	yes	1	C12R
GAL_LEUKEMIC_STEM_CELL_UP	-1.47938	0.012987	0.238284	C12R	-1.26665	0.108108	0.688678	NA	-0.927349	0.594752	0.909853	NA	1.12429	0.262525	1	NA	-1.10745	0.275362	0.841609	NA	yes	yes	1	C12R
PID_ECADHERIN_NASCENT_AJ_PATHWAY	-1.87578	0.00168919	0.0298543	C12R	-0.773729	0.780328	1	NA	1.17616	0.248705	1	NA	0.647481	0.910944	1	NA	-0.758799	0.820734	1	NA	yes	yes	1	C12R
ALCALA_APOPTOSIS	-1.64871	0.0153584	0.124007	C12R	0.952911	0.494949	0.829891	NA	0.966645	0.492509	1	NA	0.909107	0.697275	1	NA	1.01785	0.451429	0.654307	NA	yes	yes	1	C12R
HERNANDEZ_MITOTIC_ARREST_BY_DOCETAXEL_1_DN	-1.80487	0	0.0470045	C12R	-0.886887	0.689345	1	NA	0.885409	0.745427	1	NA	0.685523	0.884043	1	NA	0.862132	0.803601	0.869129	NA	yes	yes	1	C12R
WILCOX_RESPONSE_TO_PROGESTERONE_UP	-1.49653	0.0277296	0.228152	C12R	0.956981	0.524242	0.822718	NA	0.770768	0.84168	1	NA	1.02485	0.47	1	NA	-1.22455	0.162471	0.75185	NA	yes	yes	1	C12R
LEE_AGING_MUSCLE_UP	-1.58239	0.0189003	0.166997	C12R	-1.11592	0.308562	0.931173	NA	-0.779977	0.823944	0.991701	NA	0.984095	0.532275	1	NA	-0.70679	0.907285	1	NA	yes	yes	1	C12R
PID_PS1_PATHWAY	-1.50378	0.0400697	0.224437	C12R	-0.822224	0.702303	1	NA	-1.2622	0.148492	0.692735	NA	1.29288	0.116842	1	NA	-0.824496	0.694444	1	NA	yes	yes	1	C12R
BAUS_TFF2_TARGETS_UP	-1.63803	0.00830565	0.129924	C12R	-0.988869	0.458457	0.976727	NA	-0.920044	0.592391	0.914416	NA	0.774435	0.786756	1	NA	-1.1368	0.232274	0.812312	NA	yes	yes	1	C12R
KANG_IMMORTALIZED_BY_TERT_DN	-1.50354	0.0396552	0.223545	C12R	-0.66676	0.961783	1	NA	0.721521	0.897924	1	NA	0.834377	0.80404	1	NA	-1.37652	0.0835214	0.576054	NA	yes	yes	1	C12R
BORCZUK_MALIGNANT_MESOTHELIOMA_DN	-1.51541	0.0178571	0.215757	C12R	1.19792	0.188088	0.581166	NA	-1.02863	0.358696	0.855474	NA	1.07517	0.362993	1	NA	-0.822519	0.841608	1	NA	yes	yes	1	C12R
VETTER_TARGETS_OF_PRKCA_AND_ETS1_UP	-1.52434	0.0230643	0.208632	C12R	-1.24424	0.154519	0.729443	NA	-1.09597	0.261905	0.796174	NA	0.961104	0.565217	1	NA	-1.39377	0.0544662	0.576996	NA	yes	yes	1	C12R
RIZ_ERYTHROID_DIFFERENTIATION	-1.52322	0.0305085	0.207936	C12R	-0.826584	0.699473	1	NA	1.13192	0.302491	1	NA	0.743622	0.876907	1	NA	0.780554	0.742248	0.960107	NA	yes	yes	1	C12R
WANG_SMARCE1_TARGETS_UP	-1.50985	0.012987	0.222322	C12R	-0.842859	0.749656	1	NA	-0.796505	0.908309	0.990851	NA	1.07143	0.291	1	NA	-1.02347	0.38874	0.899978	NA	yes	yes	1	C12R
OUELLET_OVARIAN_CANCER_INVASIVE_VS_LMP_UP	-1.48407	0.0224138	0.240234	C12R	-0.698041	0.930448	1	NA	1.07712	0.31811	1	NA	0.948936	0.627628	1	NA	-0.748477	0.903002	1	NA	yes	yes	1	C12R
GARGALOVIC_RESPONSE_TO_OXIDIZED_PHOSPHOLIPIDS_GREEN_UP	-1.60519	0.0118846	0.146392	C12R	0.917262	0.618132	0.86867	NA	0.754205	0.876667	1	NA	1.07315	0.426954	1	NA	-0.846191	0.710112	1	NA	yes	yes	1	C12R
ZHAN_MULTIPLE_MYELOMA_SUBGROUPS	-1.55183	0.00161812	0.189405	C12R	0.791395	0.956175	0.96236	NA	1.14132	0.22003	1	NA	0.624895	0.912707	1	NA	-1.29383	0.0598504	0.665348	NA	yes	yes	1	C12R
TARTE_PLASMA_CELL_VS_B_LYMPHOCYTE_DN	-1.46673	0.0060241	0.248734	C12R	-0.762762	0.920162	1	NA	-1.14314	0.168605	0.765392	NA	1.08976	0.361053	1	NA	-1.08655	0.257979	0.861867	NA	yes	yes	1	C12R
OXFORD_RALA_OR_RALB_TARGETS_UP	-1.75157	0	0.0657307	C12R	-1.25895	0.168013	0.698444	NA	0.8643	0.671821	1	NA	0.886926	0.682105	1	NA	-1.07266	0.365854	0.877011	NA	yes	yes	1	C12R
HOFFMANN_SMALL_PRE_BII_TO_IMMATURE_B_LYMPHOCYTE_DN	-1.55616	0.025641	0.189376	C12R	0.672008	0.924623	0.995793	NA	-0.800196	0.772429	0.990405	NA	0.664921	0.910995	1	NA	-0.54155	0.993363	1	NA	yes	yes	1	C12R
LEIN_MEDULLA_MARKERS	-1.87804	0	0.0312685	C12R	-1.29814	0.0938416	0.648125	NA	0.839229	0.78882	1	NA	0.912105	0.654082	1	NA	-1.20996	0.13615	0.775075	NA	yes	yes	1	C12R
BIOCARTA_DEATH_PATHWAY	-1.56984	0.0115321	0.177645	C12R	1.16098	0.165625	0.579776	NA	-1.16992	0.157182	0.742272	NA	0.95254	0.585447	1	NA	-0.875863	0.681293	1	NA	yes	yes	1	C12R
ROSS_AML_WITH_MLL_FUSIONS	-1.63788	0.0053286	0.128492	C12R	-1.39517	0.0811258	0.504894	NA	0.994539	0.448029	1	NA	0.993945	0.531027	1	NA	-1.04483	0.407328	0.899004	NA	yes	yes	1	C12R
PENG_LEUCINE_DEPRIVATION_DN	-1.52201	0.00789889	0.20725	C12R	0.857898	0.820513	0.91429	NA	-0.9276	0.593567	0.909678	NA	0.752939	0.951	1	NA	-1.00109	0.444724	0.8977	NA	yes	yes	1	C12R
KEGG_ENDOCYTOSIS	-1.55313	0.0279232	0.191652	C12R	-1.11043	0.29393	0.922428	NA	1.12225	0.294509	1	NA	0.957779	0.622	1	NA	-0.870278	0.655329	1	NA	yes	yes	1	C12R
BIOCARTA_IL1R_PATHWAY	-1.61507	0.00833333	0.142028	C12R	1.04457	0.351955	0.726976	NA	0.995868	0.459966	1	NA	0.958769	0.575027	1	NA	-0.600896	0.988814	1	NA	yes	yes	1	C12R
REACTOME_GABA_SYNTHESIS_RELEASE_REUPTAKE_AND_DEGRADATION	-1.4823	0.0326087	0.238657	C12R	-0.986488	0.471284	0.982843	NA	0.811448	0.742215	1	NA	NA	NA	NA	NA	-1.08972	0.34375	0.864511	NA	yes	yes	1	C12R
WENG_POR_TARGETS_GLOBAL_UP	-1.76908	0	0.0596279	C12R	-0.767962	0.896747	1	NA	0.906849	0.651757	1	NA	1.08707	0.383477	1	NA	0.874812	0.676786	0.851573	NA	yes	yes	1	C12R
BLUM_RESPONSE_TO_SALIRASIB_DN	-1.53614	0.0046225	0.202363	C12R	-0.690834	0.988811	1	NA	-1.12348	0.207447	0.767532	NA	0.904873	0.8	1	NA	0.863268	0.747423	0.866823	NA	yes	yes	1	C12R
RUAN_RESPONSE_TO_TNF_TROGLITAZONE_DN	-1.78426	0	0.0573788	C12R	0.811146	0.969697	0.956085	NA	0.891991	0.693431	1	NA	1.23008	0.200429	1	NA	-1.06544	0.304709	0.885327	NA	yes	yes	1	C12R
SHIN_B_CELL_LYMPHOMA_CLUSTER_7	-1.64814	0	0.123071	C12R	-0.887094	0.802186	1	NA	0.906536	0.783715	1	NA	-0.937097	0.580952	0.691015	NA	0.965644	0.57204	0.718801	NA	yes	yes	1	C12R
GALLUZZI_PERMEABILIZE_MITOCHONDRIA	-1.56988	0.0208333	0.179139	C12R	-1.1317	0.292835	0.90971	NA	1.08079	0.329372	1	NA	0.68871	0.885142	1	NA	0.873299	0.6673	0.852469	NA	yes	yes	1	C12R
REACTOME_TOLL_RECEPTOR_CASCADES	-1.58135	0.0153846	0.167283	C12R	0.869834	0.678191	0.907843	NA	0.795033	0.804054	1	NA	0.679587	0.945837	1	NA	-1.10258	0.295455	0.843895	NA	yes	yes	1	C12R
CUI_TCF21_TARGETS_DN	-1.46898	0.0140625	0.246441	C12R	-0.967248	0.524658	0.989853	NA	-1.22657	0.076087	0.68241	NA	1.19432	0.234043	1	NA	1.28329	0.0704	0.299534	NA	yes	yes	1	C12R
SABATES_COLORECTAL_ADENOMA_SIZE_UP	-1.56716	0.0116667	0.179364	C12R	-0.928165	0.580981	1	NA	0.745098	0.894737	1	NA	1.34944	0.121103	1	NA	-1.26587	0.118182	0.701039	NA	yes	yes	1	C12R
SIG_INSULIN_RECEPTOR_PATHWAY_IN_CARDIAC_MYOCYTES	-1.47165	0.0333333	0.243375	C12R	0.924451	0.592593	0.862112	NA	0.741579	0.915584	1	NA	0.703439	0.874741	1	NA	1.01115	0.417857	0.661632	NA	yes	yes	1	C12R
WATTEL_AUTONOMOUS_THYROID_ADENOMA_DN	-1.46704	0.0399334	0.249318	C12R	1.00069	0.417143	0.779691	NA	-0.893748	0.645477	0.940922	NA	1.09663	0.362288	1	NA	-0.709371	0.938073	1	NA	yes	yes	1	C12R
KEGG_MELANOGENESIS	-1.88044	0	0.0364095	C12R	1.0242	0.391813	0.762489	NA	-1.35231	0.0605263	0.645094	NA	1.13223	0.273642	1	NA	-1.22369	0.163218	0.749108	NA	yes	yes	1	C12R
GAVIN_FOXP3_TARGETS_CLUSTER_T7	-1.54116	0.014876	0.197357	C12R	-0.811707	0.805926	1	NA	-0.811668	0.894737	0.993213	NA	0.83704	0.792757	1	NA	-0.957145	0.517647	0.931895	NA	yes	yes	1	C12R
PUJANA_XPRSS_INT_NETWORK	-1.75409	0	0.0650479	C12R	1.21987	0.136646	0.554857	NA	-1.17504	0.194767	0.749976	NA	0.787888	0.915916	1	NA	0.811209	0.818333	0.930878	NA	yes	yes	1	C12R
ZEMBUTSU_SENSITIVITY_TO_METHOTREXATE	-1.68337	0.00671141	0.10159	C12R	1.11821	0.24026	0.628777	NA	1.00882	0.427892	1	NA	1.28815	0.184304	1	NA	-0.76278	0.912736	1	NA	yes	yes	1	C12R
TAKEDA_TARGETS_OF_NUP98_HOXA9_FUSION_8D_DN	-1.81406	0.00172712	0.0463966	C12R	1.25993	0.163158	0.532083	NA	-1.31451	0.134663	0.683309	NA	0.952528	0.647	1	NA	-1.02702	0.411364	0.894612	NA	yes	yes	1	C12R
LU_TUMOR_VASCULATURE_UP	-1.56647	0.0189655	0.178855	C12R	1.13663	0.285366	0.605515	NA	-0.870047	0.632076	0.961478	NA	0.492479	0.979911	0.991131	NA	-1.07741	0.365471	0.873865	NA	yes	yes	1	C12R
BURTON_ADIPOGENESIS_5	-1.59697	0.00981997	0.153479	C12R	-0.8164	0.805271	1	NA	-1.00544	0.411602	0.866364	NA	1.08399	0.332999	1	NA	-0.897326	0.668293	0.988467	NA	yes	yes	1	C12R
REACTOME_GPVI_MEDIATED_ACTIVATION_CASCADE	-1.69849	0.00340715	0.090576	C12R	1.42702	0.0815348	0.397463	NA	-1.18911	0.222989	0.734993	NA	0.741594	0.81236	1	NA	-0.630754	0.959315	1	NA	yes	yes	1	C12R
BIDUS_METASTASIS_DN	-1.73688	0	0.0692417	C12R	1.00312	0.419795	0.779529	NA	-1.24464	0.0987654	0.679138	NA	0.840382	0.842	1	NA	0.796142	0.841751	0.946731	NA	yes	yes	1	C12R
HOELZEL_NF1_TARGETS_DN	-1.52688	0.0180921	0.207862	C12R	0.959721	0.533528	0.819529	NA	-0.976324	0.496314	0.876318	NA	1.13146	0.268687	1	NA	-0.845655	0.74833	1	NA	yes	yes	1	C12R
LI_ADIPOGENESIS_BY_ACTIVATED_PPARG	-1.78327	0	0.0542225	C12R	0.982971	0.448505	0.799916	NA	0.796035	0.835938	1	NA	NA	NA	NA	NA	-1.15394	0.182045	0.816267	NA	yes	yes	1	C12R
BIOCARTA_ACH_PATHWAY	-1.50955	0.0196399	0.220035	C12R	1.12072	0.246246	0.624761	NA	-1.01433	0.407714	0.872036	NA	0.82561	0.718599	1	NA	1.05645	0.376577	0.601846	NA	yes	yes	1	C12R
HORTON_SREBF_TARGETS	-1.52769	0.0315789	0.209262	C12R	0.852692	0.699422	0.9192	NA	-1.26373	0.132701	0.691632	NA	0.804156	0.722919	1	NA	1.10348	0.324421	0.524984	NA	yes	yes	1	C12R
WAKABAYASHI_ADIPOGENESIS_PPARG_RXRA_BOUND_WITH_H4K20ME1_MARK	0.788771	0.842233	0.927998	NA	-1.61673	0.00307692	0.23563	C12R	1.18825	0.185738	1	NA	0.745299	0.928858	1	NA	-0.840198	0.740741	1	NA	yes	yes	1	C12R
WANG_TUMOR_INVASIVENESS_DN	-1.04211	0.391823	0.666542	NA	-1.8369	0.00159744	0.0427932	C12R	-1.08874	0.289003	0.806822	NA	0	0	1	NA	0.879111	0.652574	0.847045	NA	yes	yes	1	C12R
VALK_AML_CLUSTER_15	-0.889344	0.646758	0.854369	NA	-1.60839	0.0132013	0.239504	C12R	0.718781	0.878893	1	NA	0.923037	0.607778	1	NA	1.06159	0.402724	0.593804	NA	yes	yes	1	C12R
INGRAM_SHH_TARGETS_UP	-0.974875	0.483421	0.749876	NA	-1.67376	0.00865052	0.155593	C12R	0.715662	0.864583	1	NA	0.820437	0.829465	1	NA	-1.20189	0.212679	0.791822	NA	yes	yes	1	C12R
OKAWA_NEUROBLASTOMA_1P36_31_DELETION	-0.678548	0.95114	0.986154	NA	-1.63668	0.00455235	0.207698	C12R	0.884999	0.648604	1	NA	1.01262	0.501695	1	NA	-0.749629	0.918367	1	NA	yes	yes	1	C12R
LINDSTEDT_DENDRITIC_CELL_MATURATION_D	-1.02144	0.407569	0.691172	NA	-1.72655	0	0.107254	C12R	0.771888	0.978693	1	NA	0.79469	0.830943	1	NA	-0.833384	0.919786	1	NA	yes	yes	1	C12R
CHOI_ATL_CHRONIC_VS_ACUTE_DN	-0.927724	0.557789	0.817504	NA	-1.64819	0.00451128	0.19017	C12R	-0.858906	0.682051	0.964283	NA	0.881902	0.658392	1	NA	0.901056	0.620112	0.814562	NA	yes	yes	1	C12R
RIZ_ERYTHROID_DIFFERENTIATION_6HR	-0.886995	0.637809	0.856136	NA	0.879271	0.60804	0.902226	NA	0.593251	0.984293	0.998372	NA	1.14038	0.309706	1	NA	-1.69494	0.00431035	0.240758	C12R	yes	yes	1	C12R
MORI_LARGE_PRE_BII_LYMPHOCYTE_DN	-0.818955	0.785829	0.917145	NA	0.908873	0.621302	0.882708	NA	1.26622	0.101246	1	NA	1.01186	0.484277	1	NA	-1.79878	0	0.102872	C12R	yes	yes	1	C12R
LIU_VAV3_PROSTATE_CARCINOGENESIS_UP	-1.25784	0.161398	0.44048	NA	0.524524	1	0.999993	NA	-1.06774	0.324455	0.833307	NA	1.19204	0.180982	1	NA	-1.7256	0.0043384	0.213167	C12R	yes	yes	1	C12R
DER_IFN_BETA_RESPONSE_UP	-1.23023	0.0983103	0.454919	NA	-1.05896	0.347382	0.965503	NA	1.04854	0.333811	1	NA	0.616519	0.973843	1	NA	-1.80444	0	0.1089	C12R	yes	yes	1	C12R
VERRECCHIA_EARLY_RESPONSE_TO_TGFB1	-1.09204	0.327869	0.620237	NA	-1.19059	0.217456	0.837512	NA	-0.937916	0.572414	0.906587	NA	-1.09502	0.315789	0.51872	NA	-1.85514	0	0.097272	C12R	yes	yes	1	C12R
QI_HYPOXIA_TARGETS_OF_HIF1A_AND_FOXA2	0.796135	0.777512	0.923175	NA	-1.09456	0.341338	0.922888	NA	-1.05847	0.344418	0.831422	NA	-1.73209	0	0.158021	C12R	0.999873	0.44	0.676686	NA	yes	yes	1	C12R
MARCHINI_TRABECTEDIN_RESISTANCE_UP	-1.22057	0.150974	0.463803	NA	0.981042	0.459459	0.798377	NA	-1.13417	0.216216	0.768757	NA	-1.60678	0.0596026	0.197827	C12R	0.967843	0.498299	0.715094	NA	no	yes	1	C12R
YAO_TEMPORAL_RESPONSE_TO_PROGESTERONE_CLUSTER_17	-1.4755	0.0530973	0.242404	C12R	-0.993897	0.454392	0.979082	NA	0.803283	0.737213	1	NA	0.742227	0.960961	1	NA	-0.90495	0.611344	0.982689	NA	no	yes	1	C12R
TSAI_RESPONSE_TO_RADIATION_THERAPY	-0.932873	0.629197	0.80978	NA	-0.910051	0.676328	1	NA	0.874395	0.821823	1	NA	-1.66877	0.0105263	0.171599	C12R	-1.25001	0.0529412	0.722046	NA	yes	yes	1	C12R
XU_HGF_TARGETS_INDUCED_BY_AKT1_6HR	-1.09503	0.2608	0.618015	NA	-0.912603	0.632394	1	NA	-1.01259	0.407407	0.86905	NA	-1.71983	0.00934579	0.143608	C12R	1.21288	0.156463	0.381139	NA	yes	yes	1	C12R
DASU_IL6_SIGNALING_UP	-0.852916	0.813154	0.881213	NA	-1.11621	0.212739	0.932763	NA	1.14623	0.167155	1	NA	-1.57493	0	0.21508	C12R	-0.870125	0.859416	1	NA	yes	yes	1	C12R
INGA_TP53_TARGETS	1.06643	0.326648	0.529183	NA	-0.770894	0.885635	1	NA	-1.17101	0.153639	0.742859	NA	-1.64756	0.0440252	0.184017	C12R	0.774952	0.919795	0.963853	NA	yes	yes	1	C12R
DAZARD_UV_RESPONSE_CLUSTER_G28	-1.20161	0.203306	0.487344	NA	-0.688926	0.937973	1	NA	0.99211	0.461929	1	NA	-1.60228	0.0447761	0.200705	C12R	-1.02618	0.397647	0.89494	NA	yes	yes	1	C12R
NAGASHIMA_EGF_SIGNALING_UP	1.17872	0.112727	0.371248	NA	0.817419	0.986395	0.949929	NA	0.904485	0.73029	1	NA	-2.07361	0	0.0480711	C12R	1.12116	0.178683	0.499664	NA	yes	yes	1	C12R
MORI_IMMATURE_B_LYMPHOCYTE_DN	0.831116	0.79	0.892652	NA	-1.05533	0.381241	0.964729	NA	0.894036	0.654839	1	NA	-1.29745	0	0.355548	C12R	-0.80985	0.843823	1	NA	yes	no	1	C12R
UZONYI_RESPONSE_TO_LEUKOTRIENE_AND_THROMBIN	-1.30691	0.0935374	0.383294	NA	-1.20847	0.185629	0.802142	NA	-0.859131	0.676768	0.964354	NA	-1.68729	0.0172414	0.161122	C12R	-1.04294	0.380631	0.901805	NA	yes	yes	1	C12R
PURBEY_TARGETS_OF_CTBP1_AND_SATB1_UP	0.693704	0.907801	0.976102	NA	-0.886654	0.619694	1	NA	0.604023	0.996466	0.998713	NA	-1.40286	0.05	0.320652	C12R	-0.888514	0.645228	0.989644	NA	yes	no	1	C12R
ZHANG_TLX_TARGETS_UP	-0.905114	0.630252	0.839324	NA	-0.8032	0.744409	1	NA	0.904034	0.610052	1	NA	-1.39286	0	0.324949	C12R	1.18268	0.223423	0.416985	NA	yes	no	1	C12R
REACTOME_MRNA_3_END_PROCESSING	0.584728	0.997768	0.995522	NA	0.893412	0.632	0.891955	NA	0.933767	0.549669	1	NA	-1.55188	0.0138889	0.218712	C12R	-1.22046	0.137615	0.760168	NA	yes	yes	1	C12R
DING_LUNG_CANCER_EXPRESSION_BY_COPY_NUMBER	-0.919543	0.56446	0.826385	NA	-1.20785	0.214286	0.80128	NA	-0.800929	0.765116	0.99173	NA	-1.52893	0	0.234002	C12R	0.75332	0.815693	0.975776	NA	yes	yes	1	C12R
REACTOME_MRNA_SPLICING	0.912572	0.649596	0.783322	NA	-1.32215	0.0620957	0.616252	NA	-0.962378	0.545977	0.886843	NA	-1.03647	0	0.585451	C12R	0.941045	0.596346	0.758885	NA	yes	no	1	C12R
CHEN_PDGF_TARGETS	0.999849	0.42	0.624408	NA	-1.1389	0.177045	0.898335	NA	0.755357	1	1	NA	-1.72288	0.0123457	0.149783	C12R	1.02098	0.392694	0.64853	NA	yes	yes	1	C12R
COLDREN_GEFITINIB_RESISTANCE_UP	-0.939398	0.545769	0.804914	NA	0.813486	0.710456	0.954568	NA	-0.79133	0.791563	0.992233	NA	-1.31807	0	0.343766	C12R	-0.813537	0.744444	1	NA	yes	no	1	C12R
BURTON_ADIPOGENESIS_PEAK_AT_2HR	-1.27499	0.135182	0.423634	NA	-0.599192	0.982172	1	NA	-0.788494	0.783654	0.99284	NA	-2.05116	0	0.0491937	C12R	1.26193	0.171053	0.321193	NA	yes	yes	1	C12R
ST_DIFFERENTIATION_PATHWAY_IN_PC12_CELLS	-0.879344	0.638554	0.860378	NA	-0.57497	0.986395	1	NA	-0.746679	0.87156	0.997898	NA	-1.53064	0.0163934	0.234484	C12R	-0.833116	0.730361	1	NA	yes	yes	1	C12R
PICCALUGA_ANGIOIMMUNOBLASTIC_LYMPHOMA_DN	1.06456	0.341289	0.531557	NA	1.33288	0.0837989	0.454891	NA	-1.1518	0.232057	0.758369	NA	-1.93872	0	0.0823853	C12R	1.23665	0.173451	0.352352	NA	yes	yes	1	C12R
MODY_HIPPOCAMPUS_PRENATAL	0.826268	0.725807	0.895798	NA	1.23117	0.179949	0.550324	NA	-1.45474	0.0552995	0.677777	NA	-1.5289	0.0169492	0.231616	C12R	0.677643	0.923372	0.998052	NA	yes	yes	1	C12R
GARGALOVIC_RESPONSE_TO_OXIDIZED_PHOSPHOLIPIDS_BLACK_UP	-0.916891	0.654088	0.828083	NA	-0.831832	0.776224	1	NA	-0.747643	0.972222	0.99878	NA	-1.72138	0	0.148486	C12R	1.10806	0.273666	0.518573	NA	yes	yes	1	C12R
REACTOME_LOSS_OF_NLP_FROM_MITOTIC_CENTROSOMES	-0.980956	0.494286	0.742607	NA	-0.846777	0.868815	1	NA	1.11391	0.174324	1	NA	-1.4351	0.04	0.309861	C12R	-0.975964	0.571006	0.922167	NA	yes	no	1	C12R
TIAN_TNF_SIGNALING_VIA_NFKB	-1.12961	0.133829	0.572942	NA	-1.09344	0.227224	0.921331	NA	-1.0482	0.19403	0.840923	NA	-1.75917	0	0.136418	C12R	1.09712	0.175141	0.535563	NA	yes	yes	1	C12R
SUZUKI_RESPONSE_TO_TSA	-1.11467	0.304054	0.587664	NA	1.3196	0.0841121	0.45417	NA	-1.03133	0.378866	0.853804	NA	-1.64005	0.0326797	0.18278	C12R	1.11365	0.26738	0.510044	NA	yes	yes	1	C12R
BROWNE_HCMV_INFECTION_4HR_UP	-0.928162	0.609121	0.816869	NA	-0.997741	0.430769	0.97763	NA	0.80103	0.848837	1	NA	-1.51283	0	0.24408	C12R	0.974266	0.499136	0.70882	NA	yes	yes	1	C12R
HOFMANN_CELL_LYMPHOMA_DN	1.09622	0.250681	0.480212	NA	-0.873699	0.71022	1	NA	-0.812465	0.935385	0.992326	NA	-1.34266	0.0181818	0.337224	C12R	-0.825358	0.843407	1	NA	yes	no	1	C12R
GENTILE_UV_HIGH_DOSE_UP	0.826703	0.792683	0.89554	NA	1.04299	0.356522	0.729759	NA	0.779519	0.85082	1	NA	-1.65386	0.0155039	0.182097	C12R	0.929833	0.571178	0.774141	NA	yes	yes	1	C12R
SUH_COEXPRESSED_WITH_ID1_AND_ID2_UP	1.02202	0.393617	0.59025	NA	-1.085	0.309722	0.9287	NA	0.846784	0.757622	1	NA	-2.01638	0	0.0577749	C12R	1.07167	0.329915	0.575723	NA	yes	yes	1	C12R
DUAN_PRDM5_TARGETS	0.941331	0.572581	0.73123	NA	-1.14249	0.228951	0.895089	NA	1.07119	0.322835	1	NA	-1.34907	0	0.336696	C12R	-0.942674	0.55303	0.938825	NA	yes	no	1	C12R
BIOCARTA_G1_PATHWAY	-1.33129	0.119792	0.360636	NA	1.10676	0.301471	0.646968	NA	0.863839	0.651724	1	NA	-1.62031	0.030303	0.189461	C12R	-0.714722	0.889121	1	NA	yes	yes	1	C12R
NABA_BASEMENT_MEMBRANES	0.949074	0.609907	0.719846	NA	-1.09829	0.273292	0.916333	NA	1.07517	0.301724	1	NA	-1.43303	0.0461538	0.310957	C12R	1.10037	0.240126	0.530269	NA	yes	no	1	C12R
STONER_ESOPHAGEAL_CARCINOGENESIS_UP	0.772028	0.804296	0.943119	NA	-0.654016	0.930508	1	NA	-0.657218	0.953545	1	NA	-1.66193	0	0.176688	C12R	1.02383	0.440147	0.646163	NA	yes	yes	1	C12R
LEE_EARLY_T_LYMPHOCYTE_DN	1.09612	0.284672	0.479981	NA	0.804938	0.846377	0.958505	NA	1.1404	0.226537	1	NA	-1.28082	0.0285714	0.370404	C12R	0.944886	0.55536	0.751978	NA	yes	no	1	C12R
MORI_PRE_BI_LYMPHOCYTE_DN	1.11012	0.261838	0.461189	NA	0.939949	0.589905	0.847658	NA	1.2532	0.112583	1	NA	-1.32993	0.0454545	0.344773	C12R	0.991714	0.473043	0.689389	NA	yes	no	1	C12R
SMIRNOV_RESPONSE_TO_IR_2HR_UP	0.999603	0.454106	0.624635	NA	-1.03482	0.417886	0.97115	NA	-0.811353	0.777778	0.993169	NA	-1.84388	0	0.109252	C12R	1.12181	0.300188	0.499127	NA	yes	yes	1	C12R
AMIT_SERUM_RESPONSE_120_MCF10A	-1.25585	0.111475	0.441726	NA	-0.751385	0.909753	1	NA	-1.2534	0.0790191	0.686147	NA	-1.30396	0.0416667	0.350162	C12R	-1.18053	0.136574	0.799523	NA	yes	no	1	C12R
SIMBULAN_UV_RESPONSE_NORMAL_DN	0.876755	0.638404	0.83531	NA	-0.841067	0.677152	1	NA	-1.24402	0.178404	0.677172	NA	-1.41909	0.05	0.313904	C12R	0.661673	0.91182	0.998172	NA	yes	no	1	C12R
DAZARD_RESPONSE_TO_UV_SCC_DN	-1.11688	0.280328	0.587568	NA	0.777814	0.855856	0.968662	NA	-1.06558	0.307512	0.823958	NA	-1.14664	0	0.478236	C12R	1.1552	0.253054	0.452913	NA	yes	no	1	C12R
REACTOME_ANTIGEN_PRESENTATION_FOLDING_ASSEMBLY_AND_PEPTIDE_LOADING_OF_CLASS_I_MHC	-0.81937	0.804523	0.916906	NA	0.76533	0.922849	0.972203	NA	0.795241	0.842105	1	NA	-1.53939	0.0366972	0.227713	C12R	-1.09467	0.281818	0.861677	NA	yes	yes	1	C12R
WATANABE_RECTAL_CANCER_RADIOTHERAPY_RESPONSIVE_DN	-0.955655	0.513181	0.782844	NA	-0.876938	0.655689	1	NA	-1.15987	0.193955	0.759818	NA	-1.42645	0	0.316968	C12R	-0.966025	0.496437	0.932337	NA	yes	no	1	C12R
BRACHAT_RESPONSE_TO_METHOTREXATE_UP	-1.18862	0.176568	0.501759	NA	1.06002	0.336478	0.713665	NA	-0.881646	0.743523	0.950053	NA	-1.512	0.0625	0.242479	C12R	1.08146	0.314488	0.55796	NA	no	yes	1	C12R
BACOLOD_RESISTANCE_TO_ALKYLATING_AGENTS_DN	1.08581	0.279683	0.494498	NA	0.91592	0.615625	0.871548	NA	1.04268	0.366242	1	NA	-1.39369	0.0243902	0.325864	C12R	-0.715838	0.971292	1	NA	yes	no	1	C12R
BROWNE_INTERFERON_RESPONSIVE_GENES	1.21618	0.2194	0.328502	NA	0.886372	0.613139	0.899686	NA	-1.32575	0.0902062	0.67422	NA	-1.59581	0	0.20578	C12R	-0.806469	0.765351	1	NA	yes	yes	1	C12R
BOWIE_RESPONSE_TO_TAMOXIFEN	-1.00903	0.464286	0.706803	NA	-0.914324	0.595041	1	NA	-0.859781	0.677804	0.963978	NA	-1.92168	0	0.0892345	C12R	1.19936	0.232775	0.397998	NA	yes	yes	1	C12R
XU_AKT1_TARGETS_6HR	1.20771	0.157107	0.337781	NA	-0.898577	0.618182	1	NA	-0.981559	0.498652	0.879876	NA	-1.67059	0	0.172534	C12R	-0.881149	0.685504	0.999041	NA	yes	yes	1	C12R
ZHANG_INTERFERON_RESPONSE	-1.14325	0.126452	0.555348	NA	0.976864	0.526882	0.798292	NA	-0.968993	0.618834	0.882555	NA	-1.97605	0	0.0793004	C12R	-1.12455	0.0851064	0.815778	NA	yes	yes	1	C12R
UROSEVIC_RESPONSE_TO_IMIQUIMOD	-0.910527	0.568696	0.835673	NA	-0.784554	0.780776	1	NA	1.136	0.276158	1	NA	-1.54077	0.0387597	0.231065	C12R	-1.21053	0.213983	0.775779	NA	yes	yes	1	C12R
ICHIBA_GRAFT_VERSUS_HOST_DISEASE_D7_UP	-1.12192	0.176788	0.58321	NA	-0.896189	0.73425	1	NA	-0.970261	0.538793	0.882691	NA	-1.12606	0	0.495074	C12R	0.928799	0.665685	0.775775	NA	yes	no	1	C12R
ZHANG_ANTIVIRAL_RESPONSE_TO_RIBAVIRIN_UP	-0.922748	0.646084	0.820347	NA	0.915284	0.756477	0.872177	NA	-0.971813	0.533569	0.880833	NA	-1.79459	0.01	0.132636	C12R	-0.914037	0.673184	0.97836	NA	yes	yes	1	C12R
DER_IFN_GAMMA_RESPONSE_UP	-0.895855	0.641248	0.848669	NA	-1.29269	0.12945	0.653042	NA	0.930903	0.574194	1	NA	-1.76309	0	0.139948	C12R	-0.876193	0.666667	1	NA	yes	yes	1	C12R
FARMER_BREAST_CANCER_CLUSTER_1	0.963817	0.566775	0.693527	NA	-0.982888	0.498137	0.982493	NA	-0.926999	0.75	0.909615	NA	-1.78246	0	0.131278	C12R	1.1397	0.177778	0.472147	NA	yes	yes	1	C12R
DUNNE_TARGETS_OF_AML1_MTG8_FUSION_DN	-1.14401	0.24374	0.555107	NA	1.00058	0.449045	0.777468	NA	-0.795739	0.921788	0.990875	NA	-1.70137	0.0197368	0.156146	C12R	-0.910842	0.585586	0.978875	NA	yes	yes	1	C12R
ZHU_CMV_ALL_UP	0.708314	0.912088	0.973174	NA	1.01653	0.42711	0.767092	NA	-0.898079	0.594272	0.941514	NA	-1.4801	0	0.27499	C12R	1.03516	0.418386	0.628973	NA	yes	no	1	C12R
LEE_AGING_CEREBELLUM_UP	-1.09199	0.3157	0.619749	NA	0.775317	0.850948	0.970217	NA	-0.924992	0.555283	0.907882	NA	-1.32928	0	0.340156	C12R	-1.30058	0.109264	0.6524	NA	yes	no	1	C12R
REACTOME_AMINO_ACID_TRANSPORT_ACROSS_THE_PLASMA_MEMBRANE	-1.05486	0.346491	0.65466	NA	-1.08525	0.276129	0.930148	NA	-1.07506	0.239865	0.825757	NA	-1.78328	0.0280374	0.134215	C12R	-1.00257	0.452632	0.89904	NA	yes	yes	1	C12R
REACTOME_INTERFERON_ALPHA_BETA_SIGNALING	-1.06094	0.340836	0.650493	NA	-0.82504	0.792319	1	NA	0.690057	0.987616	1	NA	-2.24038	0	0.0132655	C12R	-1.06151	0.328395	0.894953	NA	yes	yes	1	C12R
PASINI_SUZ12_TARGETS_UP	-1.03912	0.396382	0.66804	NA	1.16898	0.12782	0.581551	NA	0.94999	0.579511	1	NA	-1.34123	0	0.337566	C12R	0.776764	0.910624	0.962176	NA	yes	no	1	C12R
LINDGREN_BLADDER_CANCER_CLUSTER_2A_DN	1.13065	0.202667	0.43066	NA	-0.765125	0.895805	1	NA	-1.06195	0.30659	0.827353	NA	-1.11881	0	0.499588	C12R	1.12357	0.249191	0.496441	NA	yes	no	1	C12R
GENTLES_LEUKEMIC_STEM_CELL_DN	0.975931	0.509868	0.671863	NA	-1.16695	0.142174	0.859163	NA	0.957959	0.560774	1	NA	-1.48808	0.0368421	0.268785	C12R	0.763523	0.988468	0.97106	NA	yes	no	1	C12R
ROSS_ACUTE_MYELOID_LEUKEMIA_CBF	-1.42202	0.0523649	0.294077	NA	0.972474	0.467456	0.803586	NA	-1.06471	0.345499	0.825211	NA	-1.81801	0	0.114447	C12R	-0.739609	0.911765	1	NA	yes	yes	1	C12R
REACTOME_INTERFERON_GAMMA_SIGNALING	-1.12314	0.300885	0.582116	NA	-1.22476	0.21643	0.768655	NA	-1.30907	0.111369	0.692297	NA	-1.33604	0	0.339882	C12R	-0.926175	0.557778	0.964771	NA	yes	no	1	C12R
SIMBULAN_PARP1_TARGETS_DN	1.0402	0.395034	0.569817	NA	-0.988836	0.475248	0.975942	NA	1.40302	0.064784	1	NA	-1.55775	0.0705882	0.21934	C12R	-1.02789	0.416481	0.897514	NA	no	yes	1	C12R
GEISS_RESPONSE_TO_DSRNA_UP	1.13349	0.222772	0.426464	NA	1.20484	0.142857	0.57496	NA	-1.20469	0.140049	0.712444	NA	-1.53982	0	0.229727	C12R	1.29461	0.0965517	0.283076	NA	yes	yes	1	C12R
GROSS_HYPOXIA_VIA_ELK3_AND_HIF1A_DN	0.907292	0.594848	0.792993	NA	1.3577	0.0848806	0.4338	NA	0.940884	0.575488	1	NA	-1.27444	0	0.36893	C12R	0.870707	0.64486	0.856784	NA	yes	no	1	C12R
HINATA_NFKB_TARGETS_KERATINOCYTE_UP	-1.21522	0.0910405	0.473875	NA	-1.11105	0.252229	0.926641	NA	0.83731	0.863158	1	NA	-1.39112	0	0.320642	C12R	-1.15271	0.136842	0.816777	NA	yes	no	1	C12R
REACTOME_APOPTOTIC_EXECUTION_PHASE	1.26261	0.166271	0.285746	NA	0.971315	0.477041	0.806918	NA	1.25581	0.175313	1	NA	-1.55822	0	0.221372	C12R	1.25387	0.180113	0.330008	NA	yes	yes	1	C12R
REACTOME_STEROID_HORMONES	-1.148	0.22956	0.548696	NA	-0.876809	0.683128	1	NA	-1.10758	0.231511	0.786453	NA	-1.50401	0.0384615	0.247595	C12R	1.05038	0.338926	0.611484	NA	yes	yes	1	C12R
GOTTWEIN_TARGETS_OF_KSHV_MIR_K12_11	-1.0619	0.359589	0.650621	NA	0.886802	0.65445	0.900659	NA	0.9314	0.564991	1	NA	-1.40636	0	0.319633	C12R	-0.874152	0.649351	1	NA	yes	no	1	C12R
KEGG_P53_SIGNALING_PATHWAY	-1.13171	0.282143	0.571299	NA	-1.32745	0.11042	0.609664	NA	-1.10414	0.309091	0.789846	NA	-1.62357	0	0.188471	C12R	0.908086	0.60149	0.802353	NA	yes	yes	1	C12R
NAKAMURA_ADIPOGENESIS_LATE_UP	0.955943	0.522782	0.710915	NA	0.753887	0.913174	0.975904	NA	-0.890046	0.660241	0.944053	NA	-1.19258	0	0.437524	C12R	1.0574	0.350084	0.600434	NA	yes	no	1	C12R
NIKOLSKY_BREAST_CANCER_8P12_P11_AMPLICON	-1.08751	0.244726	0.624572	NA	-0.984396	0.505313	0.984282	NA	-1.08429	0.19573	0.808909	NA	-1.69627	0.0178571	0.158446	C12R	-1.01284	0.415473	0.888059	NA	yes	yes	1	C12R
UEDA_CENTRAL_CLOCK	-1.04062	0.36896	0.6687	NA	-1.04628	0.355045	0.967915	NA	-1.02082	0.376582	0.861053	NA	-1.56228	0	0.223834	C12R	0.817968	0.891473	0.923928	NA	yes	yes	1	C12R
REACTOME_LATENT_INFECTION_OF_HOMO_SAPIENS_WITH_MYCOBACTERIUM_TUBERCULOSIS	-1.07054	0.366726	0.644632	NA	0.737605	0.851282	0.982888	NA	-1.05038	0.36643	0.839953	NA	-1.83503	0.00980392	0.111729	C12R	1.22459	0.192661	0.364506	NA	yes	yes	1	C12R
GESERICK_TERT_TARGETS_DN	0.80522	0.897172	0.914337	NA	-0.759804	0.897059	1	NA	1.07675	0.301127	1	NA	-2.41772	0	0.0105869	C12R	1.17237	0.176068	0.431453	NA	yes	yes	1	C12R
MAINA_VHL_TARGETS_DN	-0.968275	0.513975	0.758467	NA	-0.99654	0.477865	0.976497	NA	-0.937647	0.632997	0.906788	NA	-1.63309	0.0328947	0.184054	C12R	1.24009	0.0942492	0.346285	NA	yes	yes	1	C12R
REACTOME_G1_PHASE	-1.23888	0.181197	0.451162	NA	-0.698828	0.883306	1	NA	-0.897835	0.613065	0.940111	NA	-1.64319	0	0.182796	C12R	-0.825268	0.722707	1	NA	yes	yes	1	C12R
DASU_IL6_SIGNALING_SCAR_UP	-0.803672	0.725589	0.929924	NA	-0.721644	0.862124	1	NA	0.997308	0.452174	1	NA	-1.55881	0.0365854	0.225997	C12R	0.902695	0.617871	0.811498	NA	yes	yes	1	C12R
HENDRICKS_SMARCA4_TARGETS_UP	-1.35416	0.102606	0.346618	NA	-0.719097	0.878125	1	NA	0.978537	0.474153	1	NA	-1.63178	0.0322581	0.182418	C12R	-0.988491	0.461538	0.907674	NA	yes	yes	1	C12R
PID_NFAT_TFPATHWAY	-0.724179	0.886165	0.970902	NA	-0.781915	0.774143	1	NA	0.784319	0.793677	1	NA	-1.63525	0.0138889	0.184685	C12R	-0.710604	0.926991	1	NA	yes	yes	1	C12R
KASLER_HDAC7_TARGETS_2_DN	1.15566	0.210797	0.396834	NA	0.672833	0.996904	0.996078	NA	0.813008	0.829953	1	NA	-1.95225	0	0.0779212	C12R	0.918464	0.605753	0.789586	NA	yes	yes	1	C12R
BARRIER_CANCER_RELAPSE_TUMOR_SAMPLE_UP	1.23794	0.171946	0.304529	NA	-0.771351	0.803987	1	NA	1.22819	0.170775	1	NA	-1.554	0.0609756	0.218421	C12R	-0.759864	0.821888	1	NA	no	yes	1	C12R
PID_PRL_SIGNALING_EVENTS_PATHWAY	1.07167	0.357631	0.520077	NA	-0.752423	0.805732	1	NA	0.728379	0.853242	1	NA	-1.45845	0.0495049	0.292619	C12R	-1.15146	0.276169	0.809293	NA	yes	no	1	C12R
WALLACE_JAK2_TARGETS_UP	-0.865492	0.753068	0.874101	NA	0.939498	0.589744	0.848461	NA	0.831457	0.862573	1	NA	-1.72102	0.00943396	0.145771	C12R	-1.04138	0.323529	0.890748	NA	yes	yes	1	C12R
HUANG_DASATINIB_RESISTANCE_UP	1.23224	0.0547445	0.310463	NA	1.04019	0.293651	0.731254	NA	-0.854155	0.976834	0.963663	NA	-1.31255	0	0.344185	C12R	0.953707	0.591777	0.740415	NA	yes	no	1	C12R
MENSE_HYPOXIA_UP	0.866457	0.835962	0.845318	NA	-1.27066	0.0660848	0.688235	NA	-0.856287	0.893417	0.96362	NA	-1.1679	0	0.457493	C12R	1.01481	0.404187	0.656111	NA	yes	no	1	C12R
ELVIDGE_HYPOXIA_UP	-1.32393	0.0353846	0.369083	C12R	-0.899298	0.69816	1	NA	0.846644	0.839437	1	NA	0.761693	0.935936	1	NA	0.970103	0.530327	0.71237	NA	yes	no	1	C12R
MARIADASON_RESPONSE_TO_CURCUMIN_SULINDAC_7	-1.30489	0.0848896	0.38601	NA	1.15285	0.220395	0.5879	NA	-1.35767	0.0422886	0.642549	C12R	0.612348	0.920143	1	NA	1.16286	0.202341	0.443792	NA	yes	no	1	C12R
PARK_HSC_VS_MULTIPOTENT_PROGENITORS_DN	-1.21241	0.0948012	0.475894	NA	-0.93652	0.586335	0.999135	NA	-1.24848	0.030303	0.68721	C12R	0.800957	0.739286	1	NA	1.02754	0.401653	0.640107	NA	yes	no	1	C12R
MOOTHA_FFA_OXYDATION	-1.06995	0.328	0.645228	NA	1.19131	0.143969	0.58041	NA	-1.47379	0.014245	0.658601	C12R	0.65471	0.894009	1	NA	0.999244	0.45409	0.676911	NA	yes	no	1	C12R
REACTOME_ANTIVIRAL_MECHANISM_BY_IFN_STIMULATED_GENES	-0.855549	0.746753	0.878856	NA	-0.966987	0.533716	0.989014	NA	-1.43061	0.0165746	0.669755	C12R	0.842608	0.738193	1	NA	0.975513	0.487047	0.707752	NA	yes	no	1	C12R
ZHANG_TLX_TARGETS_36HR_DN	-1.43138	0.0347107	0.283456	C12R	-0.935784	0.579412	0.997514	NA	0.679028	0.983607	1	NA	0.941584	0.665	1	NA	-1.38844	0.0593824	0.564691	NA	yes	no	1	C12R
REACTOME_G_ALPHA1213_SIGNALLING_EVENTS	-1.23908	0.115677	0.452178	NA	0.963297	0.545113	0.819772	NA	-1.44975	0.00289855	0.694207	C12R	0.88287	0.703285	1	NA	0.917439	0.601351	0.789899	NA	yes	no	1	C12R
KEGG_PROXIMAL_TUBULE_BICARBONATE_RECLAMATION	-1.43692	0.0485762	0.283176	C12R	1.30561	0.102828	0.469063	NA	-1.13082	0.235897	0.775207	NA	0.959371	0.575374	1	NA	0.878348	0.641379	0.847707	NA	yes	no	1	C12R
BIOCARTA_MAL_PATHWAY	-1.45803	0.0226929	0.258159	C12R	0.894268	0.750973	0.890831	NA	-1.05598	0.315625	0.834884	NA	0.996786	0.522892	1	NA	1.04598	0.357377	0.616151	NA	yes	no	1	C12R
HERNANDEZ_ABERRANT_MITOSIS_BY_DOCETACEL_2NM_DN	-1.03129	0.406452	0.676649	NA	-0.802668	0.765337	1	NA	-1.28626	0.108959	0.699221	NA	1.14897	0.319861	1	NA	-1.57868	0.018018	0.456734	C12R	yes	no	1	C12R
MARIADASON_RESPONSE_TO_BUTYRATE_SULINDAC_4	-1.33881	0.104907	0.35626	NA	-0.655062	0.965046	1	NA	-1.39149	0.0341463	0.646206	C12R	1.01023	0.482798	1	NA	-1.26772	0.124138	0.704202	NA	yes	no	1	C12R
THEILGAARD_NEUTROPHIL_AT_SKIN_WOUND_DN	0.901886	0.695015	0.797049	NA	-1.36726	0.0392954	0.551124	C12R	0.81105	0.88522	1	NA	0.875481	0.809	1	NA	0.91372	0.631922	0.795462	NA	yes	no	1	C12R
IIZUKA_LIVER_CANCER_PROGRESSION_L1_G1_UP	-0.811982	0.802589	0.922964	NA	-1.52549	0.0235294	0.334332	C12R	1.07254	0.336601	1	NA	-1.47743	0.084507	0.27623	NA	-0.866757	0.715294	1	NA	yes	no	1	C12R
KAMIKUBO_MYELOID_MN1_NETWORK	-0.791893	0.854305	0.938689	NA	-1.46766	0.0169014	0.403414	C12R	-0.906171	0.620879	0.929695	NA	0.796198	0.748219	1	NA	-0.864561	0.725248	1	NA	yes	no	1	C12R
GEORGANTAS_HSC_MARKERS	-0.808261	0.851911	0.926527	NA	-1.39046	0.0364372	0.507655	C12R	-0.966387	0.511173	0.885234	NA	1.2267	0.164596	1	NA	-0.792705	0.928753	1	NA	yes	no	1	C12R
BROWNE_HCMV_INFECTION_12HR_UP	-0.764722	0.908805	0.954315	NA	-1.41599	0.0328571	0.489101	C12R	0.904985	0.628125	1	NA	0.930862	0.661972	1	NA	1.18909	0.154605	0.40906	NA	yes	no	1	C12R
PANGAS_TUMOR_SUPPRESSION_BY_SMAD1_AND_SMAD5_DN	-1.22805	0.0524899	0.457066	NA	1.04953	0.276786	0.720817	NA	-1.47866	0	0.654545	C12R	1.06921	0.346	1	NA	1.09272	0.217707	0.542824	NA	yes	no	1	C12R
SASSON_RESPONSE_TO_GONADOTROPHINS_UP	-1.11362	0.294023	0.589101	NA	1.1409	0.217984	0.602269	NA	-1.49064	0.026699	0.649648	C12R	0.819461	0.822938	1	NA	1.14808	0.248696	0.461328	NA	yes	no	1	C12R
DAZARD_RESPONSE_TO_UV_SCC_UP	-1.08845	0.272977	0.625642	NA	1.04346	0.331288	0.72911	NA	-1.36637	0.00324675	0.653388	C12R	0.721246	0.947896	1	NA	0.902486	0.708268	0.81126	NA	yes	no	1	C12R
BAELDE_DIABETIC_NEPHROPATHY_UP	0.992002	0.471947	0.63943	NA	-0.758628	0.952081	1	NA	-1.2452	0.0373134	0.681485	C12R	0.911246	0.674134	1	NA	1.10509	0.219474	0.522169	NA	yes	no	1	C12R
CHEN_ETV5_TARGETS_TESTIS	1.17428	0.121884	0.374718	NA	-1.42567	0.0129702	0.474647	C12R	0.993568	0.464234	1	NA	1.09748	0.360479	1	NA	1.16543	0.15235	0.439341	NA	yes	no	1	C12R
ZEMBUTSU_SENSITIVITY_TO_NIMUSTINE	0.840701	0.720988	0.876056	NA	0.858227	0.715116	0.914167	NA	0.946434	0.527638	1	NA	1.10303	0.376951	1	NA	-1.4426	0.0388128	0.525869	C12R	yes	no	1	C12R
TONG_INTERACT_WITH_PTTG1	-1.04557	0.333797	0.663732	NA	-1.40807	0.0106257	0.500483	C12R	-0.956781	0.592334	0.883197	NA	1.03974	0.452405	1	NA	1.06308	0.275915	0.590489	NA	yes	no	1	C12R
BHATTACHARYA_EMBRYONIC_STEM_CELL	-1.13171	0.230061	0.570634	NA	-1.49448	0.00660502	0.364931	C12R	1.06613	0.321273	1	NA	0.557828	0.979757	0.993587	NA	-0.768413	0.974293	1	NA	yes	no	1	C12R
REACTOME_NRAGE_SIGNALS_DEATH_THROUGH_JNK	-1.40677	0.00577201	0.296664	C12R	-0.815456	0.889663	1	NA	0.848747	0.878999	1	NA	1.05582	0.43557	1	NA	1.00074	0.452713	0.675399	NA	yes	no	1	C12R
LI_DCP2_BOUND_MRNA	-1.07209	0.29303	0.642987	NA	-0.980352	0.520433	0.982616	NA	0.996263	0.467764	1	NA	0.602293	0.970618	1	NA	-1.316	0.0120482	0.628691	C12R	yes	no	1	C12R
SUZUKI_RESPONSE_TO_TSA_AND_DECITABINE_1B	-1.04959	0.333787	0.659975	NA	-0.96892	0.554433	0.990071	NA	0.979913	0.520861	1	NA	1.17493	0.29634	1	NA	-1.315	0.012945	0.628879	C12R	yes	no	1	C12R
ZHAN_LATE_DIFFERENTIATION_GENES_DN	-1.05896	0.357032	0.649946	NA	0.880114	0.740351	0.902832	NA	-1.31227	0.0469613	0.681977	C12R	NA	NA	NA	NA	1.22834	0.144068	0.361424	NA	yes	no	1	C12R
HALMOS_CEBPA_TARGETS_UP	-1.33951	0.0254237	0.357249	C12R	-0.85719	0.812424	1	NA	1.06523	0.307914	1	NA	0.877941	0.696109	1	NA	1.05496	0.321928	0.604079	NA	yes	no	1	C12R
BLUM_RESPONSE_TO_SALIRASIB_UP	-1.05672	0.369863	0.653799	NA	0.899751	0.627389	0.888925	NA	1.15133	0.245928	1	NA	0.558988	1	0.994196	NA	-1.45172	0.035545	0.511406	C12R	yes	no	1	C12R
GAUSSMANN_MLL_AF4_FUSION_TARGETS_G_DN	-1.4611	0.0413793	0.256706	C12R	1.041	0.358974	0.730195	NA	-1.15372	0.243961	0.756842	NA	1.10268	0.357374	1	NA	-0.855837	0.699346	1	NA	yes	no	1	C12R
REACTOME_HEPARAN_SULFATE_HEPARIN_HS_GAG_METABOLISM	-1.23291	0.166387	0.452867	NA	-0.804117	0.781874	1	NA	0.879722	0.681892	1	NA	1.16421	0.275641	1	NA	-1.3872	0.0467706	0.564215	C12R	yes	no	1	C12R
HALMOS_CEBPA_TARGETS_DN	-1.41844	0.039801	0.295001	C12R	-1.02717	0.416413	0.97918	NA	1.00003	0.435352	1	NA	0.948518	0.575342	1	NA	-1.36177	0.0560345	0.590914	NA	yes	no	1	C12R
SUBTIL_PROGESTIN_TARGETS	-1.17711	0.211409	0.517794	NA	-0.975209	0.501543	0.985216	NA	-0.979299	0.460957	0.873759	NA	0.900504	0.640998	1	NA	-1.50971	0.0162791	0.534967	C12R	yes	no	1	C12R
CHIARADONNA_NEOPLASTIC_TRANSFORMATION_CDC25_UP	0.949269	0.59589	0.720952	NA	-1.33547	0.0338164	0.598273	C12R	1.04678	0.344023	1	NA	1.14189	0.207623	1	NA	0.781551	0.968304	0.959464	NA	yes	no	1	C12R
REACTOME_REGULATION_OF_BETA_CELL_DEVELOPMENT	1.03764	0.279476	0.573271	NA	-1.25062	0.0315217	0.719159	C12R	-1.00129	0.414286	0.867216	NA	0.607767	0.902098	1	NA	0.949648	0.611898	0.745048	NA	yes	no	1	C12R
WANG_ADIPOGENIC_GENES_REPRESSED_BY_SIRT1	-1.37027	0.089404	0.335089	NA	-0.622691	0.955017	1	NA	-0.861836	0.68552	0.964021	NA	1.19274	0.252772	1	NA	-1.56458	0.0266667	0.469146	C12R	yes	no	1	C12R
DEBIASI_APOPTOSIS_BY_REOVIRUS_INFECTION_DN	-0.972411	0.498521	0.752648	NA	1.09362	0.201005	0.672096	NA	-1.33065	0.0193548	0.667608	C12R	0.708773	0.988	1	NA	-0.918099	0.692513	0.978603	NA	yes	no	1	C12R
GROSS_HYPOXIA_VIA_ELK3_DN	-1.32989	0.0474732	0.363244	C12R	-0.902276	0.653034	1	NA	-1.00106	0.421829	0.867191	NA	0	0	1	NA	0.905351	0.667758	0.807573	NA	yes	no	1	C12R
REACTOME_MRNA_SPLICING_MINOR_PATHWAY	-1.35309	0.00964187	0.347195	C12R	-0.861164	0.83043	1	NA	1.02587	0.380319	1	NA	-0.8277	0.788462	0.804136	NA	-0.856342	0.951456	1	NA	yes	no	1	C12R
PENG_GLUCOSE_DEPRIVATION_UP	-1.3117	0.0332851	0.377995	C12R	-1.15282	0.17734	0.878833	NA	-0.955608	0.591503	0.883035	NA	0.625158	0.922175	1	NA	1.03334	0.371611	0.632485	NA	yes	no	1	C12R
WILLERT_WNT_SIGNALING	-1.17867	0.185497	0.515355	NA	-1.11338	0.273109	0.928425	NA	-1.235	0.10951	0.680225	NA	0.734798	0.809851	1	NA	-1.4863	0.0071599	0.498271	C12R	yes	no	1	C12R
LUI_THYROID_CANCER_CLUSTER_2	-1.31589	0.04	0.378787	C12R	-0.86636	0.73868	1	NA	-1.02547	0.379518	0.858331	NA	0.994528	0.503158	1	NA	-0.950636	0.560847	0.935617	NA	yes	no	1	C12R
REACTOME_PLATELET_AGGREGATION_PLUG_FORMATION	0.75054	0.99458	0.954889	NA	-1.26287	0.0883905	0.692239	NA	-0.913376	0.666667	0.922774	NA	0.952364	0.572997	1	NA	-1.36392	0.0123457	0.596979	C12R	yes	no	1	C12R
HEDENFALK_BREAST_CANCER_BRACX_UP	1.1345	0.274939	0.425544	NA	-1.52054	0.0269815	0.336222	C12R	1.26241	0.153846	1	NA	1.04424	0.432304	1	NA	1.16586	0.253359	0.439074	NA	yes	no	1	C12R
STARK_HYPPOCAMPUS_22Q11_DELETION_DN	-1.00815	0.418879	0.7083	NA	0.956539	0.668421	0.823547	NA	-1.27002	0.013468	0.698083	C12R	-0.753628	0.735294	0.870804	NA	-1.15147	0.147453	0.811777	NA	yes	no	1	C12R
HOSHIDA_LIVER_CANCER_SURVIVAL_DN	-1.26735	0.0212202	0.430139	C12R	1.11853	0.097561	0.629837	NA	0.946549	0.650649	1	NA	0.960879	0.585513	1	NA	-1.04035	0.263699	0.893474	NA	yes	no	1	C12R
KEGG_PROGESTERONE_MEDIATED_OOCYTE_MATURATION	-1.03411	0.4	0.673433	NA	1.00781	0.428571	0.774074	NA	-1.57747	0.0187793	0.528147	C12R	0.908303	0.683249	1	NA	1.28076	0.134935	0.301937	NA	yes	no	1	C12R
WIERENGA_PML_INTERACTOME	-0.766215	0.979442	0.953382	NA	-1.0091	0.452645	0.980677	NA	-1.23475	0.0330033	0.676965	C12R	-0.943875	0.603448	0.687618	NA	0.888039	0.743741	0.835943	NA	yes	no	1	C12R
STEIN_ESTROGEN_RESPONSE_NOT_VIA_ESRRA	-1.18268	0.092517	0.512089	NA	-1.41057	0.00115741	0.502316	C12R	0.840715	0.920485	1	NA	0.753013	0.792857	1	NA	0.827671	0.931138	0.91524	NA	yes	no	1	C12R
BAKKER_FOXO3_TARGETS_UP	-1.31463	0.0996622	0.373937	NA	-0.944746	0.582435	0.994868	NA	1.27836	0.117647	1	NA	1.14714	0.265369	1	NA	-1.50515	0.0217865	0.518397	C12R	yes	no	1	C12R
HOFFMANN_PRE_BI_TO_LARGE_PRE_BII_LYMPHOCYTE_UP	-0.927438	0.58714	0.817179	NA	1.07034	0.296417	0.697117	NA	-0.862256	0.734043	0.963491	NA	-0.709741	0.910891	0.899192	NA	-1.4935	0.0246305	0.504697	C12R	yes	no	1	C12R
PID_HDAC_CLASSII_PATHWAY	-1.22662	0.0519126	0.458859	NA	-1.41951	0	0.483973	C12R	-0.918666	0.818898	0.916375	NA	0.801713	0.766376	1	NA	0.935437	0.663352	0.766809	NA	yes	no	1	C12R
STEIN_ESRRA_TARGETS_RESPONSIVE_TO_ESTROGEN_DN	1.28885	0.0915842	0.260178	NA	1.00533	0.440678	0.776759	NA	-1.48472	0.0113314	0.656881	C12R	0.914665	0.639485	1	NA	1.19579	0.159664	0.402817	NA	yes	no	1	C12R
REACTOME_ABORTIVE_ELONGATION_OF_HIV1_TRANSCRIPT_IN_THE_ABSENCE_OF_TAT	-0.755929	0.927786	0.957443	NA	1.08472	0.29021	0.684132	NA	-1.51138	0	0.616117	C12R	0.459874	0.976852	0.991692	NA	1.06675	0.330097	0.585417	NA	yes	no	1	C12R
REACTOME_DEVELOPMENTAL_BIOLOGY	-1.20612	0.072	0.483751	NA	-1.17805	0.114025	0.83545	NA	-1.25284	0.0220264	0.686068	C12R	0.767309	0.976	1	NA	0.806248	0.983434	0.936173	NA	yes	no	1	C12R
KYNG_NORMAL_AGING_UP	-1.33193	0.0065445	0.359883	C12R	-1.15646	0.124862	0.874148	NA	1.00617	0.429104	1	NA	1.00662	0.483313	1	NA	-1.0329	0.29393	0.889318	NA	yes	no	1	C12R
KIM_WT1_TARGETS_DN	-1.21306	0.151515	0.476302	NA	1.09273	0.242321	0.672071	NA	1.05892	0.354267	1	NA	0.849527	0.929	1	NA	-1.44155	0.0212202	0.522929	C12R	yes	no	1	C12R
RIGGI_EWING_SARCOMA_PROGENITOR_DN	-1.104	0.306759	0.602592	NA	-1.44367	0.0404798	0.441209	C12R	-1.17292	0.183623	0.742226	NA	1.01672	0.474474	1	NA	-0.896435	0.616708	0.990254	NA	yes	no	1	C12R
MORI_IMMATURE_B_LYMPHOCYTE_UP	-1.27495	0.0313779	0.422906	C12R	0.936749	0.752294	0.852433	NA	0.999511	0.456437	1	NA	1.06233	0.407523	1	NA	0.842294	0.949254	0.893779	NA	yes	no	1	C12R
HSIAO_HOUSEKEEPING_GENES	-0.889245	0.643678	0.854083	NA	-1.09454	0.318182	0.92164	NA	-1.46581	0.0287958	0.689669	C12R	0	0	1	NA	0.882331	0.676976	0.843465	NA	yes	no	1	C12R
WOO_LIVER_CANCER_RECURRENCE_UP	-1.42084	0.00397351	0.29426	C12R	-1.04908	0.317372	0.966228	NA	-0.929082	0.795181	0.907904	NA	0.719511	0.918429	1	NA	1.11254	0.181556	0.512259	NA	yes	no	1	C12R
VANDESLUIS_COMMD1_TARGETS_GROUP_4_UP	-1.25976	0.0248619	0.437553	C12R	0.836766	1	0.936138	NA	-1.02585	0.303965	0.858822	NA	NA	NA	NA	NA	1.00256	0.446657	0.672285	NA	yes	no	1	C12R
LI_INDUCED_T_TO_NATURAL_KILLER_DN	1.27869	0.0574713	0.269625	NA	-1.48533	0.00408719	0.383415	C12R	0.985683	0.478261	1	NA	1.16001	0.197382	1	NA	1.22797	0.104502	0.360329	NA	yes	no	1	C12R
REACTOME_SIGNALING_BY_SCF_KIT	-0.889088	0.691083	0.852878	NA	-0.722647	0.947067	1	NA	-1.36353	0.0405797	0.65589	C12R	0.837183	0.761807	1	NA	-0.96827	0.524027	0.928601	NA	yes	no	1	C12R
NAKAYAMA_SOFT_TISSUE_TUMORS_PCA2_UP	-1.3483	0.00258398	0.347248	C12R	1.02259	0.306452	0.7637	NA	-1.0418	0.276923	0.845029	NA	0.974728	0.570846	1	NA	1.08936	0.205405	0.546886	NA	yes	no	1	C12R
SANSOM_APC_TARGETS_DN	-1.0705	0.362712	0.644109	NA	0.906156	0.597964	0.88293	NA	-1.42112	0.0456621	0.701328	C12R	0.999506	0.539	1	NA	-0.890537	0.627812	0.988949	NA	yes	no	1	C12R
BROWNE_HCMV_INFECTION_12HR_DN	1.00157	0.416471	0.621022	NA	-0.963293	0.527864	0.988081	NA	-0.91901	0.566986	0.915893	NA	0.991352	0.548193	1	NA	-1.49565	0.0275862	0.515979	C12R	yes	no	1	C12R
HOQUE_METHYLATED_IN_CANCER	-1.12289	0.13758	0.582249	NA	-0.94031	0.678112	0.995225	NA	-1.03939	0.239264	0.842559	NA	1.01341	0.495825	1	NA	-1.23318	0.0112782	0.750505	C12R	yes	no	1	C12R
PID_ERBB1_INTERNALIZATION_PATHWAY	-1.32554	0.089404	0.368661	NA	-0.979967	0.493789	0.98041	NA	-1.48561	0.0202532	0.66374	C12R	-0.881814	0.627119	0.744257	NA	1.28702	0.102431	0.294472	NA	yes	no	1	C12R
KEGG_UBIQUITIN_MEDIATED_PROTEOLYSIS	-0.491014	1	1	NA	1.42385	0.0595238	0.398124	NA	-0.918582	0.601449	0.915905	NA	0.982588	0.564565	1	NA	-1.49981	0.0375	0.530955	C12R	yes	no	1	C12R
SHIPP_DLBCL_CURED_VS_FATAL_UP	-1.2588	0.0613139	0.439413	NA	1.14792	0.0833333	0.591834	NA	-1.40308	0.00743494	0.64537	C12R	0.976553	0.543075	1	NA	1.08379	0.283105	0.553849	NA	yes	no	1	C12R
JAATINEN_HEMATOPOIETIC_STEM_CELL_UP	-1.27013	0.0219178	0.428587	C12R	-0.957177	0.612155	0.985827	NA	0.812708	0.979513	1	NA	1.05962	0.307	1	NA	0.996389	0.463235	0.68257	NA	yes	no	1	C12R
DURCHDEWALD_SKIN_CARCINOGENESIS_UP	-1.26169	0.0366197	0.436393	C12R	0.968401	0.607692	0.812254	NA	-1.10045	0.121739	0.794938	NA	0.866602	0.732653	1	NA	-1.04281	0.316294	0.898791	NA	yes	no	1	C12R
SAMOLS_TARGETS_OF_KHSV_MIRNAS_DN	-1.31513	0.0123967	0.376134	C12R	1.12723	0.0757576	0.615944	NA	0.913555	0.714286	1	NA	0.650319	0.936918	1	NA	-1.10844	0.139881	0.841639	NA	yes	no	1	C12R
NIKOLSKY_BREAST_CANCER_7P22_AMPLICON	1.03982	0.36828	0.569328	NA	1.19046	0.117647	0.579438	NA	-1.43738	0.0285714	0.66881	C12R	-0.904317	0.625	0.715027	NA	1.08327	0.310764	0.554094	NA	yes	no	1	C12R
KEGG_HYPERTROPHIC_CARDIOMYOPATHY_HCM	1.01668	0.418391	0.599506	NA	-0.855426	0.664038	1	NA	-1.68015	0.0140845	0.34298	C12R	1.02833	0.466258	1	NA	1.18993	0.226236	0.408185	NA	yes	no	1	C12R
BIOCARTA_IGF1R_PATHWAY	0.979461	0.478049	0.663647	NA	-1.44937	0.0328638	0.452244	C12R	-0.828797	0.792105	0.985032	NA	-1.02546	0.410714	0.596114	NA	0.804361	0.816399	0.93827	NA	yes	no	1	C12R
SCHAEFFER_SOX9_TARGETS_IN_PROSTATE_DEVELOPMENT_DN	-1.37367	0.0430464	0.333342	C12R	0.977576	0.492701	0.801591	NA	-0.776766	0.934247	0.992414	NA	1.16583	0.274841	1	NA	-1.31702	0.0583942	0.62889	NA	yes	no	1	C12R
KEGG_TERPENOID_BACKBONE_BIOSYNTHESIS	-1.0879	0.227513	0.624679	NA	-1.26315	0.04561	0.694784	C12R	-0.963826	0.590517	0.886183	NA	NA	NA	NA	NA	1.15564	0.114754	0.452578	NA	yes	no	1	C12R
PID_FANCONI_PATHWAY	-1.14158	0.141243	0.555638	NA	1.0743	0.209677	0.699252	NA	0.943604	0.616935	1	NA	0.964662	0.57839	1	NA	-1.23301	0.0394366	0.744469	C12R	yes	no	1	C12R
YU_MYC_TARGETS_UP	-1.17586	0.0941337	0.518661	NA	-0.838018	0.877412	1	NA	-1.26023	0.0265487	0.688001	C12R	0.852494	0.717437	1	NA	0.981938	0.518797	0.702542	NA	yes	no	1	C12R
JOHANSSON_BRAIN_CANCER_EARLY_VS_LATE_DN	-1.29431	0.042836	0.4011	C12R	-1.2064	0.111111	0.802718	NA	-1.02918	0.3391	0.855327	NA	-1.24341	0.119048	0.396761	NA	0.968907	0.522523	0.713737	NA	yes	no	1	C12R
REACTOME_PRE_NOTCH_PROCESSING_IN_GOLGI	1.08929	0.228739	0.489222	NA	0.916533	0.679825	0.870355	NA	-1.36935	0.0217391	0.658539	C12R	0.889684	0.621818	1	NA	1.22472	0.0976821	0.364584	NA	yes	no	1	C12R
REACTOME_RNA_POL_I_RNA_POL_III_AND_MITOCHONDRIAL_TRANSCRIPTION	-0.987051	0.456	0.739942	NA	-0.859652	0.711864	1	NA	-0.99883	0.405556	0.866709	NA	1.13135	0.254764	1	NA	-1.49635	0.0141176	0.523737	C12R	yes	no	1	C12R
AMUNDSON_GENOTOXIC_SIGNATURE	-1.41739	0.00527009	0.293888	C12R	-1.036	0.375561	0.969584	NA	-0.966372	0.641975	0.88441	NA	0.721466	0.913044	1	NA	0.906213	0.760962	0.806521	NA	yes	no	1	C12R
GYORFFY_MITOXANTRONE_RESISTANCE	1.27149	0.0971564	0.278075	NA	-0.706663	0.916918	1	NA	-1.54056	0.021978	0.547389	C12R	0.744987	0.832979	1	NA	0.83149	0.749546	0.909803	NA	yes	no	1	C12R
SESTO_RESPONSE_TO_UV_C1	0.875086	0.674129	0.837221	NA	-1.0901	0.338583	0.928694	NA	-0.721934	0.955381	0.99749	NA	0.694324	0.915306	1	NA	-1.4461	0.0288462	0.52677	C12R	yes	no	1	C12R
KEGG_RIG_I_LIKE_RECEPTOR_SIGNALING_PATHWAY	-1.33666	0.0640394	0.360823	NA	-0.76235	0.827737	1	NA	0.723691	0.936877	1	NA	1.04439	0.438398	1	NA	-1.6521	0.00471698	0.335986	C12R	yes	no	1	C12R
LA_MEN1_TARGETS	-1.34392	0.04414	0.35311	C12R	0.957548	0.537549	0.823956	NA	-1.03992	0.337386	0.841469	NA	0.956734	0.570766	1	NA	-0.911088	0.676923	0.980426	NA	yes	no	1	C12R
PILON_KLF1_TARGETS_UP	1.06367	0.298734	0.531491	NA	-1.01621	0.413273	0.978623	NA	-1.51523	0.0136986	0.620987	C12R	1.12474	0.085	1	NA	1.02363	0.408547	0.645504	NA	yes	no	1	C12R
REACTOME_CLASS_B_2_SECRETIN_FAMILY_RECEPTORS	-1.35079	0.0515933	0.345939	NA	0.872273	0.774908	0.907884	NA	0.917935	0.630699	1	NA	0.907777	0.655067	1	NA	-1.53446	0.00265252	0.500216	C12R	yes	no	1	C12R
ROYLANCE_BREAST_CANCER_16Q_COPY_NUMBER_UP	-0.971304	0.511146	0.753552	NA	-1.37017	0.0479549	0.544265	C12R	-1.04624	0.357895	0.84335	NA	-1.1015	0.315789	0.520357	NA	0.997674	0.460208	0.680211	NA	yes	no	1	C12R
ZHAN_MULTIPLE_MYELOMA_UP	-1.43946	0.0336	0.280154	C12R	-1.11421	0.260933	0.930352	NA	0.945058	0.536013	1	NA	0.894632	0.685714	1	NA	-1.02727	0.382418	0.895178	NA	yes	no	1	C12R
BIOCARTA_MAPK_PATHWAY	-1.34369	0.0461997	0.352679	C12R	-0.829317	0.804233	1	NA	1.02673	0.394578	1	NA	0.816815	0.832323	1	NA	-0.882809	0.800505	0.997236	NA	yes	no	1	C12R
CROONQUIST_IL6_DEPRIVATION_DN	-0.978117	0.490107	0.745903	NA	-0.885052	0.661743	1	NA	1.01679	0.442598	1	NA	-0.999343	0.5	0.633543	NA	-1.36068	0.0415584	0.590811	C12R	yes	no	1	C12R
WENG_POR_DOSAGE	-1.29654	0.0451807	0.396209	C12R	-1.03926	0.386897	0.969332	NA	0.7477	0.986239	1	NA	1.36626	0.102994	0.979072	NA	-1.05332	0.304233	0.894927	NA	yes	no	1	C12R
ELVIDGE_HYPOXIA_DN	-1.37479	0.0491525	0.33265	C12R	-0.807171	0.805755	1	NA	0.78872	0.876712	1	NA	1.00771	0.506012	1	NA	0.759511	0.931034	0.972706	NA	yes	no	1	C12R
LASTOWSKA_COAMPLIFIED_WITH_MYCN	-1.43355	0.0228659	0.283151	C12R	0.80237	0.884498	0.958219	NA	0.818183	0.794498	1	NA	1.12782	0.305376	1	NA	-0.843513	0.772093	1	NA	yes	no	1	C12R
REACTOME_REGULATORY_RNA_PATHWAYS	-1.31506	0.056872	0.374547	NA	-0.804156	0.832873	1	NA	0.898388	0.652504	1	NA	0.882203	0.655606	1	NA	-1.47374	0.00519481	0.482461	C12R	yes	no	1	C12R
VART_KSHV_INFECTION_ANGIOGENIC_MARKERS_UP	-1.42403	0.0457516	0.290697	C12R	1.28346	0.108696	0.489411	NA	-1.30549	0.0945274	0.697863	NA	1.03805	0.429	1	NA	0.88679	0.63586	0.836692	NA	yes	no	1	C12R
BERTUCCI_MEDULLARY_VS_DUCTAL_BREAST_CANCER_UP	-1.37798	0.0489731	0.330013	C12R	-1.11364	0.272483	0.930178	NA	0.877953	0.710611	1	NA	0.664819	0.977	1	NA	-0.957183	0.555276	0.93306	NA	yes	no	1	C12R
RUTELLA_RESPONSE_TO_HGF_VS_CSF2RB_AND_IL4_DN	0.942409	0.63344	0.730742	NA	-1.31458	0.0485313	0.628492	C12R	0.961217	0.514979	1	NA	0.974478	0.603	1	NA	-0.841315	0.876081	1	NA	yes	no	1	C12R
SCHEIDEREIT_IKK_INTERACTING_PROTEINS	-1.44775	0.0123839	0.270676	C12R	-1.25145	0.101488	0.717392	NA	0.968602	0.512384	1	NA	0.974957	0.563017	1	NA	1.07047	0.301667	0.57665	NA	yes	no	1	C12R
PID_BARD1_PATHWAY	-1.3504	0.0421875	0.345936	C12R	-0.943833	0.579766	0.994672	NA	0.814622	0.875576	1	NA	0.736985	0.824777	1	NA	0.908485	0.66877	0.801718	NA	yes	no	1	C12R
MOOTHA_GLYCOGEN_METABOLISM	0.797522	0.905941	0.92218	NA	1.15095	0.21017	0.587337	NA	-1.42974	0.0253165	0.666454	C12R	1.03667	0.481393	1	NA	0.788072	0.873096	0.953412	NA	yes	no	1	C12R
REACTOME_SYNTHESIS_OF_PA	-1.18009	0.0971272	0.515425	NA	-1.30739	0.0264064	0.640334	C12R	0.892645	0.792402	1	NA	1.18992	0.259637	1	NA	-0.95509	0.594156	0.937483	NA	yes	no	1	C12R
PID_CDC42_PATHWAY	-1.14176	0.21885	0.555776	NA	0.917769	0.635739	0.86849	NA	1.12785	0.235479	1	NA	0.821403	0.8037	1	NA	-1.42776	0.0236842	0.539061	C12R	yes	no	1	C12R
REACTOME_SIGNALING_BY_FGFR_IN_DISEASE	-1.39436	0.0470588	0.310212	C12R	-0.722644	0.912844	1	NA	-0.953637	0.51145	0.881942	NA	0.916629	0.683735	1	NA	-1.08775	0.299107	0.860619	NA	yes	no	1	C12R
KOBAYASHI_EGFR_SIGNALING_24HR_UP	-1.37225	0.0173913	0.333569	C12R	-1.00652	0.46798	0.979787	NA	0.85112	0.825485	1	NA	1.14813	0.235887	1	NA	-0.951573	0.608815	0.939705	NA	yes	no	1	C12R
WEIGEL_OXIDATIVE_STRESS_BY_HNE_AND_TBH	0.900112	0.765079	0.798013	NA	-1.32678	0.0224159	0.607927	C12R	0.956324	0.563037	1	NA	0.579197	0.951496	0.99409	NA	0.979422	0.491679	0.706486	NA	yes	no	1	C12R
BIOCARTA_IL6_PATHWAY	-0.772935	0.905864	0.949367	NA	-1.10782	0.286307	0.919488	NA	-0.810756	0.930168	0.990365	NA	-1.32313	0.132812	0.342741	NA	-1.41377	0.0271605	0.546438	C12R	yes	no	1	C12R
STAMBOLSKY_BOUND_BY_MUTATED_TP53	-1.24772	0.116427	0.440859	NA	-1.43826	0.0217707	0.452909	C12R	0.963517	0.51746	1	NA	1.19787	0.258178	1	NA	-0.961185	0.513393	0.934365	NA	yes	no	1	C12R
PID_ANGIOPOIETIN_RECEPTOR_PATHWAY	-0.790432	0.860884	0.938941	NA	0.978928	0.47	0.800902	NA	-0.913826	0.606145	0.922641	NA	0.586455	0.94693	0.997305	NA	-1.55844	0.00485437	0.450089	C12R	yes	no	1	C12R
ZWANG_EGF_PERSISTENTLY_DN	-1.42578	0.0247295	0.289088	C12R	-1.02059	0.423639	0.978532	NA	0.933681	0.587423	1	NA	1.18859	0.228953	1	NA	-1.04293	0.369668	0.900084	NA	yes	no	1	C12R
HU_GENOTOXIC_DAMAGE_24HR	-0.889167	0.796399	0.853744	NA	-1.10576	0.208989	0.920833	NA	1.0807	0.229008	1	NA	0.536343	0.965443	0.991139	NA	-1.18921	0.0261438	0.79313	C12R	yes	no	1	C12R
NIKOLSKY_OVERCONNECTED_IN_BREAST_CANCER	-1.04227	0.345588	0.666655	NA	-1.46774	0.00632911	0.4064	C12R	-1.13639	0.136519	0.771845	NA	0.728746	0.817116	1	NA	0.816296	0.90938	0.92467	NA	yes	no	1	C12R
BIOCARTA_GLEEVEC_PATHWAY	-0.938762	0.665312	0.805612	NA	-0.998585	0.490132	0.977367	NA	-1.18847	0.00985222	0.73005	C12R	0.547872	0.950688	0.993409	NA	1.17585	0.0696379	0.426318	NA	yes	no	1	C12R
PID_TRKR_PATHWAY	-1.24172	0.149002	0.449526	NA	0.837208	0.791809	0.935885	NA	-1.31339	0.0638889	0.684262	NA	0.881743	0.723535	1	NA	-1.56908	0.00909091	0.483296	C12R	yes	no	1	C12R
REACTOME_ABC_FAMILY_PROTEINS_MEDIATED_TRANSPORT	-1.07235	0.313456	0.643429	NA	-0.709648	0.973684	1	NA	-1.38757	0.0208333	0.637146	C12R	1.40321	0.0570801	0.954337	NA	0.971035	0.488255	0.712125	NA	yes	no	1	C12R
HOLLEMAN_PREDNISOLONE_RESISTANCE_ALL_UP	-1.03799	0.4	0.667476	NA	-1.50611	0.0474684	0.353446	C12R	0.618322	0.973333	0.999192	NA	1.18279	0.252914	1	NA	-0.695821	0.915984	1	NA	yes	no	1	C12R
YU_BAP1_TARGETS	0.820327	0.704651	0.900607	NA	1.35211	0.0868421	0.444178	NA	-1.50301	0.0423529	0.621203	C12R	-0.890633	0.75641	0.729201	NA	1.17938	0.255446	0.421226	NA	yes	no	1	C12R
RIZ_ERYTHROID_DIFFERENTIATION_HEMGN	-1.3194	0.027894	0.374328	C12R	1.01751	0.357143	0.764565	NA	0.867804	0.833777	1	NA	0.789819	0.75419	1	NA	0.962736	0.572785	0.724067	NA	yes	no	1	C12R
REACTOME_RESOLUTION_OF_AP_SITES_VIA_THE_MULTIPLE_NUCLEOTIDE_PATCH_REPLACEMENT_PATHWAY	-1.3356	0.00803213	0.359771	C12R	-0.910682	0.692396	1	NA	0.962152	0.574966	1	NA	1.20333	0.251483	1	NA	-1.01269	0.373457	0.887189	NA	yes	no	1	C12R
BIOCARTA_MET_PATHWAY	-1.22413	0.124031	0.462745	NA	-1.10031	0.295606	0.918984	NA	1.0726	0.305466	1	NA	0.53238	0.962607	0.991558	NA	-1.33714	0.0339806	0.6009	C12R	yes	no	1	C12R
WENG_POR_TARGETS_LIVER_DN	-1.31358	0.0481752	0.374841	C12R	-0.981982	0.486486	0.982182	NA	0.950634	0.571635	1	NA	0.808738	0.74673	1	NA	-1.04674	0.326203	0.896011	NA	yes	no	1	C12R
LEE_METASTASIS_AND_ALTERNATIVE_SPLICING_DN	-1.23861	0.0992248	0.45032	NA	-0.838629	0.831169	1	NA	-1.25965	0.0377359	0.685487	C12R	0.979975	0.539267	1	NA	-1.11892	0.189041	0.818084	NA	yes	no	1	C12R
REACTOME_CREB_PHOSPHORYLATION_THROUGH_THE_ACTIVATION_OF_RAS	0.812839	0.78458	0.908267	NA	1.1123	0.273239	0.637699	NA	-1.50815	0.026764	0.619867	C12R	-0.964289	0.517857	0.665375	NA	-0.907797	0.617284	0.980164	NA	yes	no	1	C12R
FARMER_BREAST_CANCER_CLUSTER_3	-1.23981	0.0440252	0.45098	C12R	1.01109	0.340659	0.769464	NA	-1.03784	0.27957	0.845755	NA	0.921624	0.589307	1	NA	0.978379	0.530239	0.706535	NA	yes	no	1	C12R
GAUSSMANN_MLL_AF4_FUSION_TARGETS_C_DN	-1.10777	0.230321	0.597661	NA	-1.08593	0.257707	0.930868	NA	0.955835	0.560876	1	NA	0.799328	0.758663	1	NA	-1.54773	0	0.468681	C12R	yes	no	1	C12R
REACTOME_CHOLESTEROL_BIOSYNTHESIS	-0.811363	0.72117	0.92305	NA	-1.50089	0.040404	0.360421	C12R	0.721503	0.87478	1	NA	0.849787	0.694379	1	NA	1.01505	0.468571	0.656649	NA	yes	no	1	C12R
VALK_AML_CLUSTER_4	0.918979	0.603491	0.771324	NA	0.874084	0.704478	0.905799	NA	-1.57647	0.0101781	0.516718	C12R	1.29953	0.140312	1	NA	0.984351	0.475	0.699356	NA	yes	no	1	C12R
BENNETT_SYSTEMIC_LUPUS_ERYTHEMATOSUS	-1.06126	0.337423	0.651419	NA	-1.31215	0.0546379	0.630445	NA	-0.914472	0.703822	0.923358	NA	-1.46286	0.0595238	0.291663	NA	-1.63177	0	0.357647	C12R	yes	no	1	C12R
WIELAND_UP_BY_HBV_INFECTION	0.86685	0.648526	0.846128	NA	-1.37708	0.0753205	0.536366	NA	0.761679	0.8537	1	NA	-1.26602	0.0909091	0.37447	NA	-1.48202	0.0493562	0.488539	C12R	yes	no	1	C12R
CROONQUIST_NRAS_SIGNALING_UP	0.694156	0.894349	0.976982	NA	-1.56498	0.0195122	0.291146	C12R	-1.26034	0.146453	0.690139	NA	0.601221	0.933121	1	NA	-0.756133	0.817992	1	NA	yes	no	1	C12R
CHEOK_RESPONSE_TO_HD_MTX_UP	-1.16827	0.145617	0.52016	NA	-1.1056	0.251572	0.920228	NA	0.958756	0.534188	1	NA	-0.994868	0.43125	0.64214	NA	-1.39734	0.00263158	0.567736	C12R	yes	no	1	C12R
NAKAMURA_METASTASIS_MODEL_UP	-1.44943	0.019432	0.269344	C12R	-0.873178	0.711462	1	NA	0.955056	0.554887	1	NA	1.06363	0.415433	1	NA	-1.20337	0.117925	0.791954	NA	yes	no	1	C12R
SCHAEFFER_PROSTATE_DEVELOPMENT_12HR_DN	-1.25725	0.16036	0.438763	NA	1.2341	0.156915	0.55448	NA	-1.53656	0.0136986	0.553312	C12R	-0.934603	0.469388	0.691508	NA	0.941369	0.561437	0.758433	NA	yes	no	1	C12R
STAMBOLSKY_TARGETS_OF_MUTATED_TP53_DN	-0.791515	0.926094	0.93876	NA	-1.47262	0.0103493	0.398486	C12R	0.95759	0.534508	1	NA	0.754184	0.839623	1	NA	-0.820922	0.944591	1	NA	yes	no	1	C12R
DEMAGALHAES_AGING_UP	-1.27051	0.039823	0.428369	C12R	-0.958664	0.563502	0.984889	NA	-0.986144	0.488372	0.877557	NA	-1.04438	0.419355	0.58039	NA	1.24765	0.0531915	0.33672	NA	yes	no	1	C12R
POOLA_INVASIVE_BREAST_CANCER_UP	-0.776227	0.78866	0.947332	NA	0.702234	0.930591	0.991148	NA	-1.27068	0.130548	0.703962	NA	0.771144	0.954	1	NA	-1.58448	0.0110132	0.446988	C12R	yes	no	1	C12R
SMID_BREAST_CANCER_NORMAL_LIKE_UP	-1.41936	0.049236	0.295259	C12R	-0.93902	0.554878	0.99638	NA	-0.865438	0.719794	0.961778	NA	0.961678	0.654	1	NA	-1.14725	0.203518	0.805229	NA	yes	no	1	C12R
SMID_BREAST_CANCER_RELAPSE_IN_LUNG_DN	-1.21024	0.060567	0.480012	NA	-1.18304	0.0799562	0.836873	NA	-1.15394	0.0408163	0.757647	C12R	1.09697	0.365907	1	NA	-0.842644	0.996491	1	NA	yes	no	1	C12R
HUANG_GATA2_TARGETS_UP	-1.2823	0.015444	0.417767	C12R	1.07305	0.11236	0.699544	NA	0.880465	0.867591	1	NA	-0.987114	1	0.648803	NA	1.00528	0.446779	0.667001	NA	yes	no	1	C12R
LIANG_SILENCED_BY_METHYLATION_2	-1.28104	0.13355	0.418508	NA	0.767585	0.884615	0.971922	NA	-1.66939	0	0.363369	C12R	0.825946	0.763185	1	NA	1.06542	0.36121	0.587196	NA	yes	no	1	C12R
IZADPANAH_STEM_CELL_ADIPOSE_VS_BONE_UP	-1.15172	0.140028	0.540979	NA	-0.845467	0.839329	1	NA	-0.926358	0.753906	0.908917	NA	0.929871	0.662989	1	NA	-1.41725	0	0.556882	C12R	yes	no	1	C12R
LE_NEURONAL_DIFFERENTIATION_UP	-1.26786	0.0280749	0.42966	C12R	0.943371	0.708333	0.845254	NA	-0.935771	0.793991	0.907664	NA	1.09234	0.382822	1	NA	1.19744	0.0632737	0.400472	NA	yes	no	1	C12R
ASTON_MAJOR_DEPRESSIVE_DISORDER_UP	-1.33331	0.0314286	0.36012	C12R	0.973422	0.526596	0.801738	NA	-1.07732	0.230032	0.821043	NA	0.754561	0.836325	1	NA	1.25689	0.0680062	0.328178	NA	yes	no	1	C12R
RASHI_RESPONSE_TO_IONIZING_RADIATION_6	0.97388	0.468665	0.675148	NA	-1.57141	0.00143266	0.284304	C12R	1.14989	0.203125	1	NA	0.851177	0.75736	1	NA	1.01496	0.433498	0.6565	NA	yes	no	1	C12R
SABATES_COLORECTAL_ADENOMA_DN	-0.741862	0.838653	0.96376	NA	-1.48721	0.0422078	0.383593	C12R	-0.744915	0.882353	0.997271	NA	1.07105	0.303	1	NA	1.00008	0.467273	0.676524	NA	yes	no	1	C12R
RIGGINS_TAMOXIFEN_RESISTANCE_DN	-1.41143	0.0409836	0.291628	C12R	1.12267	0.249275	0.621425	NA	-0.858494	0.744505	0.964035	NA	1.00243	0.493	1	NA	-1.07462	0.287411	0.876304	NA	yes	no	1	C12R
KEGG_VIRAL_MYOCARDITIS	-1.33218	0.0379747	0.360203	C12R	-1.11287	0.271141	0.926566	NA	-1.22665	0.109145	0.68413	NA	0.494589	0.988764	0.991063	NA	-1.15937	0.160401	0.805486	NA	yes	no	1	C12R
LUI_THYROID_CANCER_CLUSTER_1	-1.07887	0.30031	0.637934	NA	1.05954	0.280156	0.713449	NA	-1.29494	0.0487106	0.703282	C12R	1.21152	0.194617	1	NA	0.761568	0.962541	0.972241	NA	yes	no	1	C12R
VERHAAK_AML_WITH_NPM1_MUTATED_DN	-1.39184	0.0380795	0.311944	C12R	1.00855	0.404682	0.773122	NA	0.831474	0.818328	1	NA	1.11883	0.185	1	NA	-1.18169	0.170918	0.800266	NA	yes	no	1	C12R
KUNINGER_IGF1_VS_PDGFB_TARGETS_UP	-0.91487	0.619741	0.830434	NA	-0.860794	0.719888	1	NA	1.20282	0.158228	1	NA	1.10268	0.349845	1	NA	-1.50873	0.00522193	0.526679	C12R	yes	no	1	C12R
LEE_LIVER_CANCER_MYC_TGFA_DN	-1.41764	0.0419355	0.294564	C12R	-1.03828	0.378299	0.971174	NA	-0.834703	0.810474	0.98119	NA	0.996624	0.532207	1	NA	-0.844174	0.79064	1	NA	yes	no	1	C12R
REACTOME_RAP1_SIGNALLING	-0.97474	0.486268	0.749707	NA	-1.47516	0.012766	0.392908	C12R	0.84481	0.776911	1	NA	0.897631	0.608589	1	NA	1.29384	0.0629252	0.283782	NA	yes	no	1	C12R
TAKEDA_TARGETS_OF_NUP98_HOXA9_FUSION_8D_UP	-1.04458	0.385233	0.664386	NA	-0.906863	0.597143	1	NA	-1.12229	0.246032	0.769629	NA	1.1244	0.215647	1	NA	-1.43144	0.0302326	0.53691	C12R	yes	no	1	C12R
REACTOME_INFLAMMASOMES	-1.39685	0.029654	0.309985	C12R	0.862548	0.804	0.913213	NA	-1.03355	0.356083	0.85306	NA	NA	NA	NA	NA	-1.15428	0.173913	0.820075	NA	yes	no	1	C12R
BURTON_ADIPOGENESIS_2	-0.783638	0.881329	0.941136	NA	-1.51396	0.00828729	0.347339	C12R	1.13722	0.232877	1	NA	0.757762	0.873354	1	NA	-0.75589	0.9575	1	NA	yes	no	1	C12R
LIU_VAV3_PROSTATE_CARCINOGENESIS_DN	-1.28946	0.122625	0.407037	NA	0.791028	0.821326	0.961635	NA	0.951844	0.557762	1	NA	NA	NA	NA	NA	-1.53637	0.01566	0.505584	C12R	yes	no	1	C12R
COULOUARN_TEMPORAL_TGFB1_SIGNATURE_UP	-1.0946	0.315236	0.618707	NA	1.01294	0.426065	0.77003	NA	0.742737	0.884413	1	NA	0.97399	0.561368	1	NA	-1.44066	0.0401786	0.519669	C12R	yes	no	1	C12R
YAGI_AML_WITH_T_9_11_TRANSLOCATION	-0.901252	0.633499	0.845266	NA	1.19066	0.132013	0.581295	NA	-1.4019	0.0347594	0.633117	C12R	0.913186	0.704409	1	NA	1.04462	0.371429	0.61585	NA	yes	no	1	C12R
FARMER_BREAST_CANCER_CLUSTER_7	-1.13821	0.167638	0.563057	NA	-1.35245	0.00720288	0.575985	C12R	0.952318	0.578571	1	NA	0.972957	0.542579	1	NA	-0.864312	0.917379	1	NA	yes	no	1	C12R
VART_KSHV_INFECTION_ANGIOGENIC_MARKERS_DN	-1.35612	0.0633117	0.347679	NA	-1.0562	0.360124	0.966789	NA	-1.44762	0.0278422	0.677457	C12R	1.12337	0.250501	1	NA	-1.06965	0.349515	0.876541	NA	yes	no	1	C12R
VILIMAS_NOTCH1_TARGETS_DN	-0.894612	0.640187	0.849728	NA	-1.38594	0.0395315	0.512845	C12R	0.911138	0.641667	1	NA	NA	NA	NA	NA	0.914397	0.623886	0.794434	NA	yes	no	1	C12R
BIOCARTA_ALK_PATHWAY	-1.10383	0.284314	0.602487	NA	-0.701256	0.949422	1	NA	0.677856	0.988691	1	NA	-0.920844	0.615385	0.702622	NA	-1.42281	0.0339806	0.55286	C12R	yes	no	1	C12R
MEISSNER_BRAIN_HCP_WITH_H3K4ME2	-1.1186	0.278317	0.586284	NA	-0.908379	0.610542	1	NA	-1.44096	0.019337	0.684628	C12R	NA	NA	NA	NA	-0.945046	0.548872	0.936986	NA	yes	no	1	C12R
BANDRES_RESPONSE_TO_CARMUSTIN_WITHOUT_MGMT_48HR_DN	-1.10626	0.214085	0.599677	NA	-1.26414	0.0389016	0.696105	C12R	0.911065	0.715047	1	NA	0.743201	0.810658	1	NA	0.854738	0.874446	0.881634	NA	yes	no	1	C12R
YAGI_AML_FAB_MARKERS	-0.743962	0.833333	0.962492	NA	-1.53194	0.0180921	0.327997	C12R	0.819415	0.745394	1	NA	0.724071	0.957	1	NA	0.746463	0.83906	0.978096	NA	yes	no	1	C12R
BIOCARTA_SHH_PATHWAY	-0.616889	0.996764	0.995527	NA	-1.53144	0.01	0.325936	C12R	0.776235	0.922222	1	NA	NA	NA	NA	NA	0.929352	0.595156	0.774644	NA	yes	no	1	C12R
RAO_BOUND_BY_SALL4	-1.36639	0.00708215	0.333351	C12R	-0.795688	0.947608	1	NA	-1.16207	0.0579151	0.755695	NA	0.79409	0.916	1	NA	0.973122	0.515151	0.71031	NA	yes	no	1	C12R
KEGG_OLFACTORY_TRANSDUCTION	-0.77452	0.850746	0.948187	NA	-1.40868	0.0436681	0.500937	C12R	0.951115	0.5584	1	NA	1.04444	0.426096	1	NA	-0.985025	0.471939	0.909104	NA	yes	no	1	C12R
MATZUK_CENTRAL_FOR_FEMALE_FERTILITY	-1.4448	0.0427046	0.2744	C12R	-0.983826	0.473101	0.983586	NA	0.849868	0.728374	1	NA	1.11649	0.363524	1	NA	-1.07341	0.348946	0.875669	NA	yes	no	1	C12R
KIM_GERMINAL_CENTER_T_HELPER_UP	-0.618641	0.97089	0.995588	NA	-1.48395	0.0363086	0.3749	C12R	1.07034	0.360331	1	NA	0.851356	0.747959	1	NA	0.558142	0.989381	0.999891	NA	yes	no	1	C12R
BIOCARTA_MITOCHONDRIA_PATHWAY	0.901675	0.716332	0.797084	NA	-1.39178	0.0159151	0.507652	C12R	0.843915	0.812214	1	NA	0.842029	0.704417	1	NA	0.726003	0.988562	0.981855	NA	yes	no	1	C12R
CHEBOTAEV_GR_TARGETS_DN	-0.904417	0.640379	0.840133	NA	-1.48455	0.00698324	0.376098	C12R	0.902972	0.6608	1	NA	1.1563	0.21148	1	NA	-0.937505	0.600479	0.94095	NA	yes	no	1	C12R
FOSTER_TOLERANT_MACROPHAGE_DN	-1.33587	0.0232558	0.359991	C12R	-1.14001	0.178147	0.899295	NA	1.05846	0.322759	1	NA	0.784344	0.977	1	NA	-0.987015	0.467262	0.906684	NA	yes	no	1	C12R
GAUSSMANN_MLL_AF4_FUSION_TARGETS_G_UP	-0.895844	0.637153	0.848156	NA	-0.783288	0.826893	1	NA	0.759004	0.873041	1	NA	0.980266	0.563	1	NA	-1.51146	0.0241546	0.552165	C12R	yes	no	1	C12R
ALONSO_METASTASIS_DN	-1.45867	0.0696095	0.259314	NA	-1.54224	0.0198556	0.309425	C12R	-1.06374	0.338785	0.825639	NA	0.906716	0.622577	1	NA	-1.37366	0.0840336	0.577512	NA	yes	no	1	C12R
MORI_SMALL_PRE_BII_LYMPHOCYTE_UP	-0.899616	0.670989	0.847973	NA	-1.23176	0.112272	0.752228	NA	-1.29965	0.0456026	0.702999	C12R	1.09722	0.341439	1	NA	-1.19505	0.114206	0.796948	NA	yes	no	1	C12R
PID_REG_GR_PATHWAY	-1.45487	0.026936	0.261338	C12R	-0.661479	0.965309	1	NA	-0.818339	0.822535	0.990851	NA	0.887674	0.709054	1	NA	0.930506	0.564982	0.773906	NA	yes	no	1	C12R
WANG_TUMOR_INVASIVENESS_UP	1.17252	0.204134	0.376109	NA	-1.4019	0.0401146	0.511095	C12R	1.01823	0.4297	1	NA	0.654671	0.999	1	NA	0.977167	0.489583	0.706329	NA	yes	no	1	C12R
REACTOME_TRANSMEMBRANE_TRANSPORT_OF_SMALL_MOLECULES	-0.749426	0.886633	0.959409	NA	0.821576	0.818697	0.948527	NA	-1.46414	0.0262467	0.688043	C12R	1.10872	0.154	1	NA	1.23184	0.132959	0.358234	NA	yes	no	1	C12R
MARTINEZ_RESPONSE_TO_TRABECTEDIN	-1.0842	0.299658	0.631652	NA	-1.42487	0.0402985	0.471857	C12R	1.07845	0.321782	1	NA	1.12979	0.302781	1	NA	-0.814977	0.836493	1	NA	yes	no	1	C12R
RODWELL_AGING_KIDNEY_DN	-1.00304	0.439098	0.716667	NA	-1.47668	0.00629723	0.390638	C12R	0.895802	0.711988	1	NA	1.04639	0.414659	1	NA	-0.886295	0.779528	0.993171	NA	yes	no	1	C12R
REACTOME_METAL_ION_SLC_TRANSPORTERS	-0.884835	0.723229	0.856218	NA	-1.35429	0.0450331	0.575685	C12R	1.25892	0.0864198	1	NA	0.76569	0.783217	1	NA	-0.792301	0.938725	1	NA	yes	no	1	C12R
KEGG_ALPHA_LINOLENIC_ACID_METABOLISM	-1.34705	0.0407523	0.348392	C12R	0.892856	0.756098	0.892133	NA	0.893355	0.700763	1	NA	NA	NA	NA	NA	-1.13035	0.186275	0.812814	NA	yes	no	1	C12R
WAMUNYOKOLI_OVARIAN_CANCER_GRADES_1_2_DN	-1.35856	0.0239163	0.345679	C12R	-0.790316	0.893671	1	NA	0.81564	0.880576	1	NA	0.878132	0.706365	1	NA	-0.878429	0.779487	0.999339	NA	yes	no	1	C12R
GAVIN_FOXP3_TARGETS_CLUSTER_P3	-1.41212	0.015456	0.291145	C12R	-0.921775	0.641161	1	NA	-0.865543	0.854839	0.962207	NA	1.17873	0.137	1	NA	0.876203	0.737624	0.85051	NA	yes	no	1	C12R
TERAO_AOX4_TARGETS_HG_UP	-1.4549	0.0218069	0.262507	C12R	-0.895895	0.680108	1	NA	0.783798	0.943787	1	NA	0.910699	0.634551	1	NA	0.848358	0.813875	0.887874	NA	yes	no	1	C12R
REACTOME_SYNTHESIS_OF_PIPS_AT_THE_GOLGI_MEMBRANE	-1.44798	0.00941915	0.27143	C12R	-0.994953	0.487282	0.975991	NA	0.985281	0.47839	1	NA	1.26307	0.184874	1	NA	-1.08522	0.268229	0.861496	NA	yes	no	1	C12R
LANDIS_BREAST_CANCER_PROGRESSION_DN	-1.37003	0.0441426	0.334675	C12R	-1.34716	0.0759312	0.579024	NA	-0.864535	0.762032	0.962812	NA	0.977811	0.552391	1	NA	-1.00168	0.431604	0.896802	NA	yes	no	1	C12R
RAO_BOUND_BY_SALL4_ISOFORM_A	-1.22298	0.116071	0.462251	NA	-0.951479	0.571613	0.988501	NA	0.759032	0.977941	1	NA	1.14451	0.215215	1	NA	-1.28496	0.0492754	0.691798	C12R	yes	no	1	C12R
PLASARI_TGFB1_SIGNALING_VIA_NFIC_10HR_UP	-0.947233	0.554487	0.793727	NA	-1.50423	0.00834492	0.352613	C12R	0.894227	0.643436	1	NA	1.07131	0.389463	1	NA	-1.06091	0.310345	0.895639	NA	yes	no	1	C12R
ODONNELL_TARGETS_OF_MYC_AND_TFRC_DN	-0.945143	0.52057	0.796367	NA	-1.46849	0.0357143	0.406885	C12R	-0.811325	0.789474	0.991923	NA	1.15141	0.281018	1	NA	-0.699892	0.924658	1	NA	yes	no	1	C12R
LEE_LIVER_CANCER_CIPROFIBRATE_DN	-1.33952	0.0851064	0.358168	NA	-0.847588	0.702326	1	NA	-1.05293	0.35782	0.839779	NA	0.702034	0.870934	1	NA	-1.48269	0.0251142	0.494627	C12R	yes	no	1	C12R
VILIMAS_NOTCH1_TARGETS_UP	-1.44498	0.0479452	0.275226	C12R	-1.07727	0.336617	0.935417	NA	-0.790754	0.813602	0.992473	NA	0.787176	0.803158	1	NA	-0.682263	0.931663	1	NA	yes	no	1	C12R
PID_HNF3A_PATHWAY	-1.17526	0.240984	0.517634	NA	-0.979892	0.482972	0.979784	NA	0.748049	0.87395	1	NA	1.13853	0.310854	1	NA	-1.66121	0	0.320119	C12R	yes	no	1	C12R
REACTOME_LAGGING_STRAND_SYNTHESIS	-0.888163	0.647619	0.854195	NA	-1.44718	0.0285714	0.454236	C12R	0.848067	0.781539	1	NA	1.33755	0.114086	1	NA	-1.01987	0.395349	0.895968	NA	yes	no	1	C12R
REACTOME_SYNTHESIS_AND_INTERCONVERSION_OF_NUCLEOTIDE_DI_AND_TRIPHOSPHATES	-0.995463	0.466019	0.728931	NA	-1.42969	0.00484261	0.471084	C12R	1.09545	0.229599	1	NA	0.966673	0.541717	1	NA	-0.881671	0.876133	0.998508	NA	yes	no	1	C12R
SCHLINGEMANN_SKIN_CARCINOGENESIS_TPA_UP	-1.16922	0.208264	0.52081	NA	-1.44751	0.0349761	0.456355	C12R	0.825448	0.763158	1	NA	-1.23055	0.126984	0.407302	NA	-0.644067	0.984444	1	NA	yes	no	1	C12R
RAY_TARGETS_OF_P210_BCR_ABL_FUSION_DN	-0.986779	0.465732	0.739639	NA	0.753482	0.992188	0.975689	NA	-1.53153	0.00280899	0.565589	C12R	1.00523	0.48575	1	NA	0.84441	0.780328	0.892878	NA	yes	no	1	C12R
RODRIGUES_THYROID_CARCINOMA_ANAPLASTIC_DN	-1.43245	0.015528	0.283332	C12R	-0.965971	0.522449	0.988182	NA	-0.83765	0.888579	0.981334	NA	1.05918	0.253	1	NA	-1.072	0.274667	0.87402	NA	yes	no	1	C12R
HERNANDEZ_MITOTIC_ARREST_BY_DOCETAXEL_1_UP	-1.21705	0.0567465	0.470182	NA	-1.3765	0.00330761	0.536022	C12R	1.05331	0.292526	1	NA	1.05527	0.429688	1	NA	0.889167	0.813031	0.834204	NA	yes	no	1	C12R
BROWNE_HCMV_INFECTION_24HR_UP	-1.18903	0.0619946	0.501259	NA	1.02536	0.291667	0.761973	NA	-1.2535	0.0148515	0.69334	C12R	1.07164	0.351351	1	NA	0.982956	0.520509	0.700496	NA	yes	no	1	C12R
KAAB_FAILED_HEART_ATRIUM_DN	-0.954765	0.596045	0.78379	NA	-0.855066	0.83008	1	NA	-1.32027	0.003861	0.683044	C12R	0.901579	0.722723	1	NA	1.1524	0.143713	0.454925	NA	yes	no	1	C12R
PENG_GLUTAMINE_DEPRIVATION_UP	-1.23619	0.17893	0.447839	NA	-1.37498	0.0825826	0.5396	NA	0.744759	0.885	1	NA	-0.95179	0.567568	0.678509	NA	-1.48034	0.0405405	0.487537	C12R	yes	no	1	C12R
FIGUEROA_AML_METHYLATION_CLUSTER_3_DN	-1.31395	0.0345324	0.374767	C12R	-0.927781	0.611591	1	NA	0.939273	0.613445	1	NA	0.846872	0.721616	1	NA	-0.964733	0.527624	0.929486	NA	yes	no	1	C12R
CHARAFE_BREAST_CANCER_LUMINAL_VS_MESENCHYMAL_DN	-0.863221	0.73676	0.876241	NA	-1.48468	0.0163265	0.378907	C12R	-0.902109	0.717087	0.937572	NA	0.794636	0.989	1	NA	1.103	0.264755	0.525849	NA	yes	no	1	C12R
WANG_SMARCE1_TARGETS_DN	-0.934433	0.61756	0.808245	NA	-1.3461	0.0180941	0.573975	C12R	1.06405	0.318059	1	NA	0.83477	0.941	1	NA	0.906212	0.720126	0.806118	NA	yes	no	1	C12R
GAVIN_FOXP3_TARGETS_CLUSTER_P7	-1.32956	0.00803213	0.36136	C12R	-0.848219	0.882353	1	NA	0.975372	0.547194	1	NA	0.929119	0.653807	1	NA	-0.998854	0.47619	0.901273	NA	yes	no	1	C12R
YAO_HOXA10_TARGETS_VIA_PROGESTERONE_UP	-1.30871	0.00879397	0.381231	C12R	-0.784796	0.981641	1	NA	-1.00193	0.451429	0.868441	NA	0.671356	0.926531	1	NA	-1.05841	0.217082	0.899209	NA	yes	no	1	C12R
KEGG_AMINO_SUGAR_AND_NUCLEOTIDE_SUGAR_METABOLISM	0.627163	0.944573	0.992563	NA	-0.671938	0.911864	1	NA	-0.775997	0.811456	0.990361	NA	1.38105	0.0619098	0.956824	NA	-1.60654	0.0101626	0.404207	C12R	yes	no	1	C12R
MCMURRAY_TP53_HRAS_COOPERATION_RESPONSE_UP	-1.42858	0.04363	0.285114	C12R	-0.89169	0.611475	1	NA	-1.08253	0.309179	0.809958	NA	0.710681	0.841395	1	NA	-0.998246	0.465066	0.899363	NA	yes	no	1	C12R
AMIT_SERUM_RESPONSE_480_MCF10A	1.01694	0.395062	0.599293	NA	0.871031	0.685039	0.907584	NA	-1.57471	0.0192308	0.510474	C12R	1.08426	0.403101	1	NA	-1.27535	0.143434	0.693636	NA	yes	no	1	C12R
GAUSSMANN_MLL_AF4_FUSION_TARGETS_F_UP	-1.23858	0.0283505	0.449654	C12R	-0.980595	0.543478	0.98266	NA	-0.971828	0.581731	0.881655	NA	0.88356	0.804	1	NA	1.19742	0.0566298	0.400158	NA	yes	no	1	C12R
FOURNIER_ACINAR_DEVELOPMENT_EARLY_UP	-1.2979	0.0996564	0.395307	NA	-0.993257	0.474378	0.979639	NA	-1.5834	0.0075188	0.517186	C12R	1.22708	0.206294	1	NA	-1.31896	0.0822943	0.633353	NA	yes	no	1	C12R
JAEGER_METASTASIS_UP	-1.4194	0.0414594	0.296357	C12R	-0.70064	0.967832	1	NA	0.710454	0.985577	1	NA	0.85878	0.715499	1	NA	-1.00107	0.445813	0.89634	NA	yes	no	1	C12R
KYNG_RESPONSE_TO_H2O2	-0.975867	0.54023	0.748123	NA	-1.24499	0.0268528	0.729847	C12R	0.882487	0.872152	1	NA	0.756491	0.863636	1	NA	-0.897543	0.935714	0.988925	NA	yes	no	1	C12R
REACTOME_TRANSCRIPTIONAL_REGULATION_OF_WHITE_ADIPOCYTE_DIFFERENTIATION	-1.03739	0.388333	0.667561	NA	0.821171	0.809091	0.947942	NA	1.21677	0.164274	1	NA	-1.00554	0.380952	0.622025	NA	-1.35302	0.0362812	0.588989	C12R	yes	no	1	C12R
PELLICCIOTTA_HDAC_IN_ANTIGEN_PRESENTATION_DN	-0.936708	0.557239	0.80867	NA	-0.842412	0.715361	1	NA	-1.44504	0.0321782	0.681583	C12R	0.610814	0.945135	1	NA	-0.594307	0.997706	1	NA	yes	no	1	C12R
PID_IL3_PATHWAY	-0.927003	0.622585	0.817306	NA	-1.49705	0.00247831	0.366367	C12R	0.86297	0.792319	1	NA	0.60176	0.92126	1	NA	1.01083	0.431782	0.661714	NA	yes	no	1	C12R
LIN_NPAS4_TARGETS_DN	-1.13697	0.250842	0.56617	NA	1.23321	0.12459	0.551296	NA	-1.55128	0.0102828	0.523737	C12R	1.18545	0.223361	1	NA	1.05233	0.366548	0.608672	NA	yes	no	1	C12R
SHAFFER_IRF4_TARGETS_IN_MYELOMA_VS_MATURE_B_LYMPHOCYTE	-0.832495	0.717905	0.905241	NA	-1.51358	0.0190779	0.345254	C12R	1.07841	0.342609	1	NA	0.777986	0.87663	1	NA	0.823586	0.731794	0.91806	NA	yes	no	1	C12R
RORIE_TARGETS_OF_EWSR1_FLI1_FUSION_DN	-1.35261	0.0932897	0.34731	NA	1.25722	0.170426	0.537408	NA	-0.990272	0.442822	0.872489	NA	-1.36908	0.123596	0.319742	NA	-1.46466	0.0350109	0.504144	C12R	yes	no	1	C12R
LABBE_WNT3A_TARGETS_DN	-1.31614	0.0483619	0.379013	C12R	-1.02944	0.401628	0.978451	NA	-0.936685	0.602484	0.907337	NA	1.0791	0.365559	1	NA	0.813694	0.873921	0.92796	NA	yes	no	1	C12R
REACTOME_PRE_NOTCH_TRANSCRIPTION_AND_TRANSLATION	-1.22779	0.0646976	0.457003	NA	-0.970986	0.557625	0.988887	NA	-1.06662	0.214844	0.82933	NA	-1.19894	0.234899	0.432192	NA	-1.36754	0.00884956	0.586881	C12R	yes	no	1	C12R
KEGG_PARKINSONS_DISEASE	-1.23282	0.0607345	0.452354	NA	-1.26053	0.0525687	0.695104	NA	-0.846196	0.979021	0.96922	NA	0.767291	0.891457	1	NA	-1.45779	0	0.50212	C12R	yes	no	1	C12R
BIOCARTA_LAIR_PATHWAY	-1.04193	0.381197	0.666512	NA	-0.991696	0.456386	0.978112	NA	0.775555	0.8125	1	NA	NA	NA	NA	NA	-1.60523	0.0135747	0.391857	C12R	yes	no	1	C12R
SCHAEFFER_PROSTATE_DEVELOPMENT_AND_CANCER_BOX4_DN	-1.33958	0.030837	0.358976	C12R	-1.03201	0.392814	0.977589	NA	-1.14928	0.0754098	0.758974	NA	-1.13882	0.271605	0.484746	NA	1.10161	0.241486	0.528061	NA	yes	no	1	C12R
REACTOME_THROMBOXANE_SIGNALLING_THROUGH_TP_RECEPTOR	-0.675591	0.924561	0.986754	NA	0.914651	0.564433	0.873421	NA	-1.45866	0.0382653	0.696951	C12R	0.925451	0.615207	1	NA	0.94744	0.537893	0.748809	NA	yes	no	1	C12R
KEGG_SMALL_CELL_LUNG_CANCER	-1.05109	0.376766	0.659024	NA	-1.42448	0.0338505	0.470472	C12R	0.879971	0.720062	1	NA	0.715463	0.903846	1	NA	1.16934	0.178322	0.434766	NA	yes	no	1	C12R
PID_INTEGRIN1_PATHWAY	-0.742535	0.99021	0.96356	NA	-1.31171	0.0312125	0.630128	C12R	0.855878	0.849779	1	NA	-1.0182	0.478261	0.604404	NA	1.10882	0.22239	0.518152	NA	yes	no	1	C12R
HARRIS_BRAIN_CANCER_PROGENITORS	-1.0618	0.293553	0.650292	NA	-1.21637	0.0903686	0.788441	NA	1.03785	0.338912	1	NA	1.18147	0.248079	1	NA	-1.19278	0.0441177	0.797902	C12R	yes	no	1	C12R
ROSS_AML_WITH_AML1_ETO_FUSION	1.15948	0.256098	0.391062	NA	0.705929	0.896203	0.99054	NA	-1.63494	0.00970874	0.42471	C12R	0.943983	0.607621	1	NA	0.953922	0.520992	0.740241	NA	yes	no	1	C12R
KANG_DOXORUBICIN_RESISTANCE_DN	1.14273	0.259953	0.415511	NA	-0.934161	0.562806	0.999513	NA	-0.676818	0.969925	0.999868	NA	0.889041	0.628435	1	NA	-1.4918	0.0366972	0.502156	C12R	yes	no	1	C12R
REACTOME_ENDOSOMAL_SORTING_COMPLEX_REQUIRED_FOR_TRANSPORT_ESCRT	-1.11981	0.273906	0.585117	NA	-0.691587	0.981742	1	NA	-1.55335	0	0.553574	C12R	0.854073	0.704571	1	NA	1.26991	0.104712	0.314403	NA	yes	no	1	C12R
GAZDA_DIAMOND_BLACKFAN_ANEMIA_MYELOID_DN	-0.94759	0.551387	0.794977	NA	-1.38869	0.045388	0.512094	C12R	0.754809	0.917081	1	NA	0.760153	0.806349	1	NA	0.742366	0.912521	0.977432	NA	yes	no	1	C12R
GUTIERREZ_MULTIPLE_MYELOMA_UP	-1.26366	0.141343	0.435083	NA	0.634012	0.988372	0.995093	NA	-1.59083	0.0254042	0.498852	C12R	0.546311	0.95987	0.992542	NA	0.768569	0.806569	0.96955	NA	yes	no	1	C12R
PID_EPO_PATHWAY	-0.883638	0.683121	0.856539	NA	-0.782304	0.866216	1	NA	-1.439	0.0134771	0.668946	C12R	1.10967	0.346405	1	NA	1.22826	0.114334	0.36125	NA	yes	no	1	C12R
HUMMEL_BURKITTS_LYMPHOMA_UP	0.970396	0.482759	0.680493	NA	0.962648	0.543478	0.818912	NA	-1.06794	0.271186	0.836202	NA	0.783377	0.792291	1	NA	-1.49148	0.00472813	0.494119	C12R	yes	no	1	C12R
LAMB_CCND1_TARGETS	-1.08447	0.274889	0.63147	NA	-1.20449	0.123116	0.80457	NA	-1.34858	0.0128205	0.64086	C12R	-0.994277	0.490683	0.641929	NA	1.03131	0.376221	0.635863	NA	yes	no	1	C12R
REACTOME_SIGNALING_BY_ROBO_RECEPTOR	-1.4423	0.00747384	0.276135	C12R	-1.13843	0.211564	0.899065	NA	1.06373	0.323881	1	NA	0.431264	0.991238	0.992868	NA	1.26533	0.0746753	0.317265	NA	yes	no	1	C12R
REACTOME_CHYLOMICRON_MEDIATED_LIPID_TRANSPORT	-1.41882	0.0752896	0.295322	NA	-1.12124	0.324104	0.932634	NA	-1.62582	0.0229358	0.443869	C12R	NA	NA	NA	NA	-0.737704	0.840426	1	NA	yes	no	1	C12R
REACTOME_KINESINS	-1.01607	0.426948	0.694603	NA	-0.84685	0.733529	1	NA	1.07959	0.323151	1	NA	1.23472	0.194186	1	NA	-1.6068	0.0144578	0.422184	C12R	yes	no	1	C12R
JACKSON_DNMT1_TARGETS_DN	1.21748	0.17207	0.327734	NA	-1.42878	0.0459418	0.468571	C12R	-0.98782	0.447174	0.875383	NA	0.491193	0.982415	0.990717	NA	1.30623	0.111901	0.270494	NA	yes	no	1	C12R
BIOCARTA_P53_PATHWAY	-0.673069	0.934397	0.987607	NA	1.39949	0.0712251	0.413982	NA	-1.5042	0.0446009	0.627463	C12R	0.807131	0.719557	1	NA	1.0534	0.376736	0.606738	NA	yes	no	1	C12R
HOLLEMAN_PREDNISOLONE_RESISTANCE_B_ALL_UP	-1.22549	0.120427	0.461281	NA	-1.36888	0.0366848	0.546955	C12R	0.814542	0.864253	1	NA	-1.08723	0.345588	0.529339	NA	-1.15155	0.169666	0.813963	NA	yes	no	1	C12R
BIOCARTA_EIF_PATHWAY	-1.40996	0.00128866	0.292769	C12R	-0.967608	0.601286	0.990344	NA	-0.987004	0.52514	0.87681	NA	-0.912559	0.559006	0.704568	NA	0.97869	0.537293	0.706507	NA	yes	no	1	C12R
BANDRES_RESPONSE_TO_CARMUSTIN_MGMT_48HR_UP	-1.05431	0.3206	0.653971	NA	-1.28747	0.0167038	0.665797	C12R	0.992552	0.459079	1	NA	1.32808	0.128713	1	NA	-1.16832	0.0501672	0.806097	NA	yes	no	1	C12R
NIKOLSKY_BREAST_CANCER_6P24_P22_AMPLICON	-0.884876	0.657143	0.857173	NA	-1.00805	0.449704	0.977717	NA	-1.71569	0	0.279212	C12R	1.01208	0.479675	1	NA	0.7387	0.931818	0.977524	NA	yes	no	1	C12R
PID_BETA_CATENIN_DEG_PATHWAY	0.95293	0.552326	0.713329	NA	-1.12116	0.231939	0.931516	NA	-1.28256	0.0314465	0.702618	C12R	0.484064	0.977594	0.991009	NA	1.09605	0.265723	0.537326	NA	yes	no	1	C12R
WANG_RECURRENT_LIVER_CANCER_UP	-1.41393	0.00431035	0.293687	C12R	-0.799359	0.93915	1	NA	0.893471	0.761214	1	NA	0.775681	0.773303	1	NA	-1.18884	0.0744986	0.791696	NA	yes	no	1	C12R
PIONTEK_PKD1_TARGETS_DN	-1.40549	0.0499139	0.297647	C12R	0.977671	0.446575	0.802903	NA	0.955742	0.528716	1	NA	NA	NA	NA	NA	-0.95726	0.525275	0.934075	NA	yes	no	1	C12R
