# Supplementary material for: Liquid biopsy-based single-cell metabolic phenotyping of lung cancer patients for informative diagnostics
Source: Nat Commun. 2019 Aug 26;10:3856. doi: 10.1038/s41467-019-11808-3 (PMC6710267; doi:10.1038/s41467-019-11808-3)
Supplement: Supplementary file 11 — Source Data [file 41467_2019_11808_MOESM11_ESM.xlsx]

## Sheet: Figure 1
Figure 1d
		Glutamine	Glutathione	Glucose	Ascorbate	NADH	Control
	Replicate 1	567	577	805	865	9970	846
	Replicate 2	607	642	775	928	10214	969
	Replicate 3	713	612	880	909	10037	825
	Replicate 4	668	609	823	953	10491	877
	Figure 1e	Control	Rotennone			Figure 1f
		1162.52	1286.34				ECAR	Replicate 1	Replicate 2	Replicate 3		OCR	Replicate 1	Replicate 2	Replicate 3
		560.839	1261.36				2-DG	-74.1594	-62.9353	-66.1186		2-DG	-12.8314	24.0017	18.1648
		463.781	1255.89				Oligomycin	9.81345	51.3996	64.2395		Oligomycin	-59.1491	-70.2364	-53.0915
		1364.4	1220.93				Phenoformin	64.2089	74.7625	120.322		Phenoformin	-88.7309	-94.3681	-98.4177
		878.401	1195.39				BPETS	12.8228	-8.47236	3.13037		BPETS	6.66984	-25.0359	-34.4482
		1586.38	1152.29				Etomoxir	3.26083	12.3024	20.9623		Etomoxir	-49.6803	-32.4008	-58.025
		608.321	1136.91
		888.482	1134.53				2-NBDG					C12R
		1485	1131.03				2-DG	Oligomycin	Phenoformin	BPETS	Etomoxir	2-DG	Oligomycin	Phenoformin	BPETS	Etomoxir
		364.682	1124.48				19.9584	59.0934	209.863	0.24261	55.6782	5.78306	-61.8773	-77.5874	-14.7992	-15.9731
		1099.96	1114.63				-26.1776	47.3625	185.051	-7.5523	48.6749	122.573	-73.7548	-72.5519	-22.6009	-20.8089
		1460.96	1111.52				-36.7837	58.255	165.87	-9.30172	12.7691	9.02017	-65.6	-68.061	-14.5881	-29.0747
		2382.56	1110.58				-48.5658	15.3762	162.095	-2.50302	54.7937	7.77267	-59.1771	-80.0247	-21.7008	-35.4916
		815.184	1100.08				-60.5503	59.1452	159.881	-4.83335	18.3732	-14.4925	-67.6132	-61.8782	-31.7621	-8.10318
		1311.8	1097.04				-16.4014	34.3575	156.196	18.9201	-6.17893	-17.6915	-73.1709	-65.2088	-26.3311	-46.6123
		880.039	1094.38				-18.8077	25.6259	151.293	10.4686	-10.2881	4.89314	-82.0563	-79.0764	-6.8476	-52.7894
		1294.25	1087.19				-48.8227	4.23324	137.257	8.9883	33.2895	-7.50828	-67.9996	-15.0029	-21.0362	-43.8085
		2279.39	1078.47				4.03498	148.399	134.195	-1.8782	28.3242	-6.18153	-67.1197	-72.1782	4.96268	-43.622
		2163.21	1073.68				-11.576	29.5439	134.152	-7.34792	11.0338	8.19934	-69.3915	-73.6578	-1.19379	-56.8763
		593.01	1071.27				-39.2765	0.534177	133.153	-19.5852	7.63881	31.6236	-76.296	-80.3535	-22.3142	-44.526
		2982.97	1067.41				-54.2472	74.3085	132.674	47.1179	-44.7882	14.2058	-32.1228	-78.3477	-17.9162	-48.1955
		1082.39	1063.7				-16.1277	37.1247	130.006	1.16115	32.2105	-2.03875	-47.5835	-76.97	-22.5726	-27.8502
		1003.14	1055.91				-18.1316	21.4358	128.651	0.0935252	27.3892	55.9851	-63.4225	-66.797	-3.28466	-59.9615
		627.681	1049.09				-18.3763	7.51292	127.809	-2.33934	27.0994	-4.41846	-56.2951	-67.581	5.85152	-17.1916
		1554.02	1046.76				-30.3829	80.2594	126.33	26.6139	17.9081	8.84138	-60.2034	-76.5448	34.3063	-41.4338
		1271.69	1046.13				-34.4713	-5.88696	123.413	9.72705	13.708	33.5939	-51.6199	-75.1686	-5.94363	-35.0409
		837.802	1042.29				41.8703	164.44	118.962	-5.34604	10.3429	19.6976	-55.0892	-77.3318	-0.720249	-46.8133
		665.729	1040.88				-28.757	85.8204	118.951	42.6963	-2.93608	14.1849	-68.2295	-59.1775	-9.72745	-47.8926
		1304.59	1026.44				-31.7497	38.4722	118.609	5.12433	35.1163	8.45382	-46.9954	-77.8363	16.9481	-27.7172
		893.246	1014.31				-36.3754	73.0778	118.606	-17.0687	-9.62861	64.649	-79.3683	-67.5597	16.3395	-46.7026
		1953.53	1012.38				-43.8192	28.4146	118.108	-18.2311	-13.852	37.9109	-77.5115	-77.2355	-12.8006	-36.7524
		4013.36	995.661				-4.77221	50.8944	117.586	9.9966	-15.6045	59.277	-76.4786	-67.365	-23.2239	-50.3417
		1639.43	992.381				-25.0632	-1.03453	115.184	6.37592	-23.9081	30.9252	-77.4414	-73.0103	12.1067	-37.2461
		847.947	980.346				-29.4851	61.8495	115.106	-2.06118	41.2363	4.55282	-48.6933	-56.12	-14.0533	-41.9486
		1442.68	979.369				-36.5139	205.745	113.437	-9.84567	34.8597	18.1962	-25.4435	-63.3647	-11.6735	-42.7451
		1823.96	979.306				-43.7614	19.9632	111.829	-13.853	27.993	-4.77402	-68.0219	-79.0594	17.7299	-45.8825
		2096.04	971.418				-58.7347	48.3884	110.538	-23.5962	-1.57751	2.98175	-51.8997	-78.5648	-16.4861	-37.0557
		2392.14	957.348				-39.6935	24.5751	110.277	23.5715	27.1582	42.6064	-75.7897	-72.0664	6.92532	-41.7106
		2386.46	951.174				-56.1468	25.561	110.095	21.7593	-10.0019	54.9169	-61.9167	-72.3461	-7.24361	-57.4479
		1129.04	949.552				-10.4533	24.4317	109.576	-1.14403	37.5513	22.0149	-51.2577	-68.1088	-22.4648	-50.3696
		2567.02	949.124				-25.4209	11.6534	107.911	4.90049	23.8481	37.8322	-68.6662	-74.9417	5.63064	-54.3768
		521.169	946.014				-26.66	24.4752	107.491	24.962	17.3236	9.01002	-74.7652	-58.7711	-23.3374	-59.8762
		400.14	946.003				-32.6239	71.0605	106.477	-2.54081	-16.5586	65.475	-79.1504	-74.2945	25.175	-18.7279
		389.99	940.978				-33.2385	-8.9216	106.38	-8.90559	98.0655	11.7255	-55.2429	-81.2366	-9.95591	-43.9693
		1087.71	937.696				-43.2772	77.091	105.75	33.8432	58.6932	2.22898	78.1655	-79.1939	-15.0382	-49.5748
		876.029	935.225				-50.2585	27.3131	105.268	32.8149	54.8415	2.72422	-13.0517	36.6514	-10.7286	-50.1171
		761.198	927.52				-39.4717	38.6674	102.838	2.34758	25.4779	12.3665	-34.7823	-67.7267	-12.7507	-48.6613
		1049.2	922.279				-39.998	67.0278	100.605	-2.97028	17.3175	9.93701	-60.6919	-59.6535	0.275635	-37.171
		1444.11	920.913				-43.7091	28.6217	99.9863	-5.89945	1.23404	-9.36379	-65.0999	-75.7773	-20.0414	-28.6474
		874.773	910.815				-23.9206	61.7483	99.275	-15.5433	0.647407	-0.362543	-66.678	-77.1934	8.78017	-44.806
		1678.35	910.625				-32.4944	37.2843	99.1214	-21.1098	-5.95071	5.10292	-70.1314	-76.9904	-22.4648	-60.6339
		1518.12	907.4				-38.4438	23.8209	99.1165	23.5608	7.24233	20.3646	-72.4929	-75.4721	25.5317	-55.2629
		1040.87	891.885				-38.5913	62.8723	97.7932	0.419482	33.912	21.1321	-63.438	-79.3801	33.7643	-28.1925
		1177.74	890.757				-51.2306	116.606	97.2773	3.75367	26.7566	21.9158	-72.6832	-79.2738	7.17004	-37.3162
		1059.06	890.468				-16.5352	37.3069	96.2946	3.16942	23.4218	72.6049	-60.5915	-80.1637	-11.3107	-32.1345
		1486.88	883.733				-22.9307	-19.5812	95.1721	-16.4867	15.8595	14.0077	-62.4631	-69.0856	9.81501	-50.7733
		1303.47	883.512				-25.6187	97.9947	95.1567	33.7573	4.8662	-4.19395	-73.2647	-77.8395	0.109969	-60.612
		1756.79	869.116				-25.6844	117.59	94.4276	22.7524	1.5563	-4.83752	-74.1355	-79.2945	9.97992	-43.4746
		3073.69	868.841				-30.1269	4.1114	93.7619	-12.7241	-9.04517	19.1033	-69.6091	-73.0841	-5.43982	-5.67769
		2482.92	867.426				-16.9912	5.68527	93.6983	74.0043	-18.6966	-18.6983	-53.8209	-64.1289	14.6155	-51.9524
		1152.77	859.15				-27.3292	38.4322	92.4441	-1.00967	19.1738	48.5559	-71.9798	-66.4681	-7.07908	-45.3014
		834.812	855.089				-28.1283	93.0722	91.9151	-4.93644	10.3504	43.2697	-49.2497	-63.5135	-4.05814	-40.5841
		2314.98	853.735				-36.8523	59.3835	91.6591	-5.1418	104.694	-16.0209	-81.6162	-67.5517	-17.0247	-36.7105
		1002.34	853.208				-39.8971	16.4463	90.1681	53.01	49.9056	15.341	-64.0205	-76.8437	-23.4425	-53.8056
		985.961	845.747				-60.1177	58.9531	90.0048	31.2054	43.5296	-10.1851	-66.6354	-76.516	-24.7497	-17.265
		436.536	844.215				-13.2962	65.3612	88.6319	23.456	39.5907	30.6621	-60.288	-68.7141	48.0554	-31.3348
		772.459	841.836				-39.7177	93.0776	88.3424	-10.4346	38.2079	44.6437	-45.881	-78.6801	-19.5108	-33.1186
		969.575	840.708				-14.0956	13.0881	88.1413	-11.1691	37.7773	87.8204	-45.6124	-80.5437	-15.7296	-43.0677
		2415.94	839.068				-37.6635	26.8405	86.5207	8.49589	-6.00165	74.3172	-80.9833	-71.6869	49.5925	-58.134
		1135.09	838.152				-49.3292	50.9819	83.3952	4.13298	8.92208	73.3242	-78.5601	-77.139	-6.85743	-55.3436
		1386.35	835.697				-21.7401	81.213	80.4596	-15.5302	39.3702	-3.142	-63.8985	-73.5622	-15.8261	-38.6275
		945.475	834.647				-4.37515	48.4921	79.5414	28.7568	37.6576	26.1028	-70.1405	-70.9284	-21.585	-8.22095
		967.282	829.972				-13.5014	42.8897	79.2897	28.1343	39.9513	52.0947	-77.5723	-70.7767	15.0966	-47.4903
		1865.24	823.517				-41.7519	-10.2085	77.7508	15.7845	32.4905	10.1356	-72.0094	-79.4881	-22.0741	-33.2364
		1261.36	820.485				-12.0494	44.8112	77.1999	4.82949	30.5584	18.0331	-45.8275	-68.3252	-6.86349	-55.5128
		976.928	817.611				-12.6422	17.2036	75.2757	26.4081	16.1016	-5.93518	-57.6936	-66.9757	-24.0942	-53.4957
		1635.12	816.548				-28.9331	88.1141	74.9534	-2.49996	0.022201	45.9258	-61.906	-66.4671	-20.3996	-38.1046
		1144.73	811.638				-33.1424	127.216	74.7609	62.399	-24.6399	64.3681	-64.7306	-78.9456	-26.1102	-38.1388
		942.744	811.134				-34.4096	43.6482	74.6239	15.4802	4.0391	28.0787	-30.4067	-57.0685	2.93195	-55.4448
		1130.56	811.131				-61.1351	50.2688	73.9244	3.04506	28.0194	49.4204	-64.8431	-71.8468	-7.18574	-37.6991
		1197.77	810.63				-9.74415	9.14176	73.388	7.33489	25.685	59.1308	-63.0582	-76.7927	-10.3776	-57.059
		1247.91	802.317				-23.9783	59.8798	71.3748	-9.1304	11.7146	9.07503	-41.8503	-65.3741	-8.91615	-50.0223
		1277.83	799.616				-30.674	53.6378	71.2985	3.44536	29.8755	21.8828	-44.9428	-68.4668	-9.10262	-50.5335
		1465.71	796.776				-30.7619	28.4189	70.8876	59.8193	17.9065	4.09211	-52.3698	-66.0919	12.1109	-42.1383
		1092.56	791.841				-44.0931	100.732	69.9545	37.9493	12.1703	36.5273	-63.1919	-78.5893	-12.1391	-47.9254
		982.454	790.708				-47.1183	66.1648	67.9779	36.1828	10.268	-13.852	-62.3675	-62.8565	-18.398	-30.2027
		1298.13	787.416				-60.5163	66.9362	65.5827	22.9589	5.75686	7.23679	-57.0844	-70.8962	-13.2004	-47.9684
		1327.57	783.802				3.14101	110.579	65.1436	37.5899	3.62258	-13.3659	-59.4883	-73.9416	21.5281	-50.421
		1261.47	782.3				-1.22296	85.6113	64.2428	3.29252	27.3165	-0.48902	-61.9654	-80.3863	-21.1939	-31.1056
		1216.37	780.065				-17.8695	130.519	63.7066	17.4243	3.46395	20.2132	-60.7875	-72.6396	-29.9349	-39.0884
		1034.68	771.354				-24.6589	54.5515	63.0691	12.1241	32.5703	-2.70924	-52.4629	-80.0649	-17.8954	-17.3288
		1281	768.69				-25.794	45.1359	62.8212	2.81762	6.78359	7.61927	-42.4096	-78.4134	-11.1995	-47.2146
		902.799	759.804				-30.7184	20.4519	62.042	-13.0918	-39.3365	41.8307	0.00282493	-76.5511	1.95158	-47.5978
		1339.5	759.261				-35.7915	67.7173	58.7096	52.3777	34.9375	-9.07427	-36.8759	-76.8982	-12.9776	-56.45
		1373.35	758.559				-37.569	-3.45098	58.4199	7.76047	3.85564	-10.7596	-57.3544	-78.9604	7.63337	66.9505
		1099.07	757.069				-39.5984	49.9699	55.4743	2.07817	-0.208897	-9.7737	-64.0995	-73.6228	-18.583	-34.5505
		1097.13	752.561				-41.2583	101.772	55.18	39.7054	-2.01653	10.1884	-58.4212	-62.4527	-20.6512	-39.6832
		1072.04	750.794				-47.9181	141.655	54.0561	11.8787	-17.1413	-8.62067	-57.2838	-75.749	-11.2124	-56.5876
		1464.85	749.423				-16.3155	53.4706	52.9508	11.7199	-1.17176	60.9949	-48.2637	-79.4772	-17.269	-60.0747
		1525.05	748.361				-23.7302	26.0605	51.4738	-12.1698	-1.32277	13.6257	-63.4202	-75.8639	-20.0195	-49.889
		1392.08	744.193				-40.2133	42.9158	51.1884	28.7057	26.5062	-6.63462	-61.9213	-59.6595	-20.2396	-41.8915
		1333.49	743.982				-43.4831	91.9837	50.6623	9.80319	-12.0196	37.8236	-53.4717	-59.3041	-20.5301	-46.8334
		1502.73	742.021				-21.2437	58.074	47.3225	-6.08619	19.1387	3.45871	-59.5987	-79.8995	-10.0452	-35.3822
		1112.82	741.35				-33.5571	35.2789	43.4041	12.0357	1.01844	23.432	-36.9865	-77.1502	4.98764	-23.7121
		1513.57	740.032				-38.4244	-18.3588	42.3556	-0.362621	41.0816	28.7873	-57.927	-74.2663	-17.3087	-51.0508
		1219.44	739.271				-47.9544	30.0327	34.2468	-29.3641	-18.3659	45.5986	-41.4569	-64.6271	11.7788	-50.8678
		1281.39	739.142				-12.5741	75.956	32.9421	13.981	6.41348	105.622	-55.4111	-80.1738	-7.23377	-42.4278
		1355.23	737.6				-36.1377	-45.0925	31.2955	-1.7355	26.5737	80.1601	-40.5761	-74.4528	4.15629	-36.7429
		1319.56	733.623				-37.6986	49.3497	142.085	13.7886	42.5297	-5.34902	-48.9362	-59.4692	-16.6411	-54.075
		1158.1	732.783				-43.9144	3.39941	101.076	30.5867	22.0981	3.58163	-53.5743	-66.9734	-12.891	-18.8654
		1162.99	724.41				-54.8581	63.0309	92.7355	4.50923	55.4065	-3.19788	-63.0819	-78.1233	-2.34513	-52.5377
		1234.13	724.068				-13.3022	62.6728	83.2695	8.94245	-2.47641	43.3419	-38.9164	-80.2772	9.86721	-39.0594
		1353.27	723.417				-15.0896	1.15327	74.5487	28.4151	25.6759	8.53153	-51.455	-63.124	-13.7859	-15.1716
		1100.64	718.877				-39.4234	113.235	53.643	-31.9357	24.396	-5.18851	-32.5749	-77.882	-19.6473	-47.095
		1217.9	717.136				5.01088	64.689	143.699	-26.1277	20.4437	48.4137	-49.6907	-69.1094	-13.0396	-48.4776
		1680.7	713.417				-11.1534	20.7896	94.66	-18.5889	-4.22971	0.645724	-54.2512	-76.1983	-20.5377	-25.5752
		1388.29	704.26				-11.8878	125.615	80.4548	-19.3801	23.306	-10.7342	-64.4085	-73.6985	-21.7972	-39.3119
		1411.95	703.747				-21.715	33.5518	36.6774	27.0424	29.7106	-18.3777	-65.4348	-76.2709	-23.0094	-6.53167
		1450.54	702.674				-23.1508	53.7987	151.173	37.7652	-15.825	-2.66555	-34.9979	-72.0303	-0.363577	-45.3331
		1329.66	701.975				-29.831	20.0861	137.851	29.43	0.168627	3.53541	-38.5221	-73.3131	-21.7355	-58.2796
		1518.73	700.894				-31.0525	128.679	127.064	13.5379	24.328	15.8149	-62.4158	-59.6847	-1.09167	-45.6223
		1415.6	694.197				-34.0107	65.0655	126.118	-13.1892	24.8951	8.10334	-43.2761	-76.6455	-15.9025	-34.6672
		857.099	693.305				-35.8847	52.2452	95.2497	13.0729	24.2937	0.790995	-24.8689	-78.2907	-18.2899	-57.2152
		1346.95	692.805				-16.8585	67.1292	76.3027	60.2138	2.77081	88.9785	-52.1908	-58.0229	24.3406	-36.2563
		1198.65	691.714				-23.6791	27.3173	71.1595	31.1078	24.181	17.4205	-44.7839	-73.086	-17.37	-21.9305
		1368.13	689.769				-36.1487	12.6286	70.3278	-11.574	30.776	35.8924	-42.994	-71.2521	2.34191	18.8064
		1426.25	687.111				-47.4263	45.398	67.6094	-0.727621	44.3319	-8.28391	-54.7363	-80.5842	-17.2391	-54.4872
		1218.51	686.639				25.7872	-12.4795	156.152	-6.40617	42.2659	8.77027	-40.7117	-65.9207	-13.5083	-36.9488
		1316.24	682.509				16.8398	33.6263	147.318	10.9464	26.3845	28.2534	-56.4927	-72.9304	-23.5987	-39.0996
		906.772	682.145				-0.00403962	52.7683	124.184	-16.8827	11.8744	-5.78432	-52.2717	-74.0884	-25.648	-45.3864
		1054.5	682.126				-15.8197	73.8535	87.2024	11.3189	-1.43114	10.5267	-18.409	-76.7525	-22.4988	-47.1381
		1379.6	680.501				-25.2815	-5.15769	85.9289	-0.509343	4.32391	37.0845	-43.4969	-58.4015	19.7761	-33.0967
		1435.41	678.058				32.4543	101.687	62.7584	-1.85944	-11.2038	12.5661	-59.5643	-58.909	-26.1124	-51.537
		1026.6	676.129				-0.907943	48.1436	32.6916	33.6254	36.9006	64.7547	-56.3306	-66.6096	-14.3922	-43.0758
		1052.91	675.005				-24.9207	76.7026	128.552	49.4852	26.6525	29.5929	-62.6152	-64.1364	1.10283	-38.0736
		2418.33	674.913				-25.804	0.193105	122.322	12.5287	22.5321	27.1629	-60.3186	-74.9329	-26.5141	-50.9436
		1479.53	673.939				-25.9782	71.917	89.7305	-11.7802	15.2193	34.2543	-61.9627	-78.3887	16.2279	-50.9157
		1065.53	673.888				-31.7051	54.8203	88.749	20.2279	-2.93716	69.2698	-51.1584	-67.3132	-18.4499	-41.2406
		1423.95	673.626				-41.1486	0.119954	87.5613	35.9452	-4.74073	45.9837	-53.0928	-78.5526	1.99734	-17.6648
		1085.06	673.03				-3.34957	77.5559	82.8025	19.6612	35.6694	52.8876	-52.0629	-78.4759	-15.615	-50.4119
		985.083	671.001				-21.9017	100.973	78.0478	-7.83241	-13.8803	19.2898	-41.8475	-70.6966	-22.9913	-33.7984
		1087.83	668.813				-46.3643	75.3421	75.168	62.3029	3.72384	2.31482	-52.1824	-72.0527	-19.3466	-43.1682
		1094.17	667.214				-21.7228	54.4005	63.322	21.7928	8.61548	-13.6681	-50.5052	-68.9476	-22.5828	-44.0116
		1015.43	664.827				-41.0877	49.367	45.5511	-6.34476	-6.97451	-2.23177	-55.483	-54.4615	-23.6702	-53.1459
		1907.28	664.571				-46.2011	27.7488	36.5278	32.2069	9.73651	2.00041	-53.1682	-46.2407	-21.4046	-40.4585
		1062.99	664.358				-19.1788	38.0589	31.3446	-21.8523	25.0492	-6.94497	-18.157	-67.8181	-26.7055	-26.675
		1776.33	663.252				-19.7288	53.9744	99.5898	-9.38605	36.9396	44.9124	-34.0379	-56.2481	-21.8388	-28.8078
		1141.84	662.808				-25.3018	59.7623	92.9029	6.17237	-21.7288	-5.64616	-64.5642	-73.0253	-16.7879	-27.5988
		905.14	662.197				-35.2379	-20.5111	90.0906	35.9637	15.96	4.17846	-55.7524	-74.6201	-25.4086	-44.8903
		1040.28	662.001				-36.1267	-8.56235	84.7516	-1.9246	-24.1888	-6.32833	-59.4234	-77.3905	-27.594	-52.5701
		1310.61	661.41				-36.6664	-22.8239	72.0895	8.34722	-14.3184	37.4421	-56.1519	-75.1061	-22.8721	-53.1318
		1158.8	659.7				-38.1501	62.1354	64.9418	2.47193	21.9309	-2.27393	-52.5872	-68.4502	-18.3258	-45.648
		1552.24	657.752				-41.4366	60.6995	57.5082	-1.14722	6.26978	41.2791	-38.2778	-80.9826	-27.7982	-44.1703
		1600.22	657.533				5.58185	133.963	50.4299	-11.0763	2.00804	11.1947	-62.3315	-80.0851	-0.357903	-50.8265
		919.714	654.656				-28.0977	96.8254	150.101	9.14836	-25.4165	-1.79443	-31.7947	-79.8013	-5.07142	-55.0562
		1066.55	652.96				-61.9994	47.3701	116.867	-2.87761	63.8863	22.2064	-62.617	-68.8051	-0.93395	-38.2016
		1227.34	648.797				18.6308	87.5217	99.0624	-11.5737	-3.01725	48.4518	-59.8644	-55.5986	-21.8063	-44.7774
		914.36	645.393				9.93293	34.9304	94.082	6.39856	-10.784	64.0456	-48.5171	-78.4463	-23.2228	-51.4637
		1095.32	644.828				-11.0112	36.923	92.8066	30.0546	-37.2189	57.1071	-27.4453	-79.7666	-25.4396	-50.1316
		1192.1	642.726				-33.6587	-6.81907	87.2732	21.7254	32.7589	93.202	-62.1901	-64.8581	-15.8544	-24.2675
		1219.74	642.624				20.4523	56.2755	80.1949	7.43215	-4.39066	33.7651	-57.1085	-77.5745	-27.6042	-3.51771
		1804.64	639.417				-26.2984	64.2467	59.6755	-19.176	-14.9035	4.59549	-61.8687	-77.2196	3.02462	-36.6562
		1037.41	637.277				-26.4204	88.2683	56.1177	-14.2969	31.4865	-9.96571	-57.889	-75.5704	-19.7699	-49.8844
		1215.94	636.799				-39.0239	31.6521	163.267	-3.14146	14.7553	-7.44174	-42.3855	-75.3972	-7.51064	-58.9404
		1053.27	636.178				-60.0268	25.3961	132.945	15.8512	38.9934	-8.64709	-54.0363	-62.8047	-10.9594	-36.574
		1588.34	635.659				-32.1666	107.697	126.674	25.0941	40.9457	13.8207	-62.8631	-74.8313	-24.1767	-42.2215
		1252.96	635.226				-42.1007	32.7729	110.303	7.42812	-10.7072	-8.75985	-41.3333	-51.8899	-24.3397	-42.3759
		1576.22	634.642				-55.4343	75.5115	108.008	9.36816	-16.1914	24.6811	-53.6886	-64.9312	-1.40409	-43.275
		987.353	633.454				-3.5073	48.0292	101.942	2.85138	23.7788	3.19814	-52.3645	-67.9706	-22.3812	-52.5306
		1385.51	632.299				-29.2099	8.06402	94.4047	-13.832	1.70834	-7.68047	-53.1689	-79.2624	-25.1771	-46.6709
		868.631	627.42				-30.6937	47.2588	73.4263	33.176	-4.97605	-18.1253	-62.2543	-78.3289	-24.9951	-53.3585
		1328.7	627.079				-39.2209	43.0526	62.6545	-5.19682	52.0886	4.65644	-60.6252	-77.2442	8.93714	-45.6748
		1077.68	624.134				-42.4702	-34.2289	49.8159	1.14115	34.0544	29.0235	-64.057	-79.1726	-15.8438	-44.2062
		1023.62	622.438				7.9339	39.2295	120.482	1.42931	18.5424	33.4075	-51.3861	-75.343	-21.4897	-52.0088
		1129.07	622.332				-26.0187	-24.7711	113.954	-17.7306	-7.65632	10.2326	-55.1948	-80.8035	-4.98367	-53.1618
		1273.59	621.747				-14.8875	37.0372	91.6196	-10.6772	38.3032	85.7683	-62.1273	-55.6612	-16.0379	-0.379981
		1130.18	621.464				-30.0009	64.4388	66.1254	18.965	-45.7316	23.5804	-45.9532	-80.7172	-18.8742	-42.5166
		1160.53	620.782				-48.8625	-6.17709	132.908	25.383	1.60234	-5.90166	-62.6862	-74.6077	-27.6099	-54.448
		1004.91	620.567				-50.6345	129.928	114.564	1.91755	36.836	-2.38822	-66.3691	-79.2304	-10.4049	-60.4188
		955.921	617.099				14.9641	95.0572	112.589	36.6972	-1.98692	13.5495	-59.9809	-78.7143	-17.1922	-47.7798
		1357.34	616.183				-22.0653	70.8285	110.349	30.6417	12.9441	73.6858	-55.5693	-80.6622	-23.7856	-45.4576
		1197.87	614.675				-28.1083	112.432	105.787	-12.8133	33.2432	67.8826	-61.376	-46.5218	-28.1496	-53.0648
		922.568	613.932				-39.3749	-1.16064	103.572	26.1705	19.8099	-0.254859	-64.9394	-74.9185	-24.8919	-37.5821
		1492.75	612.51				-40.3087	75.7336	102.116	20.4767	20.6444	5.43207	-41.1391	-70.498	-19.5221	-54.4251
		1020.18	612.5				-5.28246	16.5424	96.8553	-3.35042	-39.389	-9.44405	-60.0219	-74.0967	-18.1291	-45.8313
		1100.42	611.533				-6.33711	31.3283	90.7489	-5.42566	-23.703	103.066	-57.2315	-66.8888	11.8302	-47.2484
		1139.11	609.456				-10.6554	39.3825	80.1279	23.2846	8.54708	16.814	-53.9047	-59.6061	-13.944	-38.6938
		1430.34	608.864				-27.9836	29.2462	74.4825	18.8425	-21.139	36.4013	-47.0284	-78.5875	-8.37301	-43.1992
		1648.68	607.647				-30.1488	88.3881	71.0608	28.2667	28.0145	36.7884	-29.988	-74.6504	-12.2824	-32.9779
		1113.15	604.268				-36.5117	53.4641	65.905	-3.75099	-23.0968	36.8046	-65.5748	-69.6398	25.0464	-58.4824
		931.881	603.908				-47.1488	-5.98389	64.0701	9.67439	61.6891	-17.2405	-45.5803	-80.1172	-12.8267	-56.2924
		1377.87	600.893				-25.7848	76.2224	61.1624	-27.9527	-19.894	6.46979	-57.5814	-61.2843	-19.2638	-48.1606
		1043.95	600.416				-11.7984	45.9201	53.3981	13.3584	31.0989	113.018	-62.9221	-75.1137	-9.05307	-58.8709
		1303.03	597.544				-47.9883	37.5378	34.0932	-29.7987	53.4166	8.20848	-54.5726	-41.1462	-19.4862	-60.7281
		941.377	595.333				-10.0999	184.798	114.385	-30.1815	13.0089	-5.5268	-43.6672	-54.5369	-10.6015	-47.9547
		1053.35	594.377				-14.7014	96.7789	96.548	-23.6258	13.9246	1.08205	-52.8244	-76.485	-7.567	-46.2672
		1414.49	593.51				-34.0286	43.1121	80.1368	5.57867	-41.303	-5.41505	-55.1425	-73.6243	-3.87621	-39.0228
		997.401	593.121				-35.7085	69.5329	71.4341	-2.72963	14.0619	-4.53072	-44.1781	-54.0645	7.28351	-48.4529
		1803.78	588.388				-36.8307	-8.53632	118.108	-3.55661	-19.297	-22.069	-53.8751	-72.9279	4.8042	-49.0879
		2296.73	586.259				-61.8841	107.575	84.5357	0.95677	21.2155	22.1916	-65.1172	-76.7431	-11.6417	-25.2226
		900.973	585.858				-12.6576	39.3762	83.0289	17.8326	20.9672	0.541595	-62.9259	-66.7541	-17.8265	-43.0046
		1014.35	584.266				-18.1178	-7.51154	74.9471	8.84491	-2.78435	2.1472	-63.5047	-74.8459	-5.89067	-33.0749
		885.94	583.64				-25.5279	60.5766	65.5288	9.01081	-22.35	16.5555	-51.4728	-66.1954	-11.2275	-46.2929
		1100.13	583.4				-37.4141	83.9746	55.168	-6.41631	54.1035	9.20253	-48.9107	-77.8404	5.85304	-48.4836
		1447.9	582.996				-38.3329	50.1804	49.7571	-21.7464	51.7571	38.0933	-57.5033	-67.9781	-10.9571	-48.1401
		1324.7	581.867				-42.4289	120.743	191.348	25.0789	34.6891	-7.4265	-63.1661	-59.7662	-9.19566	-10.9394
		996.997	579.64				-27.0488	104.597	145.037	-12.0693	-41.4972	19.8013	-46.6434	-77.3122	-24.1199	-33.2374
		1070.29	578.312				-33.5875	111.577	91.4842	25.7286	12.1085	3.26417	-60.9114	-64.7616	11.4297	-56.3503
		1117.61	578.021				-5.66489	38.8615	89.9056	-10.4114	9.12022	-7.88213	-57.6117	-72.0788	12.6495	-46.3712
		1610.05	576.402				-20.0074	111.548	72.8675	-10.7928	6.28189	45.748	-45.1334	-73.9297	-5.97048	-40.266
		1126.82	574.274				-24.2856	28.9722	67.9729	1.98855	2.01721	12.6459	-29.7542	-69.4518	81.2996	-39.3838
		1053.2	573.055				-50.3346	50.8298	67.7	8.76377	21.2881	-2.55381	-57.1413	-73.7862	-20.5967	-44.7873
		1128.51	570.093				-39.8673	137.037	61.4044	0.0649032	-3.8887	10.5882	-55.3615	-78.7449	-17.8749	-38.2375
		905.063	569.121				-45.164	7.77815	97.6015	24.4913	6.31794	11.1759	-43.6536	-78.0701	-12.4432	-43.8501
		1209.48	568.581				-14.4192	11.514	90.0256	9.20671	15.2611	16.0831	-50.7416	-78.0852	-16.4986	-44.5726
		1659.01	567.357				-33.3305	52.7662	82.2598	-13.4939	83.8194	-6.16274	-65.3665	-73.5205	5.16844	-49.5029
		1102.33	564.982				-35.3454	79.0479	81.3664	-20.7864	-12.6054	55.9277	-61.2891	-77.8905	-19.0562	-5.57227
		1052.76	564.661				-36.9579	104.276	72.1292	-25.3446	28.8134	-4.5744	-55.9022	-70.8841	-0.628717	-28.5324
		1146.6	561.781				-48.8998	37.8336	56.0317	-12.4981	44.8321	-3.8003	-59.2579	-55.8625	-21.7817	-53.2679
		1235.9	561.186				-6.75348	91.4539	53.4698	-5.47193	-0.443549	9.43466	-63.404	-78.2021	-8.24743	-13.1481
		1026.77	560.659				-30.6293	348.991	43.4698	-21.7251	-5.86315	-12.8112	-58.0957	-69.8225	3.51897	-6.87933
		1621.27	559.641				-47.4745	73.575	34.1864	-13.4572	-3.52112	-4.75015	-57.0375	-60.9927	-16.3885	-26.3911
		1539.38	559.391				-64.1232	194.097	30.7986	-10.3731	1.07695	-5.98394	-52.9276	-62.77	-12.3236	-48.2998
		1465.92	557.955				-27.1203	50.6873	156.741	-9.88597	43.6015	-1.60853	-58.5091	-77.5725	-26.7656	-46.2753
		1063.76	557.365				-42.3048	227.675	122.794	10.317	-20.9375	4.04792	-53.2294	-68.6737	-24.9482	-36.6015
		1063.68	556.012				-51.5055	139.684	108.132	-24.3718	18.0669	22.7682	-57.9677	-67.2211	-20.2124	21.1955
		982.017	555.433				-57.8722	28.4081	96.3663	21.0247	-16.6123	-15.3707	-54.0868	-79.5612	23.3012	-29.0758
		1093.39	553.505				10.5403	89.907	101.297	-3.99845	-17.7944	12.397	-65.139	-75.7931	-5.46176	-37.977
		979.769	552.699				-2.30407	56.2916	85.2745	18.4445	12.111	13.1777	-46.5153	-63.1432	-1.52929	-35.8117
		1055.38	552.06				-29.4671	31.5841	80.8801	12.173	1.8903	12.1943	-63.4045	-61.4697	-13.8982	-46.2047
		1343.67	551.488				-34.2222	48.67	79.2247	-25.2085	16.0126	-13.8997	-53.9714	-57.7129	-19.1189	-44.7246
		1976.68	549.607				-34.7662	43.7011	70.3384	2.31284	14.3359	61.4236	-63.1805	-67.637	41.4174	-21.8067
		1069.58	549.124				-36.2779	130.918	68.5379	41.0117	-6.51159	1.09525	-55.4441	-80.2554	8.41555	-55.894
		1550.69	546.967				-44.6599	143.466	64.127	-14.1083	12.6732	-1.13512	-59.593	-60.8283	-3.59897	-54.0397
		1349.77	545.434				-52.5608	77.0995	62.405	-7.88423	32.3616	58.1301	-60.1132	-70.2243	15.0898	-44.6452
		1174.1	544.631				-46.3341	279.759	42.818	32.7536	4.13093	153.376	-52.6614	-77.4724	-12.2136	-49.1849
		2118.75	543.222				-5.97136	24.3076	123.692	41.3778	11.3184	36.3033	-48.4112	-74.7525	-10.2706	-49.4232
		1073.11	543.063				-29.5628	72.491	107.912	22.2916	64.3083	69.9647	-56.7875	-73.0776	-16.4762	-48.3097
		1245.54	541.718				-28.8703	84.7265	100.265	41.0153	2.33854	54.1199	-64.9362	-75.3397	5.44871	-49.4334
		1369.4	541.311				-48.6952	20.5728	91.1945	-22.8209	5.73419	44.9033	-51.8931	-69.2781	-0.11054	-61.1251
		1425.82	541.176				-24.7182	71.466	82.2733	-7.2922	-12.8735	-7.20199	-60.8094	-52.201	-16.0314	-4.62591
		1456.97	540.514				-35.2501	65.867	81.5586	-3.12256	2.44922	-7.05113	-63.3492	-72.1063	-14.4122	-43.2031
		1209.95	538.583				-43.9265	145.175	73.6676	-15.6168	7.65586	5.01251	-54.6166	-74.0184	-22.0763	-22.5898
		1125.59	538.152				13.0669	137.482	68.089	-27.4476	24.0164	50.834	-59.6995	-76.7292	-23.3018	-26.3703
		1366.53	538.103				-36.0286	67.4023	59.8251	28.9314	-3.40271	-10.9923	-50.1216	-78.8252	7.99723	-31.6084
		1183.92	537.353				-38.961	84.9608	55.7345	7.69906	-5.82499	46.9198	-45.2049	-68.9425	-16.4426	-32.2854
		2041.21	535.263				-43.2139	77.6809	31.3133	-9.17945	25.6471	40.2114	-49.4637	-69.0641	-11.7241	-58.4009
		1053.96	533.996				-64.2326	-22.3051	112.571	26.0774	23.8325	-5.31803	-46.5758	-68.1303	-5.02717	-35.2888
		1064.08	532.754				-7.38669	27.1048	86.8859	6.20835	-2.60816	19.1506	-42.5592	-77.2704	-0.225522	-34.2187
		1312.77	529.827				-31.5411	31.3952	64.7212	25.0872	-28.0645	8.41775	-56.5763	-78.9741	-6.61499	-3.40382
		1211.98	528.965				-33.0889	35.1075	55.8667	12.031	7.36321	87.6817	-41.3849	-75.8851	-24.0012	-49.5315
		1272.92	528.375				-13.4286	108.67	53.5669	39.2412	19.9661	18.4166	-58.074	-78.2583	-6.86197	-29.9897
		1502.5	522.042				-23.1156	40.9782	100.359	-29.1393	-5.63489	22.2434	-18.2749	-66.6867	4.21151	-43.995
		1291.41	520.366				-27.8038	135.144	82.0852	-2.3085	-2.26272	1.2583	-49.053	-77.5647	-12.6485	-22.5422
		1575.04	519.604				-11.5423	20.7831	69.2333	19.2344	-24.0489	23.5087	-60.5619	-59.915	-21.046	-44.5497
		1453.47	517.226				-16.0172	102.528	131.066	6.0237	8.16518	44.9947	-11.6288	-74.7823	-18.1011	-36.0793
		891.25	515.572				-39.1467	95.7831	130.714	4.92161	13.3566	-12.0508	-55.9049	-80.609	-15.1517	-50.7768
		1119.15	514.728				-15.079	67.865	116.7	2.15375	6.67718	30.4152	-61.608	-76.6859	-16.5239	-8.98748
		903.33	513.804				-24.1858	48.4759	92.0568	-10.2671	-26.4076	2.11571	-61.8455	-62.6373	-22.2836	-36.8311
		1183.57	512.091				-27.2913	-15.8743	87.6843	10.9325	12.5299	14.1443	-61.0548	-78.8771	6.3175	-35.3428
		954.839	511.689				-32.2778	31.4892	85.1095	-5.07539	10.6668	55.2226	-56.1041	-67.0726	-16.9782	-41.8823
		1769.19	510.823				-34.8098	93.7755	77.5514	5.38165	10.1807	9.14411	-53.8924	-76.5332	-16.539	-32.3591
		902.215	510.191				-51.3152	-7.21265	68.7116	-9.8522	-15.0352	1.50973	-64.286	-79.6672	-13.7847	-53.5524
		1365.46	509.594				-31.2758	89.6308	56.1105	28.6001	37.884	-0.926867	-63.5242	-75.397	-17.1862	-57.7134
		1163.47	508.069				-35.411	49.5945	48.1812	-16.8004	36.0969	11.7346	-61.927	-68.6433	-18.9775	-10.7476
		856.169	507.801				-55.5714	116.536	43.557	-9.27712	2.4451	49.8969	-64.4715	-79.1418	-20.6965	-5.21368
		1095.26	505.762				-11.3647	31.5204	33.8126	-1.44609	17.4171	67.8318	-54.3957	-77.8143	-9.72292	-43.3516
		1786.27	504.194				-22.1218	23.7832	111.271	-22.8508	32.7527	33.2501	-48.2059	-73.1419	-6.06769	-29.7538
		1413.26	503.686				-27.8145	8.26687	99.9959	10.9823	62.42	19.655	-62.2095	-49.0851	0.720435	-57.0375
		1343.48	502.228				-34.4806	89.0882	88.0996	-6.72476	4.28137	53.9574	-63.7553	-71.4779	-24.2931	-47.106
		1191.67	499.621				-36.0305	56.9628	84.6877	16.9424	29.7791	9.65002	-59.8905	-80.3521	-22.6323	-36.5116
		954.554	498.466				-5.71875	36.9856	83.2324	43.3412	8.56114	27.9634	-65.919	-79.2263	-21.3656	-42.8396
		1116.14	497.31				-42.2237	112.153	79.0163	33.6513	34.6357	-14.4453	-55.641	-71.8735	-8.56137	-54.6264
		932.613	496.406				7.07487	45.3354	63.3704	2.93266	-3.1165	24.1604	-63.0491	-73.068	-18.9968	-48.7871
		2390.86	496.386				-30.7226	-19.2175	57.8168	-9.41815	-8.66069	6.55411	-65.1752	-80.5763	-19.8073	44.8655
		1948.16	495.95				-54.0188	111.423	46.5866	10.0288	3.38052	-2.69248	-51.517	-75.9846	-13.0964	-39.8217
		2006.93	495.871				-28.9348	122.309	123.744	3.99015	3.39308	35.9117	-65.585	-76.1444	-23.2394	-7.87329
		1106.34	495.849				-33.6422	22.1209	113.329	18.7542	76.0149	28.289	-34.3295	-66.0958	14.4124	-55.8951
		1053.46	495.332				-42.894	52.1846	104.112	-4.09362	13.6964	95.598	-62.3327	-71.4223	-15.0715	-35.6255
		1398.55	495.221				-17.2582	9.0372	99.7864	-25.1896	-0.0460418	33.7803	-47.9165	-71.8547	-24.8874	-31.6761
		1158.96	494.482				-24.3013	59.1483	97.4536	3.18804	24.5651	-2.44562	-59.1368	-66.7318	-1.54631	-56.645
		1026.3	492.314				-34.7875	21.3263	91.333	24.8029	14.8985	28.3753	-54.3898	-67.9092	-26.3208	-36.5938
		1156.92	491.826				-51.9467	84.9751	89.2018	23.4102	37.9735	86.1198	-58.8003	-80.0898	-27.0028	-30.9815
		873.615	491.16				-52.0298	20.5603	75.1037	-15.0452	5.8457	11.9464	-52.4836	-75.8431	9.32861	-40.2315
		951.136	490.89				-21.9722	26.7985	68.1564	-2.59222	19.4544	0.96014	-56.7925	-60.8984	-14.3086	-52.9181
		1175.07	488.773				-23.9674	89.7362	66.2206	-28.3499	5.87964	198.229	-62.3145	-78.227	-10.9098	-45.599
		1220.2	488.747				-34.6124	79.0699	112.142	47.5641	19.3516	2.20511	-65.2583	-76.3064	-21.9852	-43.8949
		1012.04	487.661				-39.9766	109.443	106.371	-19.3196	-9.96261	44.8809	-51.9177	-55.5413	-17.1665	-36.3766
		1199.14	487.179				-43.839	69.7052	94.028	-28.0844	-15.1545	2.88016	-56.1007	-78.3864	-25.3719	-24.3426
		1134.27	486.095				-17.476	85.9602	83.4552	5.07375	33.6502	6.40122	-50.5763	-70.35	2.28707	-18.5928
		894.179	484.149				-18.4907	50.6619	73.9812	-6.42229	29.0348	9.18322	-61.274	-74.0668	-2.41019	-38.765
		895.174	482.231				-18.9258	4.31918	67.5306	-3.88674	10.5622	-15.7339	-60.2393	-78.8719	-26.541	-24.6684
		1021.56	481.879				-23.2832	74.086	45.9464	-7.2369	32.1471	11.4547	-50.4602	-70.005	-26.8587	-51.6869
		1107.49	479.125				-47.2619	66.8144	118.259	3.68072	1.83741	68.1335	-60.1708	-70.1393	6.83455	-47.7678
		952.281	477.966				-57.4111	51.6901	89.4118	2.36814	32.5501	7.03615	-52.3188	-76.3159	37.6759	-54.1832
		898.792	476.924				-10.8731	72.8081	32.0562	34.6525	-5.43675	-1.98339	-56.4246	-73.8489	-28.6004	-51.4802
		1097.85	476.101				-23.0725	64.9668	31.4013	-28.1904	10.0397	3.11229	-56.181	-77.5896	8.599	-42.0181
		899.041	475.618				-26.0947	57.3559	94.2157	11.0499	1.39246	54.4612	-60.1947	-76.3492	-19.6659	-50.3375
		1165.8	475.423				-43.5187	82.6794	91.3917	-14.0881	19.6418	26.5249	-50.0695	-76.6889	-20.8645	-42.3967
		1052.19	475.362				-58.3993	93.3231	67.3567	6.89278	14.9717	9.30208	-33.9402	-64.6359	20.8038	-56.9825
		898.781	473.21				4.81788	81.7109	62.9392	-15.0775	-0.173308	0.76509	14.9815	-68.4151	-16.342	-56.0181
		1137.47	473.011				-27.3821	30.8595	60.1438	-25.8369	8.03173	-0.212192	-47.5657	-65.8039	-22.1607	-24.4184
		1386.79	469.464				-12.6636	120.979	42.2	13.4881	23.456	79.5897	-46.1303	-79.7165	-23.3071	-49.266
		1202.3	469.402				-21.4971	2.6495	90.8202	11.31	1.93804	22.0972	-56.7268	-78.0027	-16.654	-36.4534
		1130.15	467.852				-22.3078	-24.2791	81.1138	32.5274	-22.6422	-1.30173	-57.043	-76.7807	-27.2921	-40.4011
		986.148	466.338				-31.7658	66.0483	79.7216	-1.8197	25.4377	48.306	-64.8986	-80.3566	-24.9036	-43.8931
		1461.58	466.183				-32.7682	44.414	76.0055	12.4449	-21.6759	-12.8854	-53.2388	-61.2488	-2.19233	-52.3899
		1249.43	463.932				-34.8952	24.006	74.8171	-18.7923	26.1048	-17.9689	-47.8607	-78.1647	-24.7606	-27.7585
		1108.33	463.162				-39.7867	33.6837	64.4618	-4.84585	23.1973	-12.9524	-64.1396	-78.1863	-30.6005	-25.3517
		1076.43	461.971				11.0954	163.142	53.1835	40.9025	31.414	-4.16754	-55.5976	-76.0953	-16.359	-15.5595
		1359.81	461.651				-7.59727	44.7199	51.3175	-17.9947	2.62954	-3.21718	-52.7072	-69.829	-25.1423	-48.4716
		1250.68	461.353				-10.5404	51.5139	51.2963	5.21784	26.4149	26.2806	-37.8837	-77.6567	-30.9943	-41.0382
		1364.74	459.409				-24.4623	23.4239	31.1881	-14.0116	9.8592	7.94283	-58.0627	-80.075	-14.2882	-53.8906
		1278.16	457.699				-32.476	48.3399	114.372	18.8493	38.6356	91.9591	-54.5886	-72.3493	-8.79776	-39.1966
		2308.86	456.53				-41.6418	138.692	97.6066	8.93633	33.7181	4.74127	-63.2069	-75.8879	10.643	13.8888
		1476.31	456.05				-57.2773	69.1581	92.4205	17.8312	20.0466	-7.24669	-60.3675	-79.7004	-11.8357	-11.3816
		1022.76	454.225				-6.33728	-18.8087	86.8661	-25.2176	45.7366	-4.80755	-61.0477	-77.8291	-27.6375	-39.5823
		1413.78	451.693				-10.7199	43.0194	86.6385	-0.481277	44.5971	-8.00657	-57.4981	-63.3275	-23.2243	-45.1121
		1584.39	451.535				-32.4483	0.700001	85.5185	13.9353	-14.087	3.0554	-56.3529	-80.5906	-19.0074	-56.9578
		1079.79	451.406				-34.5869	-0.736541	75.5854	-0.498645	9.4536	16.3716	-49.782	-58.2267	-23.3268	-43.4471
		833.784	450.61				-51.9834	49.5337	75.2733	-13.2178	20.3471	10.5425	-52.6396	-76.9306	10.8604	-53.1343
		1012.6	449.877				-24.2031	70.8402	66.8598	1.73734	-4.66476	18.5289	-57.736	-55.5043	-27.3394	-47.3348
		1269.28	449.16				-29.9981	69.9199	65.7275	-0.67385	-24.5986	3.57351	-56.9856	-80.441	-14.5302	-56.3756
		1175.75	448.99				-32.6685	52.9707	63.1652	20.3287	8.14401	56.7805	-56.0545	-69.8269	-12.0093	-51.6396
		1334.76	445.37				-38.9414	24.4801	61.1828	-14.104	-4.452	24.6409	-38.518	-80.1868	-19.2407	-33.5957
		1123.27	444.23				-46.1041	-0.297411	58.7243	-20.2657	3.99985	29.8463	-56.9972	-63.5148	-5.35396	-56.6186
		1287.57	443.711				-46.36	121.909	54.2731	-0.627721	2.89612	47.0265	-64.2213	-73.1873	-19.4979	-45.7333
		1098.91	443.558				6.13787	68.3317	42.774	2.14208	-5.08575	51.5395	-58.4497	-69.6805	-4.18334	-42.2014
		1092.63	441.746				-19.8463	37.5192	36.63	-13.2935	46.6712	72.9173	-64.3097	-67.1981	-29.7049	-53.5598
		1714.73	441.604				-24.6056	13.2589	130.444	-3.96427	41.6725	24.7146	-60.1367	-74.6385	-22.0903	-47.2971
		1395.03	440.62				-26.0348	73.2894	117.965	17.855	15.2011	30.3461	-51.0036	-77.7191	-21.7121	-43.4704
		920.994	440.602				-30.7909	66.5541	112.574	24.1978	2.57453	58.3719	-51.8355	-67.4018	-17.5379	-41.0234
		1236.45	440.395				-35.1278	48.1146	81.3163	-1.29033	-2.95596	16.7693	-50.706	-80.0494	-30.9969	-17.5735
		1177.03	439.935				-9.13338	100.812	79.6659	-12.3897	26.079	55.4167	-59.6508	-72.7046	-18.7793	-55.9501
		1349.19	439.882				-23.0562	75.3255	78.5926	20.6983	19.1738	24.583	-58.6985	-76.0248	29.4501	-54.6187
		1089.11	438.502				-25.4118	42.3577	145.942	20.1002	5.24872	-8.07819	-52.714	-67.5504	10.761	-51.7877
		1401.99	436.928				-30.9145	61.0749	105.014	32.0979	36.1613	-0.307177	-66.0973	-67.4452	-12.2563	-55.2823
		1073.75	436.705				-34.8877	-12.9604	81.9238	-17.9507	20.683	15.3283	-38.6355	-77.2758	-31.5934	-33.2801
		1180.24	436.229				-35.0189	85.6508	79.4573	5.77916	44.649	1.32332	-53.6647	-61.9801	-9.80121	-53.2496
		1028.34	435.468				-39.4574	38.8191	73.5063	16.0149	3.92677	11.1043	-35.1625	-73.7563	-16.3529	-21.8617
		1393.58	432.265				-64.0169	52.6664	72.1524	-5.20849	-23.5008	5.68248	-52.8936	-73.8525	-17.1824	-45.3508
		1185.1	431.757				-35.3253	123.855	70.6017	19.9258	17.3203	-9.80113	-53.2531	-70.013	-2.57056	-53.3648
		1089.64	431.551				-36.4663	35.9038	63.8223	-5.19474	-17.4108	10.9717	-58.3475	-78.5746	-15.5424	-47.0443
		1131.05	431.307				-40.2615	29.7147	103.341	-11.7922	21.8021	-7.94156	-64.4761	-72.6764	-3.90458	-11.8988
		1380.06	431.075				-41.7942	43.7005	99.7469	56.8309	-1.64611	-7.34625	-54.2423	-68.7187	-24.2879	-59.8854
		1059.64	430.96				-42.8022	49.4619	78.0784	17.4728	-10.1248	29.0458	-55.1739	-60.6612	-3.57401	-29.7245
		965.96	430.791				-44.106	59.7935	71.8253	-18.4499	-5.24506	12.0363	-61.8352	-65.3721	1.06236	-38.9223
		1209.81	430.561				2.96988	-21.3846	130.598	5.46043	-2.93284	3.0554	-56.0256	-74.8353	-19.063	-54.7121
		962.879	429.473				-5.64206	-4.00343	98.9207	14.7513	-19.6452	9.45345	-59.6681	-81.0468	-10.3118	-51.1615
		1292.13	429.218				-14.2325	36.4035	93.8336	12.6911	25.9132	19.1018	-63.7023	-60.9207	11.7569	-49.4698
		1551.21	428.999				-15.624	11.753	91.893	22.118	27.056	30.6829	-48.1733	-79.8311	-1.73353	-33.7815
		843.675	428.571				-24.5697	31.1593	78.7653	93.7579	-6.47744	-15.2016	-48.2919	-78.7447	-11.7847	-52.5394
		1213.71	428.018				2.04265	65.7871	69.9983	22.6927	10.934	9.08113	-59.5518	-75.656	-27.215	-8.0584
		1276.12	426.466				-15.8823	59.5902	65.1774	49.417	-1.89756	11.3755	-58.3509	-67.5454	-16.5477	-13.6861
		1482.71	425.612				-45.0761	46.8989	59.6705	31.6168	12.5629	25.1347	-62.2027	-72.7842	-21.0233	-10.2201
		1349.62	425.295				-48.5666	42.4461	54.4658	-10.748	26.7084	2.8507	-54.5166	-80.439	21.1275	-48.2847
		931.898	425.228				-21.9172	22.2371	32.1212	46.2437	12.1217	-11.1157	-64.1854	-72.5242	-9.23613	-52.4798
		1054.8	425.106				-42.1662	94.8263	127.94	24.2613	14.4021	53.934	-54.5754	-79.1692	-11.9692	-37.9452
		1297.24	424.688				-43.2148	0.684294	103.048	-16.3544	15.977	2.7735	-61.972	-62.8879	-18.7691	-49.1514
		1062.86	424.617				-25.8434	54.3704	84.4225	-21.2866	32.3955	18.9179	-56.627	-71.01	-20.5494	-48.9613
		986.134	424.599				-28.3143	31.0022	83.9695	37.6257	-8.73249	8.46245	-55.7385	-74.7404	-6.72354	-48.3136
		1181.19	424.152				-32.0794	16.7562	73.6857	8.31054	7.64391	9.40824	-56.2305	-65.7514	-25.8246	-39.081
		1271.81	422.939				-40.9867	9.92286	70.0987	16.4468	-26.1013	3.24334	-48.508	-70.326	-16.1986	-49.5963
		1619.9	422.891				-48.4144	78.4414	69.5074	14.2729	-45.4678	3.39725	-62.7477	-77.3603	-15.6003	-53.2908
		1008.61	422.205				-55.2798	53.2485	47.1363	21.0514	-12.6705	19.1546	-43.0771	-62.8382	-22.1051	-47.8616
		1372.37	421.985				-16.1513	14.968	43.2251	-1.39788	38.8461	3.1575	-54.3714	-75.7591	-22.1474	-55.473
		1113.5	421.763				-29.0472	51.3744	30.0736	-7.85255	21.3357	-10.6418	-58.8112	-58.598	-19.3035	-31.3496
		1286.04	421.736				-29.6348	165.813	107.974	-31.4561	13.6557	12.4239	-18.5989	-68.5246	-19.1643	-55.9423
		1263.09	420.645				-30.7931	102.232	87.9023	-4.79611	1.67203	50.7507	-53.7515	-69.6729	-15.8068	-56.4486
		1736.67	418.267				-31.8626	34.4305	82.5404	-14.0363	-33.1229	11.0941	-59.1976	-80.6399	20.6033	-47.1109
		1545.14	418.222				-35.5214	65.9974	81.4748	6.16597	17.9469	13.3291	-58.337	-72.9896	-5.6244	-58.8618
		1095.62	417.069				-35.9557	25.6642	64.4326	-6.35754	-4.68129	30.8597	-62.8467	-59.4651	-14.0185	-57.0614
		1234.3	416.946				-37.6359	59.2859	64.2139	-7.31026	6.47271	-4.90507	-57.2353	-72.3591	3.56322	-33.2967
		1305.34	416.917				-40.2552	-4.16364	57.2702	8.24677	-6.0016	5.7795	-58.8331	-71.2426	16.6417	-57.7236
		949.489	414.23				-49.9168	-6.56372	45.0615	15.2983	-3.53641	-0.27924	-53.3979	-73.7926	-25.6771	-47.216
		1936.32	413.38				-26.2822	-19.41	33.3101	10.4648	-12.5528	19.3248	-51.4703	-81.0858	-8.73006	-46.6585
		1525.94	413.334				-28.2955	153.47	152.258	-15.4185	45.0172	2.2747	-57.3109	-77.0775	-19.7044	-45.0084
		1029.91	412.648				-31.5076	39.9648	139.757	-31.3862	13.1551	11.4771	-61.9302	-64.9094	-6.46445	-55.1
		1090.52	411.688				-35.0354	5.1317	110.775	-1.11819	-13.2938	15.6981	-61.313	-71.0028	-5.20872	-57.474
		1066.58	411.287				-53.724	19.2227	87.949	-9.02869	14.635	8.48379	-53.1331	-77.4275	0.532832	-54.4512
		1118.24	406.451				-5.5992	-34.7464	73.0835	-7.69777	5.14556	6.96351	-61.0505	-73.0159	0.262018	-51.0007
		926.493	405.857				-20.8231	17.9132	66.8899	-25.9974	13.9336	-7.35691	-55.9324	-76.5371	12.6956	-31.7505
		1259.4	405.535				-38.2141	65.8957	62.3836	0.669161	-9.85342	23.1557	-49.8072	-71.8313	4.38588	-22.7541
		1141.2	404.298				17.168	25.1401	61.198	6.59572	-2.68593	29.7823	-50.6701	-78.988	17.5177	-30.6032
		1550.5	403.217				-3.56909	63.6141	148.848	25.484	0.126805	12.3838	-58.6289	-74.5809	-21.6168	-59.135
		2041.16	402.261				-10.1054	26.9352	63.0279	18.123	14.2992	7.54105	-55.0692	-77.4249	-27.3122	-52.0606
		1161.6	402.166				-15.7713	42.4042	46.9414	16.5887	41.5325	88.1785	-60.0531	-78.732	10.2439	-38.2051
		1521.7	401.991				-24.6617	53.6369	42.8431	7.97402	4.20015	23.1638	-64.5781	-78.6581	-6.16867	-53.2894
		1353.78	401.71				-56.097	41.3706	97.4791	14.1793	36.7807	28.2346	-56.3022	-77.2956	-25.1741	-20.8646
		1058.13	401.346				-7.64187	67.8585	84.6752	9.3904	45.8072	135.239	-64.5747	-77.4262	-23.7092	-49.9285
		1631.17	401.287				-21.0806	76.4326	79.1194	-0.142676	-5.64797	-9.46488	-61.6645	-67.58	-22.3861	-35.4891
		1115.07	400.816				-45.079	61.5605	66.3648	-1.9328	7.01953	45.1618	-47.2158	-77.0381	-16.5908	-60.0669
		1157.63	400.595				-27.5511	77.9641	64.8344	14.1761	-3.09137	60.8273	-61.8466	-73.6804	0.788895	-27.0522
		1077.34	400.105				-37.902	78.692	61.6501	25.5079	8.81825	7.73102	-62.1091	-79.4951	-13.3082	-51.9816
		1461.42	399.952				-17.6413	55.8485	53.7322	0.58788	12.5337	28.7736	-56.5556	-79.7635	-28.5184	-29.4738
		1056.1	399.853				-28.5187	115.568	49.0649	-25.7292	8.43007	9.42094	-59.221	-77.1997	1.30858	-41.7035
		1552.94	399.309				-30.707	75.1832	146.03	-4.35469	-10.2279	-12.0696	-50.4114	-68.4842	-28.7022	-29.154
		1020.22	399.137				-36.0038	64.8007	128.162	31.078	14.2979	19.4071	-60.5219	-75.3861	-23.4436	-31.8584
		1625.9	398.593				-45.6702	78.4941	105.51	29.4109	9.27761	20.1335	-50.2967	-77.7962	-11.3939	-54.2315
		1518.52	398.49				-16.8768	60.4024	93.5822	-26.7317	-20.9896	26.2379	-53.0364	-79.0474	-7.49097	-22.2199
		928.474	398.238				-32.5935	56.067	84.6704	14.9702	-18.7929	80.9479	-54.7099	-62.2033	65.2664	-20.3583
		888.236	396.759				-51.7382	55.7874	78.5471	-6.63459	55.9347	6.58205	-50.61	-77.9698	-2.15186	-24.7664
		1289.2	395.729				22.6408	78.7984	72.6688	-6.84967	-44.8188	2.08777	-62.8201	-62.7726	-17.7104	-54.2375
		1139.51	394.547				-18.9766	52.2214	70.5092	6.28949	4.79996	-20.598	-58.7106	-74.1079	-5.14367	-22.7224
		1141.34	394.518				-31.4442	93.4146	67.3155	-28.144	-0.663935	23.5534	-56.4954	-76.1086	-19.1288	-50.5438
		2224.27	394.496				-34.9308	79.8797	55.6478	-29.7394	19.2211	66.4319	-64.2316	-69.2567	-6.75947	-44.2976
		1124.58	394.455				-40.3129	107.783	109.981	1.33441	20.8466	-9.26068	-56.6471	-78.6475	5.09241	-56.871
		1279.61	394.428				-30.8163	58.33	106.655	0.330699	14.1313	46.0533	-63.5304	-76.298	-8.75653	-39.0443
		1226.38	394.428				-38.943	74.697	102.741	-18.0066	26.2276	37.8312	-56.1353	-73.5144	-19.2154	-57.7314
		1143.18	393.364				-40.6267	71.0906	87.8994	-13.009	11.6949	10.833	-47.9561	-54.9851	-15.7413	-38.3729
		941.588	392.215				-41.6213	55.0914	83.0058	11.0378	-0.709979	24.2183	-59.1094	-71.0306	-8.39532	-5.58602
		1066.71	391.752				-27.5279	111.536	69.6127	-11.7539	-9.49846	-20.8489	-59.7166	-73.1915	10.0771	-46.3842
		1017.54	391.511				-33.6765	89.9503	61.4254	34.9692	14.214	27.4951	-51.4241	-69.3585	-19.1171	-55.2477
		1311.67	390.758				-42.1006	58.1222	59.7943	19.2216	-2.31675	45.9471	-47.3842	-75.5211	-24.1763	-60.5923
		1934.92	390.449				-48.311	93.9144	31.7664	23.3231	5.3938	20.9898	-30.9294	-64.5482	-20.0513	-50.597
		1182.15	388.551				-60.7064	52.9134	102.933	13.5782	19.2182	-6.03626	-50.2931	-79.5506	-15.3291	-45.4615
		1369.92	387.873				-62.4302	51.423	89.5284	-18.6407	26.301	-6.58738	-62.6541	-80.2666	-5.37817	-35.6453
		1237.82	387.17				-36.7622	54.227	81.5974	-10.9669	10.3879	-9.54615	-57.7339	-80.4029	-9.92716	-15.2157
		1087.34	386.671				-41.4428	77.2063	79.5648	0.323196	54.0718	-9.60304	-46.9257	-46.3872	20.3117	-51.1354
		1011.4	386.405				-2.06814	104.246	78.9168	-6.54469	1.93573	22.3115	-59.6194	-77.4454	-2.42986	-56.4888
		999.49	385.653				-24.1256	64.8952	67.3586	25.0682	-2.02627	-10.1303	-63.6067	-79.7621	-9.74447	-36.3857
		1201.48	384.952				-29.8704	61.3397	34.9282	-18.1476	-28.9906	29.4024	-62.1473	-78.5152	-3.53467	-44.9474
		1075.11	384.578				-36.9297	93.9687	33.9713	-3.35709	35.98	12.7195	-55.1463	-68.8659	-3.4594	-54.0365
		1778.45	384.485				-18.1044	65.0419	144.149	-9.5946	13.8818	24.9279	-55.7788	-79.1688	6.33036	-17.9511
		1280.61	383.95				-27.1113	51.0499	114.853	-1.82762	-1.16218	84.9434	-56.8718	-79.4498	-7.2194	-54.3271
		1166.16	383.46				-38.7979	65.291	108.09	-6.92567	-15.4	-3.2248	-42.2047	-75.6424	-10.4518	-30.4992
		1284.17	382.021				-43.4812	63.4447	86.4557	1.2202	0.339774	33.408	-62.9205	-70.319	-1.54971	-30.5602
		1222.71	381.905				-45.1416	123.011	75.5175	27.8641	-18.8222	29.4192	-56.6862	-77.7865	11.3688	-29.0405
		1280.59	380.545				-4.17857	469.471	54.7532	-21.414	-1.38916	2.88829	-54.6564	-72.6137	-21.63	-29.2799
		995.24	379.952				-21.2772	139.2	133.21	2.91376	18.8121	85.6428	-42.1	-74.8694	-0.962695	-32.6937
		1330.73	379.805				-22.0908	78.7683	126.152	-8.75303	11.0015	103.942	-62.6783	-73.7494	-11.4715	-39.9469
		1118.33	379.679				-38.2001	90.8647	117.563	-10.3852	0.694739	73.6508	-59.3669	-71.4035	-3.72265	-54.9208
		921.917	378.338				-42.7655	65.1914	112.662	19.2247	20.317	24.6663	-22.8582	-77.5027	10.9565	-42.4246
		1487.69	378.276				-43.1854	51.2949	85.6972	-29.0149	31.2677	37.2806	-60.4014	-70.5077	-18.392	-51.8131
		1440.97	378.251				-45.9271	96.5945	79.828	-19.7135	39.924	64.6282	-55.7296	-70.8586	6.7676	-49.3689
		2485.55	377.897				2.29197	112.797	56.9417	1.85809	39.6526	80.3826	-53.8223	-79.6681	-9.12682	-46.7791
		1177.56	376.081				-40.1374	61.4196	114.435	1.13211	-40.6304	-10.0653	-49.8036	-32.1983	1.50905	-42.0434
		1028.42	375.645				-48.3453	67.573	98.9793	11.3577	-1.69432	-19.067	-49.8935	-76.5978	-22.9368	-58.4908
		1115.71	374.988				-28.5212	72.2814	93.3493	5.29926	-14.2306	66.7743	-54.7466	-77.3459	-4.78472	-32.8841
		1166.47	371.68				-48.8779	49.8595	86.1883	-1.57294	25.7723	40.216	-54.3324	-67.3422	17.9194	-59.7355
		1900.07	370.273				-51.5147	145.577	156.117	22.3763	5.85214	-5.49784	-60.4863	-60.8157	13.8606	-60.1621
		1592.63	369.516				-37.5547	87.9018	151.587	-3.55509	-13.2452	46.3468	-47.8901	-77.1252	-4.36148	-31.3905
		1032.18	369.303				-38.1604	60.7913	124.293	-16.8872	17.8796	2.03241	-58.5911	-55.4595	-0.972908	-16.607
		1017.74	368.87				-43.708	50.0312	98.7663	20.665	14.8756	102.549	-54.2038	-79.6257	-12.3497	-41.8485
		1247.79	367.771				-45.8362	91.5361	92.8502	9.44625	-6.51514	210.469	-61.9088	-41.3798	-17.5935	-37.8162
		1039.72	366.79				-29.7199	49.7262	86.5665	3.52844	25.9747	13.8487	-54.8308	-76.2172	-9.96044	29.0418
		906.306	365.922				-38.2855	53.999	76.3543	-2.3656	14.9511	5.82471	-62.1237	-77.7344	0.462859	-23.0637
		1351.37	365.599				-47.1258	128.172	66.5334	-3.9023	58.0069	-16.3348	-61.1582	-60.8897	-7.74968	-55.5615
		964.889	365.547				-16.5905	91.5652	63.4925	-11.2823	18.1048	12.3223	-34.8133	-70.9113	-28.5921	0.603401
		883.141	364.965				-37.7792	146.641	55.4141	-4.58992	13.3222	25.2108	-57.173	-55.5097	-19.9265	-56.8351
		1028.15	364.261				-37.9888	84.6614	53.1982	11.4498	-0.974297	-14.206	-48.6316	-77.1556	44.3472	-56.1302
		979.682	363.371				-46.0347	62.6861	105.101	-9.1511	20.0559	4.62799	-49.7146	-79.7204	8.18483	-50.0695
		1309.81	362.101				-14.0754	106.677	90.3105	-20.7509	-1.21539	-5.58876	-54.4435	-70.8898	11.9948	-39.7361
		1352.62	361.892				-49.2598	130.618	83.3447	31.4464	11.1546	-8.17318	-62.4695	-70.3192	-12.0135	-33.8192
		1155.2	359.953				-18.942	278.689	83.0106	-4.1913	-12.5053	71.7318	-58.5917	-62.5082	-21.2355	-33.644
		921.945	359.791				-14.0266	52.308	81.1932	-7.51798	-9.1677	52.3137	-64.9091	-74.513	9.63195	-40.6352
		834.788	359.505				-22.494	58.1846	78.4067	13.6838	5.93346	-9.4156	-52.2273	-70.0164	-17.3046	-52.2161
		1106.07	358.62				-36.2669	72.6449	74.2744	-25.3726	33.662	14.2474	-44.7887	-62.4415	26.5552	-40.297
		1880.16	358.228				-59.1955	56.7198	72.6295	10.328	55.0172	47.4806	-58.3274	-63.7184	-15.73	-45.3201
		1039.95	357.836				15.1481	53.1293	65.9188	13.3884	18.3019	-1.10058	-60.8144	-78.2993	-22.2299	-51.9425
		1022.96	357.272				-10.4654	54.6177	59.3711	-8.99841	-44.3797	-12.5862	-59.445	-76.1785	7.50326	-20.4651
		1779.77	357.213				-29.6224	83.9174	57.2673	6.69006	-44.6768	0.427308	-52.8556	-76.4819	-16.5644	-32.376
		1212.47	356.845				-35.2905	58.8028	55.6487	7.07743	21.5442	20.5083	-63.7872	-67.5471	-24.2474	-21.537
		1708.94	354.743				-54.7821	53.3497	52.9592	13.7737	-1.88247	12.5925	-37.2345	-73.6671	-12.355	-42.2758
		1246.22	354.505				-5.53066	111.95	51.5439	-25.0694	1.46622	39.6146	-62.4986	-54.7657	-22.2314	-42.7941
		1638.78	351.941				-19.9547	63.5746	125.802	-2.1672	51.5761	24.9325	-63.8375	-71.0464	-13.068	-55.0287
		1038.49	351.819				-41.3312	101.739	91.8443	-16.4719	23.772	-4.60793	-60.5096	-79.8637	-14.6762	-50.7669
		1096.52	351.696				15.218	84.4301	81.7684	2.99157	-11.0662	60.2675	-59.675	-78.8799	-24.6918	-54.2291
		1152.69	351.467				-0.552521	105.448	62.0688	-17.8967	-37.9792	27.877	-54.3452	-70.56	-20.7385	-37.8448
		1556.98	351.104				-12.8707	79.8584	59.6367	-17.6991	21.5801	88.8586	-58.4941	-80.046	11.0704	-33.1151
		1035.43	350.85				-14.6458	237.32	55.7658	-25.3664	-45.1762	90.2885	-56.3623	-79.708	-21.4197	-56.7406
		1559.66	350.577				-25.6182	66.8936	39.5102	15.3711	25.1381	43.9991	-49.9315	-80.558	-17.0969	-5.90053
		1361.25	347.918				-28.9541	51.1877	35.6431	-0.87212	9.41858	-3.59357	-41.9611	-78.8509	3.50006	-41.2861
		1341.34	347.803				-36.0887	94.3037	119.346	-10.1908	-4.35002	53.2904	-56.5851	-73.9072	-24.4312	0.373511
		1791.49	346.823				-51.5304	486.457	98.2526	-19.3461	32.0669	7.63298	-57.1573	-77.5465	2.49661	-40.9187
		973.242	346.569				22.2157	101.722	94.5854	-11.2276	21.0692	2.57591	-58.8577	-67.6979	-16.0118	-44.88
		1114.57	345.945				-22.4915	113.56	86.5304	-31.6643	38.0707	93.7999	-50.2469	-77.5159	-6.23449	-45.4297
		1489.91	345.629				-31.5329	64.5669	71.2573	8.30081	29.9252	23.9212	-51.1762	-78.9715	-12.8993	-55.5368
		1197.55	345.506				-37.7738	85.5345	69.2468	-7.12881	16.8073	-6.44719	-57.7986	-81.1243	4.66463	-28.1513
		1644.7	345.428				-43.6178	85.4367	55.4062	-9.1675	18.9801	-14.496	-57.2137	-78.367	0.421254	-45.7718
		1161.98	345.079				5.30429	120.878	137.005	-6.35754	47.6157	22.181	-60.1091	-78.9165	-10.4121	-48.9733
		956.263	344.978				-7.47711	87.574	126.712	1.9948	19.084	50.7284	-54.452	-67.3555	-13.9243	-55.6973
		904.095	343.128				-13.7584	132.256	100.659	19.7905	-5.35589	39.227	-48.7256	-70.7532	-18.9892	-8.50337
		1524.36	342.198				-26.1323	80.8289	90.3298	-12.8828	18.6641	5.34673	-43.3692	-79.0399	9.94361	-31.6821
		1102.26	342.073				-31.3668	72.8608	79.7059	7.61555	17.8455	6.63538	-59.8459	-79.634	-13.0041	-37.9869
		1964.06	339.476				-41.7395	89.9703	75.0365	-4.44153	-12.4207	29.1449	-64.2184	-78.9976	13.1052	-34.4341
		1034.98	338.994				-44.2934	74.2125	73.0281	15.243	41.6428	11.503	-57.2153	-78.2783	-8.15855	-54.1494
		1721.79	338.603				-17.087	119.201	70.8358	-4.49225	-5.18238	-3.64944	-57.8789	-80.849	-16.1926	-56.5325
		1127.38	336.561				-32.9333	72.4995	62.7167	-18.702	8.5852	85.0978	-50.3208	-79.4125	-12.4919	-41.7296
		1348.23	335.281				-33.6747	88.7289	60.2591	3.76673	-23.9564	44.3171	-51.8635	-75.3469	-15.6014	-50.8784
		1134.93	335.196				4.09849	165.919	59.6324	-11.8485	-12.0439	-15.7136	-54.5899	-77.5317	-14.7364	-30.3031
		1072.41	334.775				-20.5438	55.8734	37.5368	-2.2475	-4.23295	-7.67031	-61.7139	-68.2721	-13.8048	-38.6064
		879.007	334.165				-60.3502	69.0758	126.399	8.55786	-3.38535	39.7009	-61.185	-47.4644	19.2288	-38.6314
		1140.76	333.863				-7.42241	55.888	116.168	12.6327	-14.6766	-12.1072	-36.4843	-80.1043	-0.119617	-38.3486
		1193.14	333.498				-62.8442	93.4016	109.072	25.4114	44.1734	8.14804	-54.681	-75.7104	-18.5225	-58.5638
		835.626	333.059				-2.85121	49.862	82.4087	-23.0033	3.88325	80.505	-58.7525	-71.9682	-13.4296	-47.2068
		1068.78	332.041				-23.8233	70.4984	75.5394	-12.3568	27.419	82.362	-45.0537	-78.1546	-18.8614	-36.8487
		1432.94	331.678				-27.5	79.8788	66.5243	-6.69295	51.499	-6.09417	-50.8392	-73.277	-5.02528	-49.4497
		1518.67	331.314				-28.7959	135.797	65.4373	12.1155	49.0934	33.5822	-62.3725	-77.327	-14.9599	-46.9328
		1294.43	330.12				-31.3841	67.1642	64.8471	-5.79427	3.71709	52.7337	-64.6849	-64.0886	14.8969	-51.5998
		980.949	328.193				-39.1801	81.2256	57.9381	30.1304	-45.3676	75.5317	-64.3516	-80.4678	-7.5651	-39.1367
		1088.39	327.744				2.5054	55.8637	53.2984	29.0891	7.36357	43.9585	-58.1389	-71.0093	3.7478	-58.7641
		1588.99	327.454				-46.1447	54.919	49.8489	-14.763	14.4035	14.9331	-63.0739	-74.7344	-6.6513	-47.8298
		1139.77	326.612				-48.1145	74.0615	141.458	-14.5619	12.3093	29.0859	-60.8183	-75.3384	15.7177	-48.6944
		1404.58	325.798				-56.0375	102.489	121.375	16.0618	-7.90956	28.8833	-61.1124	-65.1074	-2.5229	-32.3827
		1491.64	324.371				-16.6154	67.635	99.2914	-9.28435	29.6156	15.9577	-62.1715	-78.3457	6.67229	-57.2123
		1787.54	324.172				-32.0484	58.9213	95.6852	12.9466	-9.56011	26.5991	-55.3153	-80.805	-23.4017	-59.9548
		1037.73	321.448				-36.3937	84.9294	79.2617	-4.37151	59.6635	27.8704	-58.961	-73.8248	-18.5853	-51.2288
		1056.02	321.039				-37.8839	109.898	72.2	1.46127	23.327	-5.62991	-61.269	-79.2133	-15.1135	-33.2843
		1006.65	320.859				-41.0066	97.8764	65.2388	-13.8832	-16.238	113.894	-50.8654	-76.6591	-7.80036	-40.68
		880.126	320.558				-56.9778	77.2629	62.9159	8.77655	-1.9161	45.2583	-52.4087	-71.3737	-21.2215	-43.6851
		2161.4	320.151				-11.6703	61.2821	61.4668	-4.16907	23.1345	34.076	-55.0737	-72.183	-22.3865	8.05334
		1161.34	319.034				-20.8884	60.8589	46.5346	6.97198	-22.1228	-2.45476	-24.2649	-60.4115	2.95465	-24.7886
		1266.98	318.593				-32.6271	93.7921	32.0566	-14.1126	-0.196124	-0.679499	-60.798	-79.7489	16.6353	-54.2872
		902.537	318.287				-44.0273	176.4	134.189	5.51503	4.24954	33.3791	-48.9285	-70.1758	-16.3382	-20.7207
		1320.53	317.643				-12.9621	102.906	110.782	10.7979	-13.7577	11.7443	-53.9236	-65.9535	-5.40011	-61.7305
		902.263	317.625				-18.3542	53.6791	98.3176	41.2033	-6.35548	32.224	-51.8614	-58.3112	-0.165005	-54.0193
		1062.58	316.584				-26.3281	203.876	85.214	-14.21	35.8049	-5.33429	-57.2993	-65.7037	-21.8762	-57.8259
		1202.44	315.74				-30.4707	106.879	81.8564	-6.63737	0.384634	70.6346	-20.6808	-72.1751	-17.7792	-56.7208
		1158.02	315.629				-33.5208	67.5679	63.9923	-17.2982	-11.4627	-0.780072	-58.1858	-79.8199	-24.0734	-53.307
		1075.11	315.594				-42.1988	228.197	60.4759	3.50385	9.47972	31.3575	-49.2961	-61.2052	-3.2423	-47.7473
		1121.54	315.338				-54.1609	113.399	60.2798	5.32468	7.60863	56.9623	-49.14	-56.4321	-5.47386	-26.8357
		1583.44	315.221				-10.9894	86.0203	45.1465	-21.8518	-7.13216	26.6742	-48.7907	-78.0958	-15.3775	-46.2848
		997.168	313.526				-21.6938	49.5433	100.411	14.4197	25.2224	27.8892	-51.55	-72.8632	-19.7895	-58.9386
		1351.58	312.456				-34.5735	106.209	95.9778	1.88824	10.5168	76.6355	-62.4679	-80.3905	-21.3104	-40.9941
		1452.88	311.03				-40.5692	86.8833	88.3588	9.19852	5.05347	32.5628	-43.1823	-72.5191	-16.7894	-51.7077
		1041.69	309.58				-51.9864	95.517	84.6959	-2.0013	-44.9563	-0.377273	-51.912	-78.3454	-27.2173	-44.3237
		1852.34	309.17				-15.2864	116.099	80.9281	9.31314	7.62114	50.8345	-66.2441	-75.0561	-0.463808	-51.4489
		1305.6	308.101				-16.9795	79.9174	79.3183	17.8262	33.5692	-7.32694	-50.4909	-69.0485	-1.09659	-56.4017
		933.274	307.365				-42.1998	55.5983	76.0016	-3.58051	22.5452	-0.35086	-62.6678	-65.9994	-4.52526	-57.1732
		995.054	306.871				-10.394	62.1897	70.5482	-7.25774	-4.81237	16.1725	-50.9599	-62.3487	2.75003	-47.2347
		1510.33	306.073				-30.575	77.5122	67.8984	0.669717	33.4307	20.0049	-56.5	-69.3598	-0.893857	-54.7445
		947.16	305.239				-34.33	77.7944	64.2223	-13.8836	32.6813	11.8474	-60.3527	-72.5502	-4.30021	-53.7982
		1102.95	304.885				-63.3472	94.9977	31.956	41.8808	25.2925	5.87753	-43.0113	-80.122	-2.74757	-35.2899
		1058.96	303.989				-6.41257	191.522	111.344	16.178	-10.9383	93.0608	-45.4011	-71.9786	15.3928	-56.0287
		1012.82	302.672				-16.5137	127.094	93.9355	-0.101827	-9.25876	-3.56004	-63.1705	-76.4713	-10.0418	-59.4372
		948.203	302.432				-35.6149	55.5289	87.5054	41.0241	34.0503	31.6394	-37.3847	-77.18	-21.9757	-37.8176
		1581.33	301.999				-38.1454	69.7943	75.5967	31.4507	0.296562	-14.1491	-54.2566	-78.763	-18.1461	-48.3034
		1122.36	301.299				-43.4614	61.9191	70.4005	52.8059	-10.8533	9.40266	-51.8865	-78.4238	-7.4887	-38.9061
		1157.61	301.191				-51.2733	82.6186	122.573	15.0794	-12.5899	14.4602	-56.2268	-71.7725	-24.5961	-23.875
		975.916	300.913				-56.2182	137.124	51.5109	-31.1845	20.509	9.87707	-54.915	-64.4558	8.93373	26.2602
		1592.56	300.606				-27.8856	99.2189	44.6412	-14.4976	-22.1761	1.76574	-23.7474	-68.9308	-20.0747	-17.8418
		1277.4	300.166				-30.7856	102.025	116.746	63.0448	9.03817	12.5651	-62.4064	-76.0165	-23.612	-54.1289
		1262.14	299.785				-42.0314	49.6517	107.464	-28.6456	-10.4374	24.4946	-65.3036	-79.5869	-8.71833	-49.315
		1065.21	299.327				-51.8276	93.2861	98.4	-30.9947	-19.8013	-8.00759	-63.1921	-76.0809	6.97714	-50.8431
		1018.15	298.68				-61.0989	93.9507	96.0005	24.4051	24.2994	-3.89122	-61.601	-68.2944	-22.3521	-61.5824
		1660.17	298.299				-42.2124	67.6904	94.5435	31.0789	34.6511	0.0961295	-59.4803	-73.8969	-19.1817	-54.3669
		1037.52	297.105				-32.6556	94.1578	76.0016	4.07115	30.9897	3.30734	-49.6574	-78.2977	-13.854	-41.3844
		1339.79	296.636				-9.25483	59.3949	74.5649	11.1515	-17.1503	-15.4713	-55.0783	-79.9211	-9.34393	-43.848
		1016.81	295.87				-28.5982	82.5488	73.3251	13.2762	13.4893	-15.2112	-55.2215	-60.7899	-17.5429	-44.7002
		923.46	295.656				14.5602	84.8876	65.0661	-30.8317	19.4706	-10.4025	-62.0383	-73.3498	-20.9469	-28.452
		1157.86	295.416				-9.45241	65.0058	63.6515	46.0196	24.0877	61.9808	-55.2465	-77.286	-20.9889	-43.4485
		2321.85	295.345				-22.6148	55.5938	48.554	0.891607	20.4333	99.465	-57.2087	-77.94	-25.0663	-29.1579
		1698.76	294.895				-27.9683	155.54	46.5934	19.2283	-17.1583	34.8506	-57.748	-76.3382	-35.4695	-56.7229
		922.458	293.347				-45.8554	74.9137	122.719	-2.70976	17.6489	5.93899	-54.5729	-70.0379	-7.9335	-45.0694
		1005.11	293.102				-18.5164	88.6982	89.2252	-6.15427	-30.6052	-12.637	-58.1662	-79.7678	-21.4799	-35.9175
		1049.18	292.915				-26.9151	85.7093	86.7818	5.97187	25.846	3.94075	-63.3109	-67.5709	28.3446	-38.1815
		1306.16	292.447				-28.8635	119.084	83.5113	7.9115	-34.0292	-6.61075	-51.519	-72.0667	1.94628	-17.8037
		1388.39	292.032				-30.6324	100.296	78.1675	66.5951	-8.24964	-1.2489	-47.9327	-66.7533	-15.1339	-30.4325
		1741.1	291.728				-34.0519	58.4249	73.4855	28.0606	13.7576	-4.82228	-65.789	-78.9069	-16.7255	-50.1488
		1621.37	291.649				-50.324	138.354	70.2209	29.3984	43.5543	-12.3063	-57.2265	-48.4413	-27.0792	-47.1165
		1042.88	290.687				-12.7452	73.5997	68.3368	-1.52126	-4.87402	7.55222	-57.073	-79.2795	-14.646	-41.8707
		1075.88	290.316				-25.4222	80.668	31.9875	12.2056	-11.0313	-2.09412	-59.9957	-75.1616	-26.1068	-40.8139
		1275.57	290.309				-42.5666	86.4011	123.732	19.7723	5.07788	29.6035	-47.884	-73.0349	-18.249	-60.5969
		1669.86	289.944				-47.3996	101.736	112.478	-9.27476	-4.25577	8.78449	-63.2959	-69.7826	-23.2239	-58.067
		1060.9	289.146				-52.52	73.9601	79.2752	11.2675	24.8018	-13.726	-39.0182	-50.0753	2.33586	-61.4674
		1101.5	288.991				-15.6828	77.3255	74.3307	44.4519	35.3689	-2.89768	-60.6027	-67.7855	1.25563	-51.1083
		1334.05	288.673				-32.6889	81.182	53.3434	-1.69202	-10.0594	-12.1138	-63.223	-73.9847	-26.3553	-43.3653
		1339.99	287.954				-35.6472	111.927	132.996	-2.34699	-28.5448	37.2242	-53.3544	-78.1472	-27.5111	-49.6587
		853.213	286.596				-52.1855	75.1879	132.915	18.3917	6.06742	0.935251	-56.5505	-63.8929	-26.1593	-49.6912
		1496.23	285.137				-29.6361	133.691	81.8706	-1.67604	-20.184	19.3284	-44.3031	-66.6967	-24.3525	-3.84139
		891.258	284.749				-34.8995	68.2094	80.5843	6.50721	25.2855	47.1108	-63.4746	-77.3082	-18.8867	-50.6636
		904.356	284.096				-37.4664	75.7013	75.8171	2.44108	-7.01262	16.3122	-57.5044	-79.2678	-2.34967	-55.5442
		1338.95	283.947				2.22008	53.7628	73.2786	59.6113	4.75371	25.3282	-61.1777	-77.1797	-18.5917	-35.9936
		1172.33	283.128				-22.897	71.3854	65.5796	2.86944	-4.97502	7.94435	-64.93	-55.4235	-14.2541	-49.6076
		1774.28	283.014				-28.8847	43.7121	65.0499	6.70743	49.1836	-20.2983	-65.3476	-79.7217	-14.7311	-40.2406
		1171.2	282.314				-35.8828	78.8006	64.6684	1.15476	40.2676	-12.4465	-54.551	-79.9758	-9.27017	-56.3901
		976.647	281.617				-52.1852	105.709	63.6247	23.6492	-21.0698	-3.55852	-60.3443	-74.59	-7.76216	-55.5629
		1146.53	281.572				-53.1749	94.4749	137.284	-1.98796	27.2506	18.5192	-22.055	-67.8749	-0.675618	-50.5751
		1375.03	281.205				-56.9397	96.0485	112.474	-6.23041	3.42733	18.4141	-64.1348	-78.3092	-3.05053	-40.2653
		1237.32	280.016				-20.2322	49.2157	100.303	10.2548	15.5849	22.7433	-58.0565	-59.5734	-8.76448	-54.4981
		882.352	279.493				-36.278	85.441	97.378	11.1865	-7.22585	10.1651	-52.9214	-69.0865	5.75659	-42.5586
		1781.75	278.847				3.96482	60.6183	94.5637	-4.18977	4.73059	-3.15216	-62.4966	-77.6678	-17.1903	-55.0397
		999.019	278.644				-25.3344	62.5247	77.2231	25.9215	27.0794	-12.2794	-59.2035	-48.7359	-14.742	-49.8551
		989.369	277.318				-28.4697	55.9826	73.1782	-13.9702	6.82299	-7.34625	-63.0714	-80.6427	-19.9507	-43.4425
		954.828	276.978				-35.6855	67.5778	69.2439	19.1291	-20.7799	20.6632	-56.2523	-74.148	-6.69063	-56.9007
		1064.48	276.574				-63.78	115.987	57.1876	-17.4984	12.023	37.1445	-50.5314	-74.0705	11.0008	-52.086
		1094.11	275.874				-17.7185	105.711	56.7856	35.4184	10.7894	19.9475	-55.6451	-77.8086	-9.10791	-31.607
		1221.14	275.776				-29.3483	80.4651	129.231	-7.86589	-10.2689	9.30411	-11.3231	-78.6853	4.9362	-6.88568
		1262.9	275.442				-46.9002	58.0816	96.6795	-15.0834	-26.7045	34.3731	-55.6098	-78.1502	14.8765	-45.7552
		1095.56	273.739				-26.7239	107.062	96.4444	35.0496	4.42641	-17.3487	-55.967	-66.239	-17.5958	-48.9849
		1532.56	273.306				-52.6377	54.1155	91.2352	-15.4748	8.70371	6.50637	-59.3688	-53.9295	-1.28873	-56.3788
		945.519	273.263				-53.9807	45.5068	89.8582	15.7266	15.9067	15.727	-55.1604	-80.1562	-27.5698	-54.4156
		1849.74	272.951				-36.2107	62.8921	80.0513	-17.2836	15.2228	-6.38065	-61.3542	-72.7928	-5.07521	-46.4406
		1074.84	272.626				-45.5709	87.8929	79.8538	-3.08032	15.1907	18.2297	-44.3971	-71.4731	7.03425	-54.1183
		922.98	271.379				-29.4103	87.7098	72.0469	-6.67044	-18.4447	-12.2875	-58.7293	-77.5639	40.8391	-33.3813
		947.405	270.086				-34.5809	68.7244	58.3816	16.0941	-2.87783	2.93807	-56.5075	-76.6088	1.19095	-4.05858
		1352.88	269.779				-34.8508	93.8787	108.136	-6.36143	51.7306	28.353	-57.4612	-72.6414	-18.1458	-59.1199
		1146.56	269.714				5.71397	84.6056	102.378	2.50611	15.9136	-6.75805	-52.1815	-68.4186	-5.43642	-51.8416
		1463.82	269.522				4.99218	48.4564	74.0451	-16.8974	-19.8608	27.3036	-62.3249	-63.1757	-2.69613	-46.9812
		874.152	268.078				-8.20771	66.7374	51.383	0.720708	-0.574575	0.751376	-59.7501	-80.5569	-21.1731	-56.4395
		944.314	266.712				-16.6872	49.2164	160.961	-6.331	-22.4741	63.0973	-59.761	-70.0911	-6.89072	-54.3514
		1066.84	266.524				-28.2645	89.6	91.2814	-6.78173	-27.9827	-1.43633	-60.0656	-59.0068	-8.75578	-33.9687
		1126.73	266.404				-34.9503	201.885	82.6187	-5.84221	3.5051	46.5703	-53.0931	-64.795	-20.1266	-55.6348
		1149.02	266.184				-59.4061	80.0677	82.076	33.4755	-12.1132	53.329	-64.1214	-78.8045	-15.289	-37.1519
		1348.13	266.031				-23.3216	60.349	79.7249	3.57791	-42.9782	50.0381	-56.4791	-57.0537	-25.7346	-41.7176
		831	265.921				-36.8422	99.9967	76.663	-25.3539	21.6991	6.17976	-57.5973	-79.1216	-18.1386	-47.3299
		1117.23	265.691				-58.1915	118.983	73.1491	-9.91236	31.6587	6.65519	-59.8853	-76.9135	-23.017	-40.2181
		2246.27	265.164				-17.8895	77.0737	69.4258	36.2949	29.3178	5.93696	36.8217	-78.5191	-22.5276	-42.627
		944.744	264.7				-43.5147	80.3092	66.8738	-11.2059	-4.00675	16.4407	-59.2419	-75.2611	-9.91392	-37.1205
		1738.14	264.525				-62.7657	57.0366	58.521	-12.6658	-7.58885	12.752	-52.8752	-64.3754	-5.87214	-49.3188
		1064.85	264.413				-21.2616	84.3354	139.201	-2.50816	-18.8204	-16.4978	-54.2407	-78.5175	-27.4143	-55.8609
		968.717	264.138				-33.6808	75.9491	137.331	-15.3854	-7.74531	19.2395	-59.4928	-79.1928	-26.2429	-55.1617
		883.206	263.273				-41.2496	46.5293	120.005	-11.7802	21.8281	-13.2617	-57.4079	-77.694	-24.4157	-45.6959
		1396.56	262.592				-43.5619	52.2661	103.416	-10.9793	53.0839	-13.3476	-58.6801	-77.8749	-31.6441	-56.4451
		1084.95	262.452				-44.18	107.306	101.948	17.7608	9.69943	22.0047	-54.2054	-80.0773	-29.3932	-34.3823
		1279.61	262.254				-56.9974	119.697	99.981	-28.0793	9.57788	-0.388956	-59.1782	-73.0629	-27.4646	-43.9108
		1031.34	262.037				10.7162	80.8995	99.1787	-0.682326	26.1011	26.1323	-54.6186	-78.2433	-2.32811	-35.3516
		886.226	261.511				-8.55599	179.539	91.4541	-1.29436	-2.05387	-9.50094	-61.3728	-75.5027	-30.9069	-39.0108
		1484.92	260.903				-13.4381	66.1948	78.5331	-7.76571	29.2583	-2.71533	-52.8517	-79.4943	-21.9583	-54.9748
		1345.69	260.216				-16.863	72.7475	77.6405	4.07407	36.8606	5.00489	-54.77	-76.5184	-2.5698	-55.2921
		1473.67	260.204				-33.8745	88.8575	59.9299	23.7914	36.857	-11.037	-58.0114	-77.0783	-23.031	-31.6395
		1078	259.81				-46.8011	133.778	144.957	-9.70103	-0.331168	-3.8709	-52.4693	-52.787	-16.589	-35.9552
		1198.76	259.777				-5.45559	65.3334	120.016	-2.7156	9.17301	61.1407	-62.0729	-75.9802	-11.2014	-45.8786
		960.029	259.708				-18.9114	107.302	109.803	-21.8297	24.1394	25.4465	-60.6446	-70.5284	-24.6165	-16.5545
		1597.58	259.344				-23.6732	125.7	100.037	-14.9541	32.9024	45.78	-39.7515	-56.5402	-8.25349	-58.9478
		1097.6	259.111				-23.7929	53.1172	95.223	-0.762912	-3.3118	40.2048	-60.4185	-66.3533	-11.7729	-44.5581
		957.621	258.242				-32.504	134.708	90.4261	-12.0223	27.3822	10.5344	-9.44918	-68.0963	-11.1367	-59.086
		922.192	258.221				-33.0197	74.0112	72.5262	-16.5498	28.4709	-3.31775	-56.5642	-75.0076	-22.436	-46.3691
		1249.07	258.05				-36.7749	81.3344	69.0156	43.6719	40.8207	30.9282	-58.197	-77.668	-11.7117	-60.0807
		927.906	257.556				-53.8061	89.729	66.658	33.4664	10.7912	13.2615	-52.4465	-77.4355	-7.66798	-55.992
		1183.84	256.586				-56.146	111.194	121.468	20.8448	27.2814	17.2133	-58.3393	-74.6721	-1.41619	-57.0071
		904.069	256.534				-27.9984	91.3936	107.638	-8.15642	8.6555	46.5002	-47.8407	-72.3892	-31.7375	21.772
		1008.19	256.209				-30.5415	73.2862	68.7521	16.3528	6.81892	9.8979	-41.9748	-47.1138	-29.804	-58.8293
		1119.14	255.588				-1.18562	55.3265	56.1189	6.09317	2.21184	26.3913	-43.0714	-79.8399	-22.7254	-53.2464
		1216.51	254.147				-1.92035	53.0649	53.9475	3.59694	-16.553	19.5503	-32.8249	-79.293	-11.5101	-54.5316
		1197.74	253.968				-34.9057	82.9042	117.777	6.30505	-9.11125	60.3082	-60.9697	-73.3901	-29.6599	-47.8119
		1188.4	253.024				-33.8666	77.8761	90.732	21.2009	21.5716	-20.6711	-62.0135	-81.291	-24.4588	-59.2602
		1367.58	252.58				-37.8811	75.7619	73.1281	19.6321	-0.970486	62.2129	-48.4736	-79.8559	-10.007	-51.9813
		1206.01	251.883				-41.3023	135.582	67.5737	-15.4321	9.77597	29.0311	-58.0335	-77.497	-18.1102	5.55557
		939.443	251.71				-41.434	61.8356	66.5744	-5.60184	5.85914	68.8243	-60.0779	-70.032	-22.5211	-32.1451
		1997.07	251.435				-18.3922	70.8449	59.3019	-1.26644	1.07515	22.8718	-55.295	-78.7836	-4.31496	-33.6856
		1665.76	251.149				-28.8655	65.4153	137.263	22.7064	26.0588	78.5306	-59.532	-68.7161	-26.7233	-21.3907
		1284.13	250.896				-29.545	91.4203	114.102	-22.991	11.1367	2.11673	-59.1805	-67.6255	-20.8376	-8.96421
		1345.41	250.341				-38.8816	68.7987	66.4438	-11.9511	-22.9524	12.3995	-52.2314	-65.7358	-25.2164	-40.2918
		1096.21	250.164				-41.1536	71.312	59.6196	-21.3125	9.60173	-10.6011	-51.4974	-68.5752	7.25098	-29.6586
		1378.41	249.96				-41.8786	94.139	58.3683	38.9384	54.5553	25.4465	-5.11271	-72.3591	-16.8722	-42.0018
		1047.01	249.656				-48.7046	142.83	56.57	59.5824	38.2584	19.5808	-44.7377	-80.145	-17.6359	-34.9397
		1136.98	249.551				-45.0011	102.485	53.0611	37.0247	9.91008	16.0892	-23.0476	-68.2462	-3.01801	-53.9368
		1207.62	249.281				-49.2043	71.2275	102	-9.38744	8.51839	25.1077	-51.8009	-64.1376	-25.1461	5.19875
		1195.81	248.86				-51.6786	60.0407	99.4725	2.08595	-5.73697	-9.98145	-52.9861	-65.3275	-21.8346	-27.1259
		1301.63	248.858				-15.6298	121.021	86.4843	-1.1632	-8.10883	-15.2768	-41.3779	-65.9724	-22.419	-55.277
		1202.85	248.523				-30.723	110.617	85.2246	12.3542	12.8406	-11.233	-43.1668	-39.4267	-23.5117	-14.624
		1029.87	248.425				-34.1037	106.818	81.2975	1.91172	6.85713	38.5179	60.1664	-77.3808	-17.4876	-37.9978
		929.917	247.781				-45.1392	106.682	81.2149	11.321	13.2898	-2.27495	-53.4179	-68.3361	-20.0014	-45.6924
		1587.79	247.629				-2.11966	76.9433	79.2774	-11.1562	28.1214	4.27396	-57.9452	-77.056	-13.6743	-18.6172
		1124.32	247.254				-5.68554	86.8777	45.4119	5.66037	38.7857	-1.24484	-53.9639	-77.0907	50.9628	-24.6825
		1113.74	247.001				-27.5391	165.781	142.203	30.8012	20.3137	-0.0466023	-50.9606	-71.0391	3.53107	-50.1429
		934.735	245.155				-31.8901	90.2703	104.654	11.2589	-31.0496	-0.475306	-43.3137	-78.1038	-19.4949	-26.7515
		1080.95	244.432				-39.5837	49.4199	81.3994	2.77329	-7.76252	25.83	-52.8447	-73.8475	7.76651	-48.9747
		982.642	244.325				-59.9789	61.375	29.8108	-15.0739	-15.0531	-9.54157	-35.0746	-73.17	-25.794	-42.7409
		1347.61	244.22				8.35881	100.987	126.601	-12.6513	-4.97729	-3.22886	-61.573	-46.6864	-6.25075	-25.2191
		1401.83	243.579				-17.2664	57.0718	80.0378	-14.6483	12.2145	-9.59389	-47.0455	-63.797	-1.93967	-44.6872
		919.646	243.32				-39.5119	47.1345	79.9668	13.393	-24.6391	44.3425	-54.0244	-76.0679	-24.6929	-42.2818
		991.727	243.156				-3.01374	70.1082	77.1467	-4.13447	15.4458	34.4112	-57.8202	-73.4838	-27.8807	-45.4904
		2126.48	242.864				-22.1049	93.0309	73.4805	1.92658	29.717	41.3771	-54.0183	-66.9389	-28.1594	-35.304
		1314.76	242.127				-22.8396	69.1936	58.7971	45.0203	-0.0250282	-9.59186	-61.8329	-75.1209	5.63026	-50.781
		893.42	241.958				-35.5465	84.2618	172.44	-29.4349	12.2912	-14.0953	-40.6828	-71.6192	-24.6876	-50.7014
		1075.14	241.805				-39.2455	131.341	118.39	-7.40127	29.3913	-6.56452	-47.1161	-77.6049	-18.8928	-49.7695
		1120	241.003				-27.0806	66.0019	101.006	-3.39489	10.2934	18.921	-38.1729	-76.2677	-24.0265	-55.5009
		895.627	240.88				-34.3589	708.218	92.1938	-3.86215	26.7245	44.1276	-45.1832	-79.6141	-9.07047	-51.0875
		1293.63	240.663				8.30266	103.094	85.6683	48.0326	2.32247	9.93599	-53.3485	-60.9181	-19.2438	-41.3982
		1055.41	240.315				-9.02025	72.2987	79.8984	7.83189	-3.32468	19.8551	-55.563	-77.8049	-9.43773	-35.7786
		1526.67	239.94				-13.2129	46.78	63.8288	9.50405	24.8196	-4.13859	-53.6772	-79.7712	-13.8891	-17.3034
		970.379	239.34				-19.9052	81.728	119.462	33.4098	-9.35672	-12.2774	-36.2958	-46.2968	-1.39312	-57.0748
		1858.16	238.07				-28.7392	139.104	98.9858	17.0252	3.63386	-16.8631	-45.2345	-79.6778	-31.0514	-33.7007
		1045.99	236.878				-15.737	61.4824	96.7946	-31.73	14.366	20.0969	-62.1109	-78.3571	-18.8024	-48.6972
		1203.19	236.697				-24.8901	58.7763	74.5292	-6.27515	19.637	50.8508	-47.4999	-71.3812	-7.05184	-24.3743
		935.404	235.879				4.73421	49.0452	109.984	9.72497	10.5359	-0.52864	-56.9608	-72.4101	-25.9767	-48.492
		1520.22	235.682				-9.78568	71.5959	104.42	-5.73369	16.2225	47.4029	23.5243	-77.6206	-20.7919	-38.1282
		918.48	235.65				-29.9683	89.5329	100.738	-22.2095	-37.4641	27.1578	-47.216	-77.8448	-17.0001	-23.6829
		1152.42	235.062				-34.2824	53.3449	97.6304	-28.1583	18.7096	-12.4409	-48.0044	-62.5064	-27.2063	-47.6779
		994.742	234.625				-25.3346	90.1597	85.7023	-29.0885	-44.4466	-15.0797	-55.4332	-78.9004	-17.9842	-45.9639
		1246.45	234.267				-33.3023	43.9556	78.9262	-9.90778	-43.4706	-13.4797	-40.8228	-68.0758	23.437	-58.4542
		1024.55	233.982				12.2824	94.691	78.5211	-6.04103	-8.19469	43.9499	-54.7238	-81.6032	-12.1618	-35.8043
		964.387	233.788				-45.1346	135.855	64.2402	-2.955	43.888	44.8921	-34.3386	-77.004	-9.42752	-52.4396
		1006.82	233.327				-50.741	97.4505	61.3601	5.03304	26.3714	94.5344	-37.9846	-76.9246	-22.1304	-52.3127
		990.735	232.638				-55.9213	52.8793	54.383	-18.1868	21.6917	1.49805	-48.9037	-68.9982	-13.9549	-47.6126
		896.616	232.328				9.28281	62.9627	34.3699	2.52042	15.1691	111.522	-42.1606	-78.8932	5.11359	-57.066
		1856.89	231.898				5.82989	64.7246	113.544	-2.43077	-6.29089	25.1824	-18.9645	-44.4804	-17.9067	-54.1779
		1000.64	231.184				-14.5131	74.0137	112.149	35.1203	1.13293	29.4745	-54.7548	-79.4975	-16.5988	-46.0108
		1034.76	230.896				-37.9654	62.8943	111.304	-16.3943	15.1804	47.2855	-55.8546	-79.7658	-13.3063	-28.6495
		1455.94	229.76				-48.6423	90.6122	96.0161	-3.68236	23.1064	-19.673	-56.1403	-54.9788	18.4909	-19.756
		1547.72	229.749				11.601	127.829	78.6037	8.22259	2.64107	8.15921	-53.6911	-59.7142	-23.6426	-46.545
		1072.84	229.669				-35.6364	85.0274	72.932	0.811993	7.76015	5.8115	-35.517	-61.523	-8.24327	-52.0849
		1228.61	229.201				-24.0066	75.3199	52.9395	-6.06396	25.8962	25.8788	-34.1683	-80.9595	-2.95673	-49.7035
		833.368	228.832				-24.4391	76.9965	51.6528	-10.0751	42.9113	22.9845	-43.0211	-79.5885	-6.75985	-40.0679
		1173.11	227.534				-26.3309	86.3957	41.2257	-14.3884	9.64185	-13.8007	-44.1849	-77.3375	-16.5466	-47.6419
		1177.1	226.876				-59.5559	90.0098	129.729	-13.717	-5.7381	-17.0236	-54.7165	-80.0221	-22.6282	-46.0778
		853.15	226.094				-28.0552	95.5125	82.5325	24.2552	77.2031	0.777281	-49.7754	-74.7046	-3.57438	-52.2951
		1687.81	225.902				-38.5749	77.1621	77.2269	17.871	11.984	-12.2464	-59.0293	-80.2905	1.3396	-54.7181
		1176.04	225.298				-39.2728	59.6593	99.2469	12.9184	90.1921	6.23563	-50.7452	-72.7314	-17.544	-46.4632
		1551.15	225.228				-42.0952	110.135	83.2069	-15.8578	19.0366	3.77414	-53.7578	-79.2541	-19.9741	-29.0116
		1050.72	225.163				-43.0778	63.3736	83.1416	-30.7261	1.60631	10.4571	-53.8503	-76.1215	-6.66151	-52.819
		1460.28	224.987				-63.4613	83.3151	80.3753	-32.2347	19.1353	-12.3231	-60.9949	-73.5035	15.9802	-50.3601
		1244.71	224.312				-0.583386	91.3552	62.3272	-26.1855	28.366	-2.07685	-59.9636	-78.6456	-13.4549	-41.718
		1024.35	224.312				-5.3309	60.4662	40.5871	67.177	0.712096	-14.048	-59.8651	-62.2171	2.76402	-55.1712
		985.366	223.771				-32.7315	94.485	119.398	-5.18334	-1.95184	31.9812	-48.663	-68.0689	-12.259	-18.8202
		1511.4	223.456				-38.2005	70.3193	112.608	-4.51378	12.311	18.3247	-23.622	-61.6328	-18.1892	-6.556
		1305.95	223.089				-59.9994	155.284	80.4668	31.0288	14.5487	10.1204	-58.1075	-59.1729	-16.2924	-53.129
		1844	222.567				14.3252	158.557	74.2623	-27.8992	-9.83133	20.9253	-26.6756	-69.0464	-11.9549	-9.67363
		1634.23	222.529				11.6602	58.5815	36.0382	0.514241	-21.207	-2.36739	-55.7644	-74.2359	-5.61721	-49.144
		1051.15	221.527				3.60772	108.885	182.848	-30.8788	21.2708	36.5852	-53.4876	-78.5365	-8.88627	-23.7008
		1374.85	221.515				-10.2816	71.0046	113.259	-16.1208	11.1381	-9.1723	-57.1441	-71.5186	-22.2927	-38.8807
		1354.82	221.355				-5.66104	86.433	105.739	23.6675	46.8379	12.0719	-50.5665	-80.1331	10.6222	-51.7256
		1675.93	220.347				-18.4482	84.6693	93.1098	-5.19571	37.725	43.6146	-57.2802	-77.9893	-17.0602	-40.3482
		1469.2	219.221				-36.3273	58.8012	89.6394	2.6488	-3.47698	4.28107	-48.6377	-62.7656	3.10292	-49.096
		1156.4	218.281				-39.8144	69.5427	85.5334	-3.12909	1.44943	15.1891	-56.6539	-74.9177	20.5693	-23.2922
		2101.03	218.175				-33.5351	74.4194	82.2297	-14.3884	-44.9622	28.7172	-45.3583	-75.5263	-20.3002	-48.9081
		1000.92	216.607				-49.2797	71.691	74.6301	12.9895	9.4913	25.9778	-43.0687	-77.7008	-6.21293	-53.898
		1441.9	216.312				-3.92339	59.5929	72.8359	16.9506	-11.5321	10.0711	-54.2881	-77.2185	-24.379	-56.955
		883.869	216.175				-18.0968	134.302	69.2152	-11.6193	36.3221	2.3387	-57.0539	-74.5397	6.25926	-56.9444
		945.404	216.047				-34.001	63.8888	52.2369	6.86096	2.71617	-5.93417	-56.3176	-80.1273	-21.784	-45.514
		1129.21	216.028				-37.7717	50.6202	48.9124	-5.33646	-43.8534	-22.0827	-47.9967	-75.9518	-13.2374	-38.6035
		1394.2	215.563				-39.2458	87.2877	100.327	-2.22291	33.6438	79.0365	-57.0917	-75.9691	-20.6621	-52.6939
		1388.01	213.707				-44.6323	113	99.302	53.0858	13.3249	73.8296	-59.4393	-74.3906	-8.0273	-48.7096
		1516.88	213.643				-5.29245	69.7007	96.4328	13.6324	-5.00644	-15.0675	-48.9235	-76.6605	-22.4549	-16.2477
		1252.97	213.127				-28.317	49.3284	94.3327	-7.09949	-45.7299	-5.71067	-54.1833	-63.2759	-19.897	-57.6919
		1132.14	212.292				6.73714	81.7563	93.5328	-13.2638	2.11903	-1.9778	-48.3607	-69.5758	-8.23004	-49.5205
		1008.43	212.04				-13.4036	93.4921	83.9533	-15.9931	-21.6354	-3.26544	-53.6524	-59.2405	11.6562	-50.6379
		1809.58	211.395				-15.0533	101.354	81.4488	-13.751	71.6333	28.0508	-45.6021	-72.6129	-15.3623	-51.8138
		1128.77	211.152				-19.0962	94.1071	75.7853	7.50648	35.139	-6.87132	-59.8657	-71.0293	-28.9348	-30.3148
		1333.39	211.07				-50.0134	79.2444	73.263	-20.5192	-10.612	-14.6891	-50.755	-67.137	-12.4008	-60.3088
		1246.06	210.663				-64.2595	143.669	68.0771	50.2218	11.5126	-16.7528	-53.9814	-74.8012	-25.3197	-46.685
		844.479	210.235				21.8986	92.6237	96.152	21.5843	29.7778	-18.9598	-42.4932	-78.8683	-26.3969	18.5278
		930.72	210.198				-0.909283	74.6153	93.2481	30.5109	3.04074	-12.476	-60.3279	-78.7403	-23.1187	-53.2217
		1918.01	210.141				-28.6521	64.5788	92.7167	-10.0798	2.16487	21.7375	-54.3029	-78.1085	-12.178	-41.0519
		1876.62	209.562				-43.1616	76.5379	91.4816	-18.9611	20.1045	3.54709	-57.2092	-57.5541	3.46224	-56.8643
		1468.66	208.991				-40.919	126.972	78.1595	7.56567	10.6399	-2.502	-56.4347	-79.5858	-7.73455	-43.4429
		1126.3	208.561				-34.3133	97.7918	77.1655	-19.1159	1.82298	20.4956	-49.4758	-74.2895	-8.97477	-53.0052
		1083.72	208.244				-36.3577	130.993	66.3923	24.612	23.8272	0.959124	-54.0991	-77.2377	-18.0932	-36.4947
		1210.38	207.699				-1.86336	103.113	65.841	-9.95446	46.2213	5.62661	-50.2965	-79.4362	-16.0114	-51.4517
		943.93	207.598				-22.2525	110.213	59.6247	6.06746	-5.87021	16.2736	-51.8628	-76.4806	3.17213	-48.6976
		1286.34	207.14				-63.4969	77.174	39.028	-22.9597	14.8637	26.6915	-56.5612	-80.2769	7.74722	-55.8358
		942.918	207.079				3.87401	45.0073	32.4892	9.72177	7.51839	34.3249	-51.091	-64.5597	-7.977	-43.0113
		1298.05	206.938				-17.1318	72.1934	150.562	16.8068	-11.8245	5.20959	-53.2331	-70.1844	-9.8118	-17.614
		1222.15	206.604				-22.8857	64.3697	124.092	10.0933	19.0936	32.7746	-60.5394	-56.5226	-4.93223	-58.3149
		1725.73	206.526				-32.329	65.3823	112.849	13.7415	6.50773	20.4027	-59.2221	-67.7577	-13.3626	-45.6032
		1234.84	205.733				-34.2156	53.934	74.7869	-10.1636	3.86718	-0.707436	-58.954	-79.2567	-24.0409	-40.5911
		1257.73	205.342				-36.5885	56.6955	71.1231	29.3897	18.0438	78.2568	-50.814	-80.0022	2.0624	-55.6105
		991.578	204.282				-25.0953	52.1142	62.167	-13.6748	-11.1299	-16.0737	-50.2623	-73.8655	-18.0247	-52.6128
		1082.1	202.936				-43.9133	112.425	97.1663	-8.26174	-10.597	-10.1618	-57.4168	-77.9016	-5.14253	-53.6184
		969.495	202.927				-54.0714	97.3397	80.9847	-12.6242	44.8557	35.8848	-48.5312	-61.3759	-25.5727	-31.7315
		887.78	202.613				-19.6098	92.5541	79.6377	20.8992	-4.19608	11.1581	-58.1578	-73.9785	1.21667	-32.3165
		1175.56	202.184				-27.6287	63.7883	60.4908	-0.797369	-6.49022	-2.78746	-21.3831	-78.4056	-13.4791	-55.18
		1001.01	202.114				-33.663	69.4133	55.0401	-1.12722	-4.93773	11.7747	-39.0129	-76.8548	5.68132	-31.6853
		1251.33	201.74				-33.8147	54.3581	184.152	-25.8326	12.3374	27.5113	-54.4153	-75.959	21.5118	-53.5411
		1470.88	200.967				-37.5002	68.4881	179.221	-1.19405	-27.2165	31.8603	-48.4169	-55.2962	7.03804	-39.5658
		912.82	200.814				-46.3052	74.7396	130.013	12.1073	-8.06196	17.6537	-48.5383	-67.1027	-2.95749	4.09584
		878.291	200.64				-54.3686	63.2509	118.589	36.5935	7.51767	12.5351	-57.555	-77.0887	-4.38569	-54.9579
		921.268	200.527				-33.8922	118.115	101.924	-26.2526	-0.931189	42.1396	-41.453	-49.0571	-19.9416	-23.8666
		1043.55	198.635				-58.1175	74.011	82.1984	-15.2854	17.4173	28.0802	-57.3908	-78.7656	-5.33051	-31.2738
		1188.42	197.981				8.39799	91.5809	77.4206	-16.1493	27.9055	-14.4275	-56.5945	-79.7728	-13.9232	-38.4406
		1076.05	197.038				-37.3255	97.2286	76.0397	3.84912	-1.80979	35.6836	-47.5671	-79.0304	-11.4042	-21.251
		1128.46	196.628				-39.3902	53.7082	73.216	-0.880595	3.35404	4.93733	-52.304	-73.6417	-16.7535	-43.3241
		1296.63	196.327				-44.2615	68.4443	67.6308	-17.3577	-23.1568	-6.64021	-38.7992	-78.7136	-17.536	-58.4873
		1487.54	196.252				-36.224	67.0276	63.8796	11.3798	42.7825	-6.88148	-36.217	-73.298	-26.5228	-27.9792
		1208.98	196.157				-46.5074	45.7202	63.8242	5.85794	-0.969353	-7.96898	-60.3702	-79.7165	1.36721	-48.2738
		1075.84	196.088				-27.1156	67.5677	50.6756	-26.9045	-8.54496	44.2333	-51.9044	-64.7097	-14.8442	-47.9779
		1371.27	195.49				-32.1501	76.4326	46.6774	8.63552	42.8845	15.0962	-54.4684	-79.7256	-6.19061	-41.3753
		1863.05	195.458				10.778	92.6638	33.7844	0.108253	8.28086	-6.71386	-58.0961	-79.984	-15.7107	-57.749
		1398.43	195.155				-4.99379	75.0436	111.103	-3.32041	6.95674	-11.4616	-56.8643	-69.9684	0.898204	-57.4528
		1099.57	194.872				-34.0783	73.3612	96.7062	19.6913	-13.8941	-15.23	-42.6243	-80.5702	26.599	-53.0764
		1029.01	194.87				-53.9114	112.674	82.6011	13.947	12.6601	21.8493	-34.5476	-80.6547	9.51318	-60.1325
		1137.11	194.191				-0.217918	69.8863	74.8493	-9.48026	-6.8443	-2.70162	-37.9618	-80.0222	0.500304	-52.6124
		1347.39	193.418				-18.664	60.119	74.2392	3.18067	47.7313	-10.1958	-51.736	-66.5633	-18.1302	-57.9898
		1025.39	193.141				-26.1579	79.9843	66.7165	11.6772	3.49254	-5.22914	-53.6861	-50.7174	-6.98301	-43.5014
		1362.67	192.735				-27.3192	110.812	46.5168	43.467	-3.4658	27.8034	-59.2784	-65.053	-5.74732	-58.7197
		1165.98	192.238				-34.6991	59.265	137.899	-16.5207	36.9325	-10.4965	-49.9233	-80.3783	-3.4178	-23.1903
		1150.57	192.014				-40.0301	92.0645	118.332	4.64373	-0.962194	28.7929	-48.2669	-62.0301	-10.732	-38.3518
		1261.79	191.612				-42.0086	62.8436	94.8079	-8.76054	10.9958	-13.8185	-35.0298	-71.0972	3.01441	-35.548
		1210.2	191.432				-42.6519	66.1998	83.3861	3.73088	120.471	7.18955	-57.5277	-72.1216	-24.2391	-28.7683
		1033.92	191.213				-52.1463	51.2572	75.1976	25.2138	-12.1117	-11.009	-49.4346	-66.9762	1.75225	-47.1398
		1153.18	190.892				-41.0906	65.1618	70.1958	9.60784	48.1717	59.7337	-54.6102	-81.1488	43.7465	-43.7355
		1351.51	190.733				-41.1878	55.9633	66.6132	36.418	43.9891	6.25239	-33.7103	-71.5217	98.6294	-35.3004
		1031.97	190.493				-47.1671	47.0282	54.9384	-0.597015	-24.5107	50.5496	-48.4697	-53.8131	4.31666	-55.2442
		1280.75	189.953				-49.4002	75.6598	54.6706	8.30457	-20.5009	5.43359	-56.4297	-76.6153	-5.64634	-56.0305
		1113.36	189.435				-10.8222	110.311	33.8058	-10.6656	45.0912	3.75687	-55.7141	-62.6891	4.42597	-44.9894
		842.954	189.313				-37.8771	84.5685	155.819	-4.81681	-31.4391	-5.97074	-58.1808	-79.1804	2.02949	-50.462
		1132.33	189.1				-48.9285	56.9998	152.636	31.4763	28.4249	-4.40373	-59.2693	-80.2249	6.00282	-56.5311
		1035.53	188.904				-52.8006	98.4744	127.891	-2.90039	5.05908	0.395816	-50.2755	-66.6312	16.0328	-11.1817
		1347.52	188.685				-56.18	87.3709	116.355	-9.28796	14.6227	3.89452	-48.594	-78.3333	-18.707	-2.60061
		941.311	188.613				-12.1888	154.54	93.8038	12.8367	5.83679	-4.20818	-49.1914	-78.5715	-12.1164	-54.8739
		1096.04	187.958				-31.7439	64.0142	89.098	-8.81695	-4.62402	61.1006	-39.7633	-67.4854	3.81966	-43.7207
		1195.33	187.57				-50.2269	91.7903	84.8113	-7.65081	2.2808	17.0619	-47.2456	-78.9601	-22.8892	-61.6451
		1214.73	187.47				-53.6019	71.2497	82.9889	24.2734	0.289506	-14.6586	-55.9176	-74.0005	-10.4707	-51.3388
		1057.7	187.386				-0.31202	74.083	71.4575	5.93589	33.526	-4.14824	-58.3912	-42.3121	7.69162	-42.5776
		1190.55	187.25				-2.53536	73.5865	71.4493	6.20988	18.8742	-14.4839	-34.5916	-78.341	16.1712	-29.0684
		1272.19	186.876				-6.33722	79.3831	67.4355	6.31714	19.8944	-0.414861	-37.5568	-69.1962	-17.9948	-51.2038
		950.517	186.487				-41.4758	46.267	62.2077	-13.2168	-7.00716	17.6115	-56.9601	-79.2128	-16.1774	-56.5188
		1670.07	185.05				-34.5096	99.1689	58.4803	23.8334	7.92445	13.8675	-50.7488	-77.2253	-5.01847	-54.8799
		1033.12	184.265				-37.93	87.916	58.0817	34.9775	33.0388	21.9082	-55.5072	-78.5741	-13.343	-52.6734
		1159.45	183.707				-26.1382	67.1155	108.47	-12.2892	12.832	-6.97443	-4.75186	-81.4085	-8.9256	-36.9164
		1117.15	183.686				-38.7806	73.3816	87.8676	2.86847	-21.3143	22.2079	-50.979	-74.3634	2.84799	-47.9596
		2022.55	183.383				-39.8499	92.1338	82.6729	-2.72866	7.49841	5.92325	-58.3971	-77.2891	-14.368	-48.1415
		1257.72	183.059				-41.5989	75.5707	70.3003	5.73331	27.8503	-5.0473	-52.9169	-61.4446	-10.5758	-55.2191
		963.843	182.168				-51.5586	112.265	69.6702	-8.51086	0.557687	5.17251	-58.8813	-56.2929	-16.643	-61.0852
		915.274	182.075				14.6603	101.965	63.6522	3.10564	-15.1651	-5.24235	-56.5426	-74.6257	-15.1104	-55.3013
		964.844	182.056				0.593949	94.5884	62.4149	-27.9512	23.8663	18.2917	-55.0835	-76.0643	-27.4461	-43.1548
		1111.32	180.996				-28.7695	80.8908	56.6023	40.8407	-13.5739	3.0295	-46.1731	-78.7652	-5.64407	-61.0676
		1217.48	180.828				-33.8833	62.9246	120.854	-19.8655	10.7238	-20.2307	-56.7254	-74.5495	-10.4052	-59.9485
		1371.57	180.726				-34.9943	57.3761	113.848	-6.3963	14.5858	4.9612	-56.6992	-77.4084	-7.6434	-48.5646
		903.167	180.576				-35.7392	100.592	95.6931	-6.74449	-1.22806	22.5624	-50.579	-74.8062	-17.4971	-48.4282
		1081.81	180.416				-6.01295	64.3683	94.1475	-9.85123	35.094	5.9842	-57.945	-68.2775	-9.2418	-58.4531
		1326.08	180.298				-8.79548	56.4848	89.6768	6.68576	6.7601	56.4011	-56.0888	-79.7417	-26.6465	-55.3626
		1090.04	180.152				-32.9834	78.7584	84.8978	9.64633	15.7953	33.7631	-55.932	-80.0677	12.9358	-60.1093
		995.085	179.324				-36.7361	80.7187	74.0412	17.5528	35.2477	-1.16255	-46.8324	-74.59	-19.212	-60.2351
		1004.54	179.276				-25.687	76.1634	69.8938	-2.01519	-6.16224	-9.00925	-55.4755	-76.5383	-6.12782	-54.3927
		1303.02	179.126				-26.1145	119.926	58.3792	8.86756	20.2542	6.84923	-52.6965	-60.0841	-16.7455	-56.1271
		1397.37	178.881				-34.2852	64.4035	131.505	12.9035	33.1656	-9.32875	-34.3029	-76.8548	-22.9024	-43.1788
		965.844	178.742				-41.3206	74.6822	116.403	-6.93206	10.9238	3.94938	-53.4318	-72.9818	-10.5422	-48.7692
		2189.78	178.741				-44.5707	68.8536	85.6972	-5.3541	6.5322	26.8718	18.9535	-77.5193	-16.9505	-33.3277
		1187.52	178.674				-31.6775	63.427	83.9165	64.683	-14.0284	3.41046	-61.3492	-75.7781	-17.9078	-53.5404
		1396.26	178.225				-42.7106	94.6641	65.2157	-12.3227	3.31567	-3.40664	-35.5459	-79.2667	8.51125	-51.115
		958.111	178.145				-1.40848	50.1559	49.9277	13.4104	-7.0018	16.9542	-50.8167	-79.5793	-8.10824	-55.9159
		1096.07	178.076				-31.9943	59.3294	47.0515	20.1259	-5.84224	4.29732	-58.3734	-74.275	-2.03347	-54.9385
		1235.63	175.913				-32.2575	95.0024	187.609	-5.76204	2.24022	96.302	-47.5366	-58.5686	-21.7223	-46.4974
		1079.25	175.746				-17.8061	61.6352	137.903	9.74386	2.92259	6.38192	-50.1371	-62.3918	-20.1186	-53.765
		959.656	175.31				-23.9713	71.8039	136.785	-15.2495	-5.64926	-12.7584	-47.6536	-69.1569	-11.1296	-53.0112
		1404.99	174.801				-40.5177	98.4758	124.482	-7.03794	21.9533	4.88857	-61.5584	-72.717	-22.1841	21.479
		859.019	174.788				-49.4047	47.0703	98.9927	5.4953	8.78699	63.2806	-61.2595	-77.3616	-25.2898	-34.1401
		1141.85	174.406				-13.7727	51.4471	90.2057	5.16837	-4.96204	51.2251	-59.1069	-54.3448	-19.9004	-44.9192
		1181.98	174.268				-33.8417	40.2085	86.15	16.2655	-1.03188	1.05513	-43.7194	-65.6975	-13.6066	-48.1352
		841.984	174.189				-40.0391	73.0789	63.7298	-7.15715	13.6923	-2.19063	-57.5377	-72.1475	43.2469	-55.2604
		1173.57	172.836				-1.52948	87.5693	56.9019	-0.894073	11.3984	-4.64602	-58.737	-79.7702	-24.7917	-43.7281
		1292.89	172.696				-32.7602	78.2661	108.02	3.48537	2.32108	-7.12072	-60.7452	-77.2959	14.2176	-16.7273
		1177.74	172.494				-40.8112	51.3829	104.795	-6.42618	54.5336	-4.34684	-56.0342	-72.3736	14.2751	-19.5484
		919.118	172.115				-22.3277	46.0758	102.499	11.5304	11.9292	44.505	-58.5703	-79.8318	-3.13715	5.64548
		1300.19	170.941				-38.2471	52.9036	92.3976	5.95298	-9.91796	25.3531	-57.9388	-68.1236	-11.2374	-41.852
		870.893	170.189				-40.7822	81.5209	80.3642	-9.75494	4.7893	43.7442	-60.373	-72.4508	-7.83024	-48.4486
		1164.65	169.987				-41.4128	58.9958	78.2311	16.7018	3.74619	-4.04157	-49.8229	-53.6265	2.00642	-38.2241
		1017.88	169.758				-9.67645	38.2918	62.2046	11.5244	-9.32113	-12.513	-43.4935	-72.0672	-15.6207	-45.5796
		1099.8	169.526				-20.1282	178.356	57.4882	-4.79445	3.67558	-16.574	-51.2583	-80.5527	-19.8633	-50.8191
		1520.56	169.319				-26.1242	56.9742	56.7466	-21.7933	1.06438	-6.93278	-55.7034	-69.4596	-22.6403	-54.7879
		1174.8	169.255				-26.3926	74.0532	171.769	-3.78615	24.3232	53.772	-61.1413	-52.1877	-17.1177	-55.033
		970.196	168.622				-36.0128	65.4429	144.618	-10.8295	1.55774	-0.954804	-55.5003	-81.3419	-9.19717	-56.2861
		991.737	168.443				-32.0431	60.2977	102.108	-19.4731	24.8899	26.5579	-52.503	-79.1709	10.6373	-36.6283
		949.153	168.285				-35.8152	57.8191	87.099	-20.8026	-6.84101	137.024	-56.2223	-76.0376	-19.1897	-51.7189
		1987.53	168.2				4.35987	281.245	82.5216	-4.03735	2.87135	-1.71469	-55.1019	-77.113	3.93843	-17.7096
		1207.01	167.285				-11.3516	54.3459	77.2129	7.11314	-32.298	11.7016	-47.2212	-76.7515	-25.64	-54.0404
		1071.36	167.042				-29.6957	93.8356	52.3387	-3.92425	12.7773	3.7909	-61.1019	-71.3027	2.98907	-29.7288
		989.966	166.947				-38.6369	70.1769	49.2106	21.2541	4.37629	1.36141	-55.8949	-61.8775	-8.10635	-14.1078
		1017.42	166.251				-38.938	43.6906	158.868	-13.6363	24.5069	-5.09149	-57.9222	-72.0866	-8.10484	-55.1359
		1041	165.855				-45.4899	261.448	132.355	32.9692	18.6346	51.8722	-42.47	-77.7861	-22.354	-45.1138
		1380.81	165.756				4.20454	61.2199	72.095	7.64946	17.3448	4.94292	-46.6266	-67.9639	-7.54581	-58.0889
		1012.77	165.579				-9.76497	50.4584	70.671	5.02207	9.13057	1.64637	-57.6873	-75.1357	-10.2725	-46.3148
		1578.12	165.383				-16.1675	103.694	67.6301	-15.8667	-21.0946	7.99413	-52.0577	-61.8738	-8.92712	-21.647
		1025.35	165.213				-19.5881	109.878	65.3048	11.1259	6.50186	9.66221	-50.1273	-77.0675	-14.9588	-52.831
		1042	164.979				-22.9654	76.2722	36.1632	-5.79427	-19.8162	42.5281	-50.7204	-77.3041	25.4833	-48.1736
		1032.48	164.787				-46.1704	64.1174	106.323	11.0626	17.4753	7.11742	-28.2243	-77.2989	10.6142	-39.308
		991.005	164.119				-20.815	51.6654	103.993	37.3854	28.2587	-2.56193	-45.5998	-78.0325	-16.421	-36.5641
		1522.87	163.599				-39.2364	79.7309	92.6989	36.9627	13.9359	84.0616	-16.5123	-73.8183	7.60538	-62.1211
		1237.38	163.435				-45.2573	54.5986	89.9571	34.2194	13.2786	36.4227	-45.8348	-67.0486	-8.75162	-57.3453
		976.236	163.387				17.8171	55.329	89.8252	-6.03784	4.48924	40.1672	-51.1391	-79.3626	-4.37018	-51.8565
		1094.41	162.848				-11.6918	53.1924	87.9387	5.55255	-7.48301	41.1125	-55.4473	-48.1259	-12.102	-17.7441
		1286.34	162.014				-34.4562	85.7235	86.9083	-13.2406	59.8029	-12.2662	-57.0106	-60.9925	-4.08764	-59.0762
		1874.37	161.774				-34.9496	53.8541	74.9842	-12.302	2.29445	4.47561	-55.2365	-68.1832	-6.33358	-29.5839
		976.643	161.58				-54.4086	45.1404	69.809	10.399	14.1445	48.6941	-52.6266	-76.6516	4.34125	-60.9576
		1914.65	160.861				-28.4874	50.5771	59.7757	3.1137	43.7659	70.3659	-47.0182	-57.0203	-23.1278	-57.8537
		1136.88	160.775				-29.4081	91.2154	35.5172	-0.243131	56.8765	5.29188	-57.4314	-59.7603	-10.9866	-38.8874
		935.38	160.51				-36.3278	139.193	34.2842	-5.56696	11.7732	52.4437	-32.9875	-61.4479	19.7254	-44.6688
		1005.1	159.227				0.130695	81.9723	33.1576	-31.683	-8.65817	0.781344	-56.729	-69.9097	-9.22365	-43.7609
		1221.82	158.615				-32.2061	63.0637	129.781	-7.25969	9.60317	5.00946	-59.9775	-72.9769	2.40659	-54.4924
		1062.46	158.236				-41.2768	72.8036	112.195	-12.4971	0.453598	21.989	-51.6718	-74.6991	-17.9324	-49.8089
		923.903	158.155				-51.0494	85.5832	110.819	31.4624	-19.7238	-8.15489	-39.6172	-52.8794	-15.7459	-46.649
		1152.83	157.593				-51.5453	45.8521	97.495	14.9995	29.9575	68.1513	-58.7746	-73.5461	-14.1936	-44.6212
		959.532	156.314				-57.8751	67.9348	95.4508	52.1543	18.5095	5.23041	-53.7745	-79.2077	4.72137	-59.6255
		1211.66	156.313				-18.2552	77.5651	83.7313	11.0409	15.3594	-11.7212	-49.6948	-80.1356	-19.8081	-51.5543
		1341.37	156.113				-38.9838	40.318	83.56	26.048	15.7368	61.7162	-57.0894	-78.2392	12.325	-46.7072
		1443.21	154.957				-15.2216	49.2736	81.9447	-10.3782	57.7781	7.55019	-54.0028	-74.4902	41.3478	-49.7941
		1142.3	154.503				-52.3194	77.7	67.6166	-6.10647	8.32268	14.0315	-49.8043	-79.8772	24.765	-37.8931
		988.5	154.37				-26.8826	55.5092	49.9713	15.6429	-1.488	-11.6963	-58.2962	-73.3195	-4.73858	-55.748
		1317.8	154.219				-19.3923	62.5523	35.7014	16.4702	32.1223	11.2526	-61.6196	-69.514	4.10977	-51.3547
		884.696	154.046				-45.9429	63.2491	34.9545	26.2804	-17.1618	30.1887	-61.1281	-62.3264	-23.4618	-41.2399
		1410.81	153.933				-64.2032	43.6152	30.3241	2.40565	-40.2645	5.22483	-24.9825	-72.7567	-9.79327	-41.035
		1380	153.446				8.58742	60.0762	151.215	12.1035	-17.0199	-12.1961	-45.0464	-75.3978	-16.0178	-59.1396
		871.537	153.149				-8.991	135.894	105.434	-26.8021	14.1462	55.6188	-57.7767	-75.5105	-16.4237	-58.1037
		1402.77	152.564				-15.7154	74.5359	91.239	-22.4802	-3.79872	87.3724	-48.8845	-76.3478	-11.8297	-32.7766
		1134.47	152.045				-35.0832	58.7474	89.5551	4.86715	-9.43737	46.807	-50.1581	-62.4687	17.8335	-34.3248
		1113.03	151.747				-36.0256	102.996	80.0636	-11.1298	-9.67501	14.0671	-27.5858	-77.8347	-5.84302	-32.6631
		1118.49	151.417				-41.9934	60.7684	67.5646	-16.394	6.9964	32.6334	-53.5249	-51.6698	-13.4303	-45.9914
		1132.04	150.968				25.7126	108.018	51.2654	-5.33548	22.8767	45.1943	-28.0855	-78.0771	-11.3943	-40.7244
		1020.46	150.767				-22.9064	56.172	30.1447	53.9776	15.9805	16.1004	-33.7916	-73.6876	-0.811024	-38.764
		953.93	150.558				-36.982	73.2288	147.654	-27.8332	23.0572	60.2558	-46.0244	-75.4092	-20.8187	-44.1558
		1100.32	150.475				-8.17668	59.4762	137.003	30.2361	11.2438	21.4602	-49.7854	-61.5601	-11.4079	-53.0867
		965.374	150.227				-10.7155	81.1937	134.755	-19.8072	12.3977	-3.43153	-50.9	-68.802	-20.9231	31.2734
		940.57	150.075				-13.4642	246.015	117.15	6.084	-2.44267	9.81663	-50.052	-77.6868	-12.6512	-51.732
		1189.43	149.762				-19.528	45.1065	108.579	-0.685104	-28.0301	28.6598	-46.1269	-80.4649	-20.0467	-33.5096
		859.629	149.365				-26.4879	96.1935	85.5421	-4.7379	26.5151	33.2038	-62.4092	-62.7664	-11.9518	-20.928
		1056.46	148.995				-27.2054	45.3728	77.1303	-7.50409	20.7325	49.8542	-45.354	-63.1217	-26.9313	-59.7694
		1357.26	148.793				4.44833	58.4458	65.8484	8.19286	20.9835	13.2879	-57.2939	-78.1977	-31.7345	-50.5304
		1402.48	148.785				-37.6315	160.161	65.6206	-5.75439	18.8158	4.10532	-51.0974	-77.3181	-12.2567	-40.0502
		1035.63	147.904				-38.3958	40.7351	46.4096	-1.75926	23.8242	-14.2345	-54.4283	-69.3621	-24.87	-41.1225
		925.808	147.497				-46.7522	105.37	124.979	29.6635	23.6922	11.2937	-61.9914	-76.379	-25.2304	-53.2411
		1562.54	147.489				-13.3614	64.5887	102.309	-8.05638	59.4013	-4.71917	-57.99	-64.0917	-24.9615	-44.4115
		1053.21	147.479				-17.3368	78.9108	89.5079	24.1588	13.3395	-6.29176	-49.9655	-78.257	-23.2519	-57.0586
		1042.57	147.097				-24.5782	85.27	89.4928	-8.91921	23.2146	-12.1864	-52.3381	-76.0339	-14.3177	-51.342
		1203.13	147.096				-35.5754	62.8382	89.4065	16.3624	-2.32628	31.9721	-44.0545	-67.624	-10.2354	-57.1097
		1026.96	147.082				-24.3817	52.4375	79.9398	-17.0442	14.422	4.12665	-52.9571	-66.7932	-20.4072	-52.0261
		1510.24	147.012				-43.8554	47.4471	58.074	-11.1552	11.6671	-1.78123	-50.5128	-78.8699	-12.2529	-54.7646
		1033.37	146.999				-44.9827	51.5525	144.002	-15.8002	34.9564	12.6322	-58.3636	-76.4842	-4.05776	-4.87307
		883.264	146.622				-11.0451	46.4205	95.8774	50.5406	19.9844	-10.8226	-54.6792	-75.0017	-13.1501	-50.5621
		1238.48	146.44				-29.1922	38.8469	91.4281	48.4673	39.1271	48.6575	-58.3796	-76.8937	-9.43432	-49.2776
		970.381	146.086				-7.14111	90.8095	86.2473	-16.674	26.7695	8.05051	-62.1954	-62.411	-17.9737	-26.0079
		985.28	145.87				-14.2401	86.8266	82.5809	-11.5897	48.6563	47.7198	-62.846	-63.6171	-6.54464	-27.4895
		1206.43	145.831				-24.1459	82.2665	79.1736	-0.483778	50.546	9.88723	-57.5541	-77.1134	-14.7802	-51.9485
		1470.19	145.14				-33.8327	56.49	76.6445	-29.29	14.1388	3.06048	-44.9865	-79.3214	-14.2662	-25.339
		1222.6	144.146				-42.1468	80.9096	75.4363	-30.9902	9.33386	41.5163	-60.0984	-62.966	-16.8537	-44.94
		991.232	144.07				-52.4105	66.5036	68.8031	33.9421	12.5796	128.561	-56.9303	-65.8631	-1.32277	-51.6953
		1127.01	143.776				-21.2455	60.2133	112.365	25.6063	-10.7393	-7.78409	-41.2513	-69.8189	-25.2834	-61.5598
		1264.52	143.561				-50.8381	173.258	86.1105	29.154	21.5131	49.1456	-48.8914	-79.1618	9.90579	-40.3919
		1042.97	143.478				-37.6828	92.1576	83.3647	-9.65074	52.1557	80.1977	-61.4987	-51.8865	-18.5474	-51.2253
		938.033	143.298				-38.7076	48.556	78.8542	40.8724	63.8152	19.8653	-43.5778	-64.7217	-18.9147	-59.1749
		1118.75	142.491				0.589093	53.7848	72.7687	-10.8943	22.4838	-17.4909	-59.4147	-55.4774	-5.28929	-61.3751
		1048.49	142.186				-3.15461	71.8557	71.2917	-19.9659	30.5471	65.0798	-56.3224	-67.1652	-7.86882	-58.3946
		919.194	142.049				-32.8173	56.9816	68.2383	-12.0019	33.5784	26.7133	-42.2753	-79.259	-17.7339	-45.6074
		1509.56	141.225				-38.7847	69.2035	65.7143	18.358	-18.1597	-11.9345	-53.1165	-78.4095	-15.5254	-44.9802
		1574.37	140.872				-44.4356	360.989	53.6478	21.4832	8.88072	8.46398	-55.2098	-61.1163	-5.47235	-47.6098
		930.082	140.741				-19.6396	89.1425	138.922	-5.99337	0.334469	-3.78354	-61.443	-79.1143	-4.63457	-51.4559
		1279.93	140.585				-32.0409	62.2761	95.2405	19.6715	-23.0545	-4.71663	-63.0569	-66.8178	-9.72897	-48.7025
		964.312	139.562				-38.5251	90.6652	76.4696	-11.8114	1.59683	-17.5991	-62.6257	-79.4524	-7.93464	7.25648
		1148.35	139.455				-43.8706	43.2254	74.9987	-1.14458	-3.87948	50.8391	-55.2026	-60.0392	-16.0462	-46.6226
		1620.48	139.058				22.8186	50.234	72.399	34.9642	17.3634	26.2851	-58.925	-65.8156	5.98655	1.54976
		1780.53	138.558				-15.3268	114.962	63.9357	0.0400326	-21.2025	46.4606	-51.0459	-76.3505	-21.0736	-51.829
		1265.67	138.079				-40.5122	55.7102	62.4604	32.793	53.9011	27.6246	-57.5466	-75.8735	-16.1763	-35.6619
		1264.81	138.069				-44.0233	85.6575	207.165	-7.97732	27.3717	2.4479	-60.2125	-77.9576	2.92666	-26.9563
		1792.95	137.914				-50.8465	69.299	124.951	-15.233	-22.8034	32.4196	-56.9585	-67.4192	14.5603	-53.5556
		1448.86	136.783				-26.7975	74.9023	119.832	75.1547	31.2167	7.63959	-37.6984	-70.1621	-11.4526	-54.5224
		1273.32	136.769				-39.5246	57.5617	117.854	-11.1524	23.3301	80.8803	-51.0612	-71.5042	-18.9707	-48.0774
		1071.02	136.091				-43.4658	56.6002	111.311	4.99581	4.21828	56.6703	-48.5483	-71.092	-15.8688	-53.7217
		991.181	135.638				-48.0084	49.5207	109.68	4.39433	-3.70025	39.2758	-54.8105	-76.0349	-26.0285	-45.0137
		926.882	134.832				-48.1484	84.9902	109.612	-2.44161	11.5273	-9.17332	-59.8732	-74.1706	-15.6838	-33.8192
		1006.89	134.379				-24.262	67.8152	104.504	-6.64348	0.624746	24.5703	-53.4457	-76.2094	-17.6544	-54.7661
		1036.1	134.144				-24.9735	50.519	83.415	-15.6405	29.9953	-13.2023	-54.6698	-76.5601	-21.8286	-42.1277
		1125.96	133.801				46.1471	142.655	56.9824	-21.1901	16.5761	-13.6264	-58.008	-73.55	-9.11358	-14.5116
		1310.78	133.574				8.53658	40.386	44.0024	-0.447514	36.3219	-7.85267	-49.484	-72.7157	-22.8547	-56.499
		1283.48	133.16				-10.869	85.8655	113.412	60.1712	32.7563	-14.8689	-52.2487	-78.3781	-17.488	-48.1179
		1175.48	132.811				-15.8421	43.7871	111.132	-18.8579	-3.75216	25.2266	-57.3319	-68.9774	-23.3695	-54.9554
		1312.53	131.23				-21.4905	66.5824	99.3413	37.1558	-7.85945	47.7279	-58.1346	-78.3859	-25.3026	-50.8396
		921.488	131.03				-24.6099	66.3977	94.9327	-11.3826	25.4412	-9.35973	-60.1519	-77.6329	-24.6494	-46.9462
		1659.25	130.894				-31.6816	70.9232	90.1306	-13.0438	17.8001	-1.53132	-61.1843	-81.302	-1.72786	-49.5484
		1049.12	130.853				-20.7978	55.8372	71.5129	-16.3433	26.2217	0.377022	-59.6467	-79.1615	-22.7867	-57.6231
		1022.77	130.577				-25.6625	94.031	71.4387	-9.29018	43.053	-4.94165	-59.522	-77.4376	-12.8815	-51.7521
		829.288	130.347				-27.6171	78.4028	65.7709	-7.47783	-20.0713	21.2987	-57.2927	-77.6437	-27.1427	-52.5183
		1396.8	130.345				-29.1598	106.862	65.1391	2.07845	14.7826	-14.4422	-59.5395	-75.5579	-22.6161	-46.9209
		1774.95	130.038				-34.6284	72.5087	55.4201	-5.34743	1.63633	-20.2526	-52.6678	-75.0209	-20.7155	-28.3984
		1277.92	129.761				-42.2244	78.5677	31.388	-22.472	2.33566	-11.8471	-51.3883	-72.2719	-20.3887	-44.3339
		1331.36	129.23				-43.1033	59.2273	108.097	3.45202	-18.3167	-4.1843	-52.992	-60.8542	-25.9566	-48.6531
		1092.65	129.223				-45.5927	74.8942	99.9047	-3.99428	-1.66466	34.5113	-58.0574	-59.6484	2.60743	-55.8947
		991.153	128.698				-49.9794	81.2305	99.653	16.8595	-10.6458	46.2691	-59.1231	-57.868	-19.1144	-35.4838
		1537.58	128.651				-41.4731	105.772	93.442	4.41628	-20.9568	-5.67156	-55.1192	-61.5147	-28.7098	-55.2191
		1107.78	128.134				-18.5308	40.3936	85.445	-0.643839	8.74532	34.5372	-43.6315	-77.5867	-29.0725	-38.5316
		1030.1	128.108				-28.8073	44.6483	80.1192	-8.16184	52.8121	2.98277	-56.6648	-79.1026	-24.2531	-50.9651
		2011.49	128.045				-34.9208	78.26	75.9638	15.6704	17.633	10.5196	-48.5501	-81.1037	-26.631	-27.4341
		1017.25	128.011				-35.7118	52.6944	64.9165	22.3895	5.71385	-17.4848	-47.7647	-79.505	-26.0413	-26.5375
		1250.29	126.909				-48.0271	63.0581	64.0942	27.5323	-6.80073	-0.484449	-43.3103	-71.6657	-28.1609	-52.0021
		1076.36	126.184				-29.8295	62.8564	52.951	56.3039	-11.2988	13.5282	-55.7467	-73.3685	-23.0359	-51.2147
		1264.07	125.818				-37.0011	109.321	34.9104	-16.5781	-9.3047	30.0002	-57.7496	-62.5157	-28.341	-52.2817
		1711.22	125.697				-48.7026	102.776	30.8145	21.7209	-45.6443	-9.36786	-57.7947	-72.3342	-20.6629	-57.9923
		1218.87	125.666				-52.6678	71.9915	105.104	6.17834	-29.1021	16.4168	-48.37	-79.7914	-24.6933	-43.4439
		1663.64	125.652				-12.965	47.2537	104.416	-31.2119	18.907	8.01699	-29.8833	-77.9955	-18.3477	-42.7455
		1243.78	124.956				-12.4534	152.401	90.758	-0.147956	-9.79615	8.47261	-61.3774	-78.5507	-19.2982	-44.7602
		1569.68	124.28				-16.9087	64.1516	68.225	25.9855	26.9721	-3.87344	-45.7872	-68.1394	-0.0999492	-28.7045
		1303.16	124.019				-24.0611	160.177	63.118	31.9137	2.38494	-6.0322	-58.8941	-62.6964	-20.2956	-30.3116
		1524.71	123.969				-28.3077	63.966	31.3909	22.8991	53.981	-11.3966	-51.1869	-63.2088	-0.930924	-49.7751
		1243.23	123.864				-46.1315	90.4935	138.87	-0.300097	17.8713	-8.85484	-54.9487	-70.0862	-17.9408	-13.7464
		966.526	123.803				-13.5633	50.9027	134.276	44.9949	20.6918	26.5808	-59.7911	-78.2474	-25.6098	-43.744
		1594.42	123.168				-30.1475	113.029	103.348	17.6317	-14.619	4.89212	-54.3368	-78.1581	-12.7019	-46.3394
		899.747	122.95				-38.1046	68.5911	99.0424	2.20989	11.6001	-11.872	-49.0097	-79.2147	-2.44045	-34.2712
		975.852	122.816				-50.6566	46.8659	63.0438	24.7275	18.9921	28.3012	-38.3871	-69.3043	-16.23	-54.5319
		1188.06	122.609				6.43631	62.4435	56.0618	-3.84075	-10.5413	-7.35234	-58.5403	-69.9972	-21.9814	-34.4094
		1320.04	122.346				-5.12981	71.4848	31.8194	-8.52712	29.2209	9.48189	-16.2189	-71.3214	-15.8306	-58.8025
		1440.49	121.384				-36.7929	63.8664	165.012	7.77909	-16.8229	41.6682	-53.9602	-75.9136	12.606	-29.9558
		943.723	121.25				-30.9704	78.6666	145.231	58.4392	3.76216	13.9386	-50.8552	-78.1227	-9.89388	-44.7439
		1272.18	121.072				-34.7305	71.3951	80.133	-10.0995	23.5416	-8.53077	-37.6188	-69.6574	-6.71333	-40.3559
		978.68	120.837				-44.3205	49.9129	78.4869	25.5796	5.66013	10.8163	-58.2122	-71.0497	8.00744	-47.6825
		1303.96	120.581				-21.0393	60.5191	71.1251	32.4567	4.22508	7.20326	-49.5941	-74.9076	-20.3157	-61.4491
		2255.32	120.328				-29.5686	57.4129	69.064	-25.2682	15.7976	9.16646	-60.7969	-68.7079	-15.9932	-41.254
		955.83	120.224				-3.00643	53.0876	68.8274	9.37581	10.5813	10.6537	-56.7074	-75.5022	112.432	-54.2269
		1484.42	120.1				8.32142	73.4112	65.1501	0.880213	-0.195764	26.1815	-20.4579	-65.1346	-17.6919	-18.9317
		1207.69	120.095				-1.89668	73.7758	59.2564	56.7592	28.6735	-5.82293	-51.713	-75.132	-8.91237	-36.2027
		797.235	118.511				-42.7556	60.8741	55.8549	1.76416	6.80326	7.64721	-59.1384	-74.8147	-20.5222	-61.4734
		1010.71	118.036				-45.9221	70.1659	44.2454	-4.63689	6.69474	56.75	-63.0227	-76.8813	-27.4037	-47.4293
		1150.66	117.115				-48.3614	49.9082	164.764	-14.9836	29.3013	-3.12118	-49.9996	-69.3562	-20.4201	-31.7823
		1210.64	116.638				-55.528	74.3718	116.091	-2.29266	7.44675	12.8765	-58.5911	-79.7281	-11.5925	-42.5402
		1113.68	116.609				-55.5835	60.0053	109.024	-0.956041	55.3038	16.7516	-56.9788	-80.5847	21.224	-53.337
		1286.47	116.563				-12.4762	77.2952	93.799	18.7856	12.9493	9.00697	-57.9859	-78.2466	-12.6739	-57.8625
		927.608	116.501				-25.5544	90.6728	90.4738	8.68346	1.50248	5.87855	-55.0122	-79.9003	1.37553	-47.6648
		1318.05	116.052				-9.8008	84.4801	85.2752	-3.4745	13.3735	-19.9493	-50.9184	-57.0843	-6.98679	-54.2767
		1562.69	115.552				-22.4672	61.5924	81.5791	-15.7278	-8.11475	35.8975	-20.7186	-76.9436	-17.2512	-48.7082
		923.894	115.46				-36.4043	55.7185	81.0882	-3.15966	8.53158	4.18913	-58.0606	-66.9777	-24.9638	-52.5084
		900.819	114.022				-22.7525	96.9768	79.6276	-25.9592	22.208	6.3677	-56.709	-76.7396	-3.19086	-53.9427
		1056.06	114.012				-26.0941	58.168	52.9253	0.95552	17.8851	7.10726	-52.4269	-64.6408	-18.1053	-59.0264
		987.491	113.627				-35.3515	214.842	124.28	-7.0403	-3.56639	-11.9726	-59.2847	-76.66	6.38143	-46.2499
		1386.19	113.412				-13.9067	108.266	120.286	50.9718	-11.2482	10.2697	-54.141	-67.8728	-20.9397	-48.8721
		1049.76	113.252				-14.2134	66.995	114.814	-7.96801	-21.8767	-14.5093	-54.8162	-72.6806	-11.2824	-44.1244
		1190.14	113.182				-20.9292	56.569	110.278	65.8296	11.1078	-12.605	-60.0822	-75.0809	-18.4937	-41.3354
		986.725	112.987				-26.069	47.0479	99.9767	8.75099	-19.6336	-10.3558	-60.4656	-78.4574	8.54075	-49.1552
		1492.06	112.826				-41.3382	52.1148	84.8106	-14.675	26.2739	14.9148	-52.8661	-62.229	-13.5117	-42.5374
		1381.92	112.707				-61.7694	63.6743	70.8647	6.08678	-9.01767	4.19472	-48.8716	-79.2473	-25.6079	-32.8157
		2078.59	112.594				24.8295	57.537	57.3377	-15.2638	-24.1258	34.6835	-51.6331	-71.6631	-6.24924	1.67775
		1199.29	112.363				14.5782	77.9674	132.074	18.6285	18.3856	25.2012	-59.9443	-78.9277	-25.3783	-51.2405
		1104.81	112.249				-14.6179	58.131	108.088	1.71664	-4.13757	-9.16824	-53.1771	-74.4246	-21.8354	-37.2482
		1118.35	111.843				-18.1846	50.9907	104.906	-18.157	12.4817	5.45492	-59.8373	-56.7698	8.36601	-47.4036
		971.491	110.76				-41.5072	219.061	91.3674	-8.06652	-27.8927	-5.1372	-54.6846	-76.268	-18.2532	-17.3824
		1407.7	110.397				-58.9014	61.491	89.2372	3.06215	22.3462	105.786	-59.2037	-78.6514	12.6302	-50.7451
		1413.08	110.155				-19.0728	51.603	85.1601	7.6125	-23.2416	20.0019	-59.8544	-75.4291	9.3774	-57.2106
		1039.39	109.657				-26.2736	78.6853	84.6885	-31.7842	20.5905	-3.85871	-37.0236	-73.4725	-14.2216	-57.071
		943.39	109.452				-31.1309	48.2675	66.9562	3.05312	2.66734	9.43821	-60.9419	-79.2175	-26.5172	-55.4698
		1299.13	109.08				-40.8248	139.962	59.7025	-4.56561	13.9479	-2.89921	-61.9598	-76.2631	-24.7141	-44.5437
		1600.45	108.667				-45.8909	74.3857	31.1599	-0.363593	7.38737	41.913	-44.6225	-76.5907	10.1187	-44.8667
		1054.18	108.505				-62.7723	58.3365	116.44	1.13003	12.9626	35.231	-57.5156	-78.2663	-26.9688	-9.61122
		993.113	108.317				-23.9692	63.5486	113.429	-10.6528	11.6861	16.5743	-59.9028	-79.0173	-21.377	-47.4353
		1032.3	108.27				-36.13	61.5291	103.232	7.98361	-14.7348	-5.02038	-40.2585	-81.1565	-26.8871	-33.1369
		1638.65	107.22				-50.1896	107.108	100.635	9.05499	-15.9064	15.5879	-29.9782	-77.1929	2.32565	-55.986
		1026.92	106.907				-63.776	71.4617	95.4889	28.6804	-10.0819	-13.7448	-49.9029	-73.7011	-28.1991	-52.813
		1446.3	106.218				-16.6651	46.71	85.1006	6.40287	28.2828	54.8544	-47.6415	-76.4222	-25.185	-58.8064
		927.086	105.19				-27.437	95.2336	80.7363	-11.6365	-6.59389	-4.61351	-57.4211	-69.0832	-27.5562	-42.3428
		1139.78	104.96				-13.6629	63.2811	74.8645	10.2599	8.46004	19.1074	-54.8686	-76.255	-31.3086	-59.4725
		1124.41	104.652				-19.5457	76.5908	71.5914	-1.83846	13.1553	-1.99202	-51.3087	-80.3521	-28.1651	-35.4415
		1240.76	103.883				-25.9291	145.599	43.1374	-18.4295	4.308	8.54728	-50.6186	-65.7259	-13.0389	-52.3282
		1804.56	103.725				-60.6809	55.4982	37.8721	10.7787	37.4704	13.9879	-53.4933	-63.7236	-29.4314	-53.2908
		1483.63	103.162				5.16124	53.8619	33.6729	4.60205	37.1701	3.8737	-55.5067	-80.8879	-21.5048	-50.737
		932.145	102.896				-0.576912	75.9248	31.9403	24.543	25.1395	22.9444	-60.6921	-78.0654	-5.78817	-32.369
		1427.4	102.838				-45.1424	62.9627	135.289	50.7285	26.59	61.706	-60.6443	-59.2159	-27.3822	-41.6256
		1030.82	102.168				-47.5364	133.909	131.952	16.7665	10.9908	-7.52453	-49.2272	-80.0641	-15.4777	-19.103
		1370.18	101.991				31.9982	41.4036	85.6678	-1.59434	-11.2292	24.038	-46.7721	-78.6475	-13.2601	3.81905
		1680.23	101.777				-9.15811	56.9787	38.2416	26.1348	-20.0035	-12.3058	-53.8671	-78.4698	-11.3296	-17.37
		1611.48	101.652				-22.0127	73.5963	32.7677	0.47895	-13.0907	10.2753	-53.9793	-72.0125	-27.1677	-42.1549
		954.651	101.567				-39.3013	103.7	119.893	51.9317	-44.6218	32.7772	-52.6642	-58.7197	-5.50147	-55.5167
		1492.36	101.565				-49.6848	102.999	97.2467	3.20721	9.26407	16.525	-58.3866	-70.0462	-23.1967	-53.1205
		1252.17	101.434				-60.825	52.4579	77.7214	10.6316	-26.5088	13.9213	-55.7153	-68.8076	-14.6554	-58.5141
		995.914	101.357				-63.0136	136.556	71.0745	21.8718	0.0439871	-1.32713	-46.8741	-73.5961	-9.1393	-47.5136
		1009.86	100.981				-21.2051	75.9224	69.2579	20.4565	-18.5882	18.8758	-47.0537	-78.1358	-27.6942	-57.2398
		1068.92	100.873				-28.8741	49.3313	67.4336	-5.12999	35.3659	4.09923	-55.303	-78.0111	12.2607	-46.6233
		1146.17	100.528				-30.9923	104.798	60.7628	12.7606	16.7609	-11.8649	-43.3583	-67.7489	-6.05974	-50.872
		1253.46	100.231				-37.4884	42.9514	32.4485	35.0509	16.0768	-17.0459	-59.1131	-36.7958	-19.5948	-20.5141
		913.256	100.144				-41.2226	99.273	123.33	-6.13204	0.477135	-8.60798	-53.6044	-72.8636	-18.443	-55.7819
		1065.5	99.869				-42.4066	58.5683	121.612	-2.97222	55.2872	-13.7194	-50.6243	-81.2338	-18.2418	-53.1071
		1260.96	99.708				-9.87157	73.6717	112.693	45.0013	9.9448	-7.16085	-40.6874	-79.0295	-28.0229	-50.8893
		1244.74	99.603				-18.036	97.9583	97.7997	-1.10888	-4.77153	-5.71067	-59.6292	-48.7382	7.4817	-45.6261
		1549.23	99.074				-54.2339	53.5402	44.2787	-2.1904	32.6402	-11.4641	-56.9938	-68.2483	-18.8228	-37.7813
		933.072	99.012				8.9381	87.6896	70.0744	-5.18098	28.735	-11.8542	-59.9866	-74.0295	-26.2845	-32.8309
		1064.06	98.489				-5.80136	41.2349	69.1001	-6.7299	-6.75258	-4.79536	-60.8292	-73.6311	-15.9444	-58.5085
		1017.18	98.38				-18.5293	67.9545	65.7412	8.9412	67.9404	-4.33719	-55.8213	-72.0482	-27.2278	-22.7559
		1115.69	98.368				-27.0164	80.4447	63.584	-4.03944	-26.9293	14.9204	-44.5592	-73.4864	-2.31676	-46.1691
		1055.39	98.23				-30.4576	61.7818	59.616	4.06754	-5.16291	10.6451	-61.7396	-78.991	4.58483	-3.74583
		1427.72	97.94				-55.4767	59.2323	58.8961	13.9588	59.5035	1.08154	-59.4805	-74.4536	-22.5098	-49.0844
		1470.69	97.919				-15.359	131.556	52.6627	-10.4484	11.4646	-0.33359	-50.6453	-78.2314	18.1554	-40.9578
		856.152	97.258				-20.251	65.1216	52.536	-13.997	-9.83926	-10.6377	-60.5109	-76.3924	-20.5857	-51.3709
		1252.14	97.051				-21.6218	142.045	117.136	56.1911	-20.1216	3.64614	-53.8767	-76.3665	-24.9649	-56.9895
		1041.53	96.94				-46.3618	95.035	101.823	67.5439	19.5857	5.64083	-61.5759	-71.7172	22.9574	-50.2518
		1026.17	96.907				-53.663	117.905	78.7499	53.8033	20.2904	-4.32145	-59.8325	-50.8584	-25.8866	-27.7803
		1219.35	96.826				-4.16713	48.1963	70.8982	-17.4909	18.3334	6.84974	-55.2877	-76.409	-22.427	-54.0559
		1025.42	96.214				-16.665	60.5862	31.9858	-29.9756	55.867	42.7354	-50.3047	-79.414	-21.4137	-8.23082
		917.846	95.632				-5.86655	74.8011	136.697	7.06354	9.7122	-7.5672	-41.1393	-75.9465	-22.4795	-55.8348
		1361.39	95.561				-36.6107	59.3379	121.421	8.76627	34.5252	3.40334	-56.2605	-79.5288	-18.0913	-56.7208
		982.958	95.441				-43.6551	56.8946	95.3422	12.3428	23.6437	5.58953	-59.5176	-76.9876	-28.5259	-46.2989
		1870.01	95.352				-17.2274	97.3383	91.6892	-20.8204	13.7345	-14.6555	-43.4521	-78.3882	-5.19548	-49.742
		1053.25	95.194				-32.8649	71.9697	90.0581	50.0434	1.73023	-9.64266	-15.4137	-58.9106	0.306271	-41.5438
		1759.42	95.172				-40.1816	81.3165	85.8116	37.8955	79.7375	-3.25121	-56.141	-76.8075	-21.7079	-55.6324
		1332.38	95.138				-54.3872	46.8437	72.0936	13.2007	12.5152	-17.0459	-55.308	-75.419	-27.3114	-53.7305
		989.759	94.971				-20.2116	52.3998	69.6546	48.8346	8.17409	13.4972	-54.4536	-56.3978	-17.3397	-59.5941
		1011.7	94.804				-36.4895	112.514	60.6024	-15.1769	17.8339	21.0366	-54.2532	-77.3523	-3.56342	-46.9036
		1279.73	93.949				-39.2754	49.921	43.9383	1.01262	-16.1021	-3.82011	-60.6138	-65.4346	-27.1023	-55.7787
		1060.38	93.691				-54.764	76.4647	42.1969	-7.55883	8.53292	-13.1139	-58.2314	-80.8672	-15.5254	-32.9479
		1124.29	93.69				19.8463	48.0581	32.31	5.33357	22.9558	13.2849	-55.6287	-58.2522	-25.5409	-20.1157
		950.778	93.573				3.86413	79.2359	114.55	-6.70073	-7.49042	-9.71428	-61.5782	-72.2841	25.3845	-40.5767
		899.424	93.527				-34.3566	104.121	107.342	24.5264	43.717	-5.25555	-28.7669	-61.1615	-25.8897	-51.9485
		1343.9	93.213				-48.5459	131.259	102.317	0.754471	1.54517	-8.72226	-63.2073	-74.7351	-20.9814	-38.0306
		1243.78	93.195				-51.1443	83.2235	78.6076	-32.3077	10.6311	-11.2391	-61.2476	-72.5983	-16.2731	-56.9387
		900.684	93.153				-13.253	96.6302	74.0292	-9.9421	67.9079	35.9523	-56.2883	-77.0778	-25.8829	-43.0547
		1481.34	92.876				-49.4136	110.712	67.2534	3.00963	-5.649	-9.30792	-46.9642	-77.3121	-19.0906	-56.5022
		1159.1	92.792				-62.6732	90.6688	62.4038	28.2366	-19.564	-4.27675	-48.4046	-70.6625	-18.6375	-19.2716
		858.867	92.786				-30.5274	85.3802	58.0446	45.2906	48.4971	-9.49535	-55.1309	-74.1651	-21.2896	-48.211
		1609.51	92.781				-31.8976	49.2	54.7185	22.8244	18.2317	1.5524	-57.4327	-80.4066	-29.4034	-22.2824
		1542.95	92.566				-3.90386	60.3793	30.2887	18.5521	39.3785	7.30993	-57.2121	-76.5705	-23.9747	-55.1684
		929.46	92.174				-10.571	53.0001	94.5175	50.4199	14.2942	-12.1692	-56.5221	-79.125	-22.0094	-19.2941
		899.086	92.131				-39.3787	40.6366	92.8357	-27.8157	46.5303	-14.4966	-45.4644	-42.7342	26.63	-48.2833
		1022.39	92.076				-42.6244	76.3622	87.4565	-8.96714	11.1706	-10.8577	-53.1047	-73.6521	-26.0323	-48.8242
		900.03	91.904				-44.5437	59.0525	70.9155	-29.7512	7.79677	18.6685	-38.5574	-61.3777	-8.93392	-35.3004
		1157.87	91.657				-0.867143	119.625	69.1085	-24.3415	26.7155	-9.8758	-52.5055	-78.5352	-23.2598	-51.7898
		1532.83	91.494				-3.12643	75.0212	67.0255	18.8964	-4.24078	-12.7279	-61.5124	-49.8931	-10.3894	-39.5531
		1179.71	91.114				-29.4313	49.323	62.3176	5.99938	30.0994	28.484	-48.0768	-67.1567	-26.1075	-56.2917
		1174.81	91.006				-33.4413	50.6837	37.604	52.6063	13.9469	-4.41948	-53.4006	-77.5628	-10.4987	-56.4426
		1102.21	90.52				-36.5222	50.8619	32.9339	3.78437	-10.7319	2.17615	-61.3433	-67.5913	-18.7244	-58.5702
		1478.15	90.488				-39.7225	64.279	159.9	-5.92807	13.9937	-8.48963	-58.2653	-79.0821	-12.6799	-54.8926
		932.067	90.088				-47.2135	41.372	123.567	20.481	20.5746	9.34018	-53.5732	-67.7594	-17.148	-48.4924
		1513.38	89.354				-8.94149	47.8299	123.503	9.09445	17.5276	-12.1123	-58.1899	-75.0318	-20.7767	-61.8331
		1242.71	88.759				-49.4652	59.1279	109.596	-20.4931	13.2485	1.71799	-59.5903	-79.5674	7.14167	-48.1193
		1032.6	88.184				-54.3317	50.2008	103.932	-7.60663	-2.33019	-5.72185	-48.3855	-75.6319	-16.1007	-46.2538
		1180.39	87.956				-29.8404	78.3794	99.0428	-8.34816	-17.8872	59.5727	-55.9586	-80.1455	-2.78426	-43.5684
		1086.41	87.264				-32.3322	64.7282	94.0952	10.5158	54.3104	8.89522	-59.3779	-77.3837	-7.79885	-42.4038
		2018.12	87.073				-36.6421	70.484	84.8758	42.1005	19.1824	-13.2592	-53.9491	-78.796	5.25694	-48.6662
		1156.19	87.036				-37.5107	80.403	69.1892	-6.5986	-10.6562	22.7605	-54.6728	-70.5585	6.8667	-39.9607
		859.205	86.925				-38.985	66.6905	62.2525	6.23878	2.83797	10.9245	-55.081	-79.0832	0.524511	-59.7041
		1234.32	86.751				-46.1645	46.8666	48.185	-19.2765	36.6917	-10.5681	-59.8377	-79.128	-19.3742	-47.1211
		1275.09	86.667				5.41218	59.804	134.201	4.62567	7.33159	-13.309	-59.6759	-69.2414	-18.201	-46.4463
		1176.04	86.169				-15.5669	138.055	126.997	-27.3091	34.7848	16.9822	-58.0793	-68.7822	-17.6314	-16.1913
		867.68	86.032				-38.949	55.5112	92.1888	-11.3993	4.38809	19.5209	-55.7874	-78.0071	-21.714	-4.63402
		1238.45	85.994				-34.2019	77.3185	89.7461	3.91234	8.41791	-0.592641	-56.6218	-66.0306	-15.3839	-51.2994
		1066.18	84.906				-36.8142	53.301	84.6408	-5.98504	1.62222	-3.0841	-58.3231	-68.5567	-12.9265	-36.445
		1247.72	84.774				-40.0505	67.3576	80.1132	-16.2535	-4.5752	-9.99009	-60.8128	-74.5698	-4.50899	-41.047
		1429.52	84.698				-47.8328	71.4866	78.6769	-19.3544	20.3228	0.0727642	-52.1883	-73.6039	10.1448	-56.9472
		1075.37	84.632				-53.4395	69.052	78.0333	-22.7916	-1.35697	-4.94368	-61.1074	-79.6475	-1.09659	-51.1654
		941.893	84.004				-15.7231	71.5416	71.0974	2.96378	28.3113	-1.2616	-59.0129	-75.209	2.48678	-38.6106
		1335.2	83.769				-17.0835	77.0324	63.4699	-2.77743	25.5689	-13.4609	-55.5163	-77.1152	-7.53901	-47.0182
		1747.76	83.609				-29.2557	65.3709	45.4464	-13.3542	-21.2755	32.0127	-54.2874	-80.0667	-1.38064	-54.9378
		1108.61	83.393				-31.1973	60.0524	113.024	-14.8391	34.6218	-1.1275	-53.547	-78.5328	-14.2277	-42.4803
		1498.3	82.89				-39.1099	106.858	106.592	6.64282	52.4532	43.736	-54.9776	-73.0227	19.6638	-20.9228
		1697.54	81.971				-40.551	68.9997	90.897	-8.02595	23.551	64.2798	-1.41937	-75.369	0.877023	-34.6499
		1751.92	81.965				-58.2456	55.9263	90.3958	59.4732	4.68264	-6.61125	-57.5809	-80.3075	1.35246	-38.4978
		2132.63	81.788				3.37995	85.8119	85.8718	-14.7446	10.5068	51.8143	-59.1928	-78.7499	27.1989	-30.4667
		1960.97	81.409				-22.0339	76.155	83.5227	-2.2828	9.95602	33.5467	-52.2739	-76.4049	-14.0824	-36.5701
		1655.53	81.05				-51.4237	63.4427	82.8213	-14.6579	60.9326	7.47501	-52.7293	-68.4339	2.19592	-26.2381
		1773.83	81.01				-30.7348	62.8741	79.8095	-8.4971	-2.65147	3.3749	-45.7736	-71.6353	-12.3679	-31.3786
		1284.42	80.905				-38.6283	111.088	124.129	-10.3449	19.9922	-7.63882	-24.0185	-80.616	-17.0716	-60.6935
		1815.79	80.866				-20.283	60.9917	123.584	-14.5116	27.1201	15.1896	-26.5729	-78.4304	-1.96803	-46.2136
		1973.19	80.558				-29.1369	41.7743	115.123	-5.79774	11.5354	9.75923	-41.0557	-78.6024	-6.82907	-40.6341
		1376.58	79.897				-37.3477	66.6201	83.8235	37.7295	-36.854	-4.55713	-54.6036	-71.3644	-10.5978	-50.8812
		1474.74	79.509				-19.9018	47.9591	33.1764	8.71625	59.7127	-10.6977	-55.3913	-74.0676	-13.2219	-58.823
		2014.69	79.175				-45.3354	131.469	31.9856	0.116451	19.8169	57.7151	-57.6688	-80.6647	-25.7217	-19.0664
		1601.02	79.077				-2.78842	78.3224	31.2004	-5.09331	7.85121	-1.90364	-43.4694	-71.0621	-25.0345	-46.9455
		1072.71	79.025				-25.4337	72.1127	192.105	-2.90498	-2.60455	-14.6596	-56.2375	-67.5354	-5.34602	-32.492
		1199.74	79.009				-34.6618	155.005	119.39	21.1489	10.5035	3.55776	-53.7401	-80.0328	4.78188	-53.478
		1229.99	78.901				-34.6801	79.6174	112.198	-15.0846	54.9092	64.5845	-51.1331	-76.6031	-3.32589	-29.6614
		1611.5	78.645				-38.9003	50.9633	111.678	23.5219	33.2877	-6.20134	-56.7616	-77.0259	11.6294	-45.1036
		1578.47	78.574				-45.8351	44.3059	104.052	-16.2416	-21.1149	-13.8723	-48.8998	-79.7452	12.6994	-30.8768
		1174.26	77.531				-13.1736	42.2291	95.4515	-0.560613	10.8308	-7.66269	-39.6315	-79.1519	-9.46345	-59.5768
		1260.17	77.304				-25.2179	115.245	64.1542	55.5796	15.5959	-12.8076	-58.5241	-70.5948	13.7838	-48.4363
		1696.85	77.266				-38.1612	44.2026	59.3166	-3.76906	-12.1286	44.0809	-58.5301	-79.6079	-15.823	-52.2722
		1245.23	77.065				-55.7497	71.7043	51.8912	15.6735	13.88	-8.57293	-56.9961	-74.6429	-8.01633	-59.2666
		1313.33	76.728				-45.909	61.3667	43.9477	-11.6333	2.60775	28.6364	-58.8836	-69.485	-24.0117	-38.2777
		1164.56	76.366				-10.8632	87.5249	103.143	-0.53463	-11.5285	65.8407	-44.1772	-78.8854	12.4467	-55.9434
		1342.28	75.888				-17.9651	72.6434	92.0508	1.22326	3.03235	93.1467	-36.2826	-80.7085	-8.24781	-57.2056
		1064.08	75.124				-29.2119	67.2535	89.0358	-11.6907	42.4945	-3.40258	-48.3356	-79.3502	-3.94543	-41.0897
		1470.26	75.074				-37.4394	106.196	86.592	-20.2467	-23.8427	-4.4337	-42.5865	-36.0936	5.66997	-7.60109
		1410.73	75.032				-48.2848	88.3919	77.2799	25.1593	74.1364	-8.90512	-54.7898	-66.565	26.3131	-39.765
		1078.18	74.851				-16.6522	86.6697	31.7705	31.2848	35.6288	-14.65	-46.4039	-76.2341	4.89951	-40.4585
		1804.3	74.764				-57.1386	77.5344	113.709	6.05732	-13.1362	45.5834	-53.7908	-75.3402	-8.7815	-61.7841
		1380.82	74.441				-15.65	46.4194	109.742	-24.3266	11.8848	-11.9101	-50.8085	-79.1421	-19.0615	-48.242
		1795.86	74.262				-16.5776	84.9228	95.5344	29.7976	25.1538	23.016	-11.1912	-56.1799	-7.37221	-43.9312
		1793.95	74.016				-22.3867	76.3595	93.9232	9.81861	-8.12959	-12.0767	-43.7879	-63.7307	4.55381	-56.827
		1586.43	73.978				-29.0007	93.2605	92.6093	-8.98159	12.782	-15.7806	-59.7508	-54.8044	17.981	-39.4515
		1294.77	73.795				-34.7756	46.2975	84.3881	-1.58072	57.537	9.24164	-38.916	-76.4827	-7.29769	-38.7365
		1104.58	73.793				-37.134	93.4007	76.947	-0.909495	-5.25886	-10.7297	-55.3032	-78.1012	-10.9389	-9.40284
		1020.26	73.782				-42.5811	41.9293	69.8942	-20.7898	19.3511	-1.38554	-20.312	-71.2534	7.00437	-31.3807
		1297.51	73.635				-52.8939	96.809	61.8669	19.8515	13.6221	-6.90992	-48.5683	-78.5171	-27.3924	-57.2857
		1282.01	73.48				-13.3332	95.7378	61.0826	25.2281	-2.90683	5.57226	-49.066	-76.8487	-17.1041	-50.0663
		1167.11	73.266				-18.8864	155.652	52.4112	14.4555	-16.9915	5.64185	-47.9939	-63.9891	-16.9528	-33.2674
		1257.99	73.047				-31.4986	46.9561	42.3337	-10.6982	34.7947	-9.05903	-56.0299	-63.1638	-26.4665	-47.7477
		979.701	72.972				-37.4562	48.8365	42.1976	-16.937	10.5933	2.64753	-48.0158	-78.9212	-12.1587	-12.2673
		1465.51	72.79				-40.5794	72.5861	113.682	54.5887	21.6278	-7.65762	-38.1458	-74.6525	3.52313	-30.9117
		1096.75	72.553				-27.9323	72.6066	112.652	29.3153	-41.8508	-9.45624	-35.3865	-59.8573	4.49367	-35.531
		1629.39	72.316				-30.3507	134.066	99.1647	-19.5584	-0.983259	39.5404	-61.2285	-58.8626	-15.6986	-42.0329
		1182.61	72.076				-33.3271	72.252	87.5986	-31.6734	10.8771	-10.3898	-52.4415	-77.0322	-9.29892	-46.0288
		2233.56	71.968				-34.7878	74.8543	80.5954	-11.049	3.68387	5.86636	-47.0225	-73.1306	20.5197	-45.3377
		1618.25	70.932				-38.7975	40.5419	72.1297	64.936	20.2658	12.1862	-51.2167	-52.3039	-14.9728	-55.2209
		1634.69	70.679				18.0259	102.61	69.0329	-10.9087	9.76721	15.564	-59.6627	-80.4735	6.55012	-14.0906
		1699.01	70.44				-15.394	91.8583	64.7792	-3.69708	21.2389	-7.38891	-41.6732	-73.215	-25.797	-60.4819
		1153.68	70.393				-38.0479	76.4878	49.8711	12.4253	-2.92243	37.4888	-49.8703	-80.4975	-20.4541	-51.7422
		1663.15	70.134				-44.1618	61.1382	47.3986	-9.10358	0.516845	-9.21802	-57.9939	-77.7254	-29.3906	-41.1912
		2485.31	69.934				2.78592	61.0756	46.934	-0.0376358	-16.117	122.126	-46.4549	-61.814	-27.6352	-60.995
		1217.99	69.554				-18.3096	82.1016	164.601	5.04763	-8.53672	44.1693	-46.5241	-44.4173	-26.7184	-59.2958
		1336.76	69.553				-27.8539	60.1164	132.186	24.274	2.29476	68.8985	-39.8746	-71.3688	-25.8083	-36.2094
		1159.54	69.298				-32.1266	46.469	91.8882	-26.3859	30.1331	39.3962	-55.769	-73.7024	-24.9566	-52.2366
		1212.78	69.199				-37.7737	52.9951	86.6074	-11.8017	11.8074	115.398	-49.2344	-71.7002	-17.6991	-56.5065
		1017.24	68.837				-52.9369	45.7646	81.9395	15.5398	0.613157	30.2374	-47.5322	-69.1244	-6.44932	-54.1984
		1385.61	68.588				-12.2283	171.877	73.7069	5.03263	13.2538	39.3565	-49.5493	-65.278	-25.8049	-50.3893
		1835.95	68.385				-15.4394	88.7314	36.9226	-14.1112	8.56011	-7.97356	-46.0697	-78.159	-22.75	23.12
		1135.7	68.175				-23.5078	52.3646	140.9	0.1152	49.9017	44.2765	-33.1108	-68.7284	16.6682	-44.2817
		1880.87	67.911				-51.4204	75.733	94.3484	-5.71855	28.2279	-10.0292	-52.1025	-73.0956	-27.7139	-55.3073
		1143.1	67.682				-60.4067	45.236	87.1084	-9.04023	47.4089	-11.0309	-54.9287	-77.4239	8.97609	-30.9265
		1995.62	67.553				-15.8046	44.8157	85.947	-9.8422	-0.529355	-3.30353	-25.4801	-65.68	-20.3962	-61.5598
		1191.59	67.271				-17.7271	79.0021	82.8432	38.27	68.6643	-7.65101	-47.6012	-61.4617	-11.3546	-33.0513
		1355.96	67.049				-21.0939	69.2948	77.8515	11.682	24.0783	-12.1168	-39.4539	-76.8696	39.4839	-38.1974
		1150.36	67.033				-38.8026	60.2833	70.9379	38.1711	9.22611	3.77465	-58.8827	-65.2469	-18.9707	-58.9718
		1500.9	66.944				-31.8963	64.1771	61.3148	39.5972	25.0552	5.428	-53.7068	-71.9816	-28.7219	-50.1975
		1071	66.934				-47.1902	84.4904	60.1828	-3.81699	20.7309	33.7971	-60.8394	-68.1404	-9.90106	-38.7301
		1177.01	66.857				-53.9459	74.1391	59.0611	12.5702	-0.261225	49.7943	-50.9189	-58.4377	12.2879	-56.1623
		1094.67	66.717				-35.7179	51.7536	44.5636	8.12867	-6.80851	7.00009	-50.8126	-78.0623	-2.6931	-37.2037
		1243.6	66.46				-42.0254	80.1153	36.4905	-20.5692	34.4072	20.8268	-48.1314	-76.6118	-24.0806	-56.1708
		1643.38	66.294				-31.6882	45.3674	36.4669	20.7897	19.0489	55.7839	-45.2659	-79.8274	-4.79229	-41.205
		2185.69	65.99				-32.5518	65.1835	132.806	-15.3615	-5.99191	71.2386	-51.7093	-80.1933	-19.5562	-51.6368
		2715.9	65.813				-33.1346	74.0559	97.7942	-3.39544	-36.3994	69.3617	-37.5074	-72.5719	-8.83937	-56.4098
		1302.67	64.803				-34.9386	69.429	95.0384	15.8037	27.7112	0.998744	-55.7758	-76.7875	-9.15443	-56.2984
		1809.79	64.745				9.768	44.9909	94.3727	-19.3077	11.6242	36.7559	-57.1227	-79.5167	-22.2908	-40.0636
		3210.23	64.612				-12.2036	78.6808	93.6549	-0.36665	29.321	-12.4353	-14.4001	-56.8088	-10.1439	-53.6653
		1161.18	64.054				-15.9065	69.8102	92.0433	14.3578	-4.01694	31.6704	-47.6454	-79.9644	17.0097	-48.6796
		2212.47	63.834				-24.2329	69.3109	91.3178	28.1386	48.128	53.04	-23.1555	-60.1522	-6.48223	-50.1919
		1044.16	63.795				-28.728	67.924	89.6195	11.2036	40.1065	-12.9245	-50.4902	-77.355	-21.0249	-50.5138
		1706.51	63.779				-44.1179	47.8855	86.275	-17.6259	6.86089	29.7808	-33.3702	-66.9868	-20.4987	-59.0603
		1063.24	63.543				-55.5866	56.063	80.5709	14.6871	-4.06701	-6.77481	-57.4976	-79.5187	-17.3587	-2.83897
		1290.73	62.917				-12.3261	44.9061	76.9128	12.2786	15.0204	0.140321	-38.3393	-71.9239	-10.2869	-33.4701
		1652.77	62.756				-26.4552	59.2917	41.2045	3.24111	13.3185	60.1974	-39.1764	-72.2201	16.3459	-60.391
		1554.33	62.525				-46.0798	94.8029	176.485	20.6607	21.6064	15.4863	-43.8227	-61.6495	-16.7402	-49.9785
		1039.06	62.451				-51.2542	89.4176	131.037	9.21241	19.3709	41.2999	-60.4866	-74.1042	-1.11777	-54.6278
		1140.91	62.385				-16.4527	93.1169	105.343	2.78413	-1.91893	46.3936	-33.4947	-79.0751	-4.5211	-58.9118
		1133.85	61.63				-16.7367	90.2656	97.3464	-4.03235	5.38541	124.524	-46.8597	-64.1978	-1.69193	-60.209
		2161.81	60.465				-47.9152	91.3195	94.7068	-7.72778	7.31006	44.2308	-58.7001	-79.9434	46.6763	-51.3984
		1085.93	60.449				-52.4604	46.6779	90.2404	-12.1281	-21.8401	-3.8069	-53.2397	-74.008	20.9331	-61.4047
		1673.25	60.363				-7.7497	81.3553	80.5448	7.34323	28.1004	19.0211	-52.3784	-71.4306	-15.2769	-57.8012
		1188.14	60.2				-5.26593	74.0996	74.0672	-8.38665	55.5108	72.3794	-50.8274	-72.9012	10.3551	-7.1071
		1265.66	60.175				-15.7594	62.7947	73.0693	-16.916	9.50933	54.637	-33.82	-65.7915	-5.98107	-56.1708
		1237.91	60.008				-26.6678	50.6951	45.107	4.46394	8.87171	53.2005	8.51164	-81.24	-14.7632	-56.351
		1404.56	59.972				-35.6988	127.277	45.0757	-6.73171	-4.79064	31.3036	-49.3642	-58.4938	-13.0831	-56.9817
		1178.86	58.686				-51.5662	59.1831	39.331	29.6484	30.9585	-7.4331	-54.8404	-68.3193	-7.7841	-52.3173
		1863.01	58.522				-16.2807	60.2034	137.094	-6.21929	36.0457	-17.0297	-45.9149	-59.9548	-12.3879	-53.2834
		1177.86	57.893				-23.6513	52.3915	124.775	-18.9623	3.63299	20.9462	-48.5239	-80.3472	-5.57372	-48.9751
		2300.83	57.868				-35.3687	86.6403	94.8547	-3.1038	15.5988	17.3728	-53.98	-78.0118	6.63371	-52.5246
		1005.1	57.682				-47.613	58.3782	80.7142	-13.7545	11.978	3.74265	-59.0849	-78.5323	-14.5771	-19.822
		1279.47	56.939				-48.8001	63.8087	63.1235	-15.9802	18.1466	19.7134	-61.7032	-78.718	-8.03411	-51.7017
		1490.21	56.928				-46.3274	54.8288	42.8284	26.326	25.2461	4.65796	-56.982	-63.5586	16.5733	-48.3224
		1979.95	56.676				-56.2839	156.896	32.1479	-19.0361	-3.51859	-7.15678	-51.3485	-70.0685	-17.3182	-55.6056
		1180.77	56.514				-24.0992	57.8915	100.936	-22.6819	32.1777	41.88	-52.8772	-77.4332	-21.9145	-27.4426
		1363.37	55.698				-34.1325	38.0739	100.115	-5.23433	11.8598	-16.4344	-24.3603	-80.5225	16.324	-54.9825
		1094.41	55.433				-34.6482	65.0152	97.219	15.5668	-10.6893	-8.06092	-34.6892	-78.8937	-19.7476	-60.4442
		1323.26	55.174				-37.3254	90.9885	93.8018	-28.4889	4.11295	-8.57445	-29.8501	-77.039	-1.88596	-58.1707
		1079.9	55.11				-46.8048	77.1204	85.8865	-2.4505	50.0437	-14.398	-41.9643	-74.4029	-18.1896	-49.639
		1189.82	54.679				-56.4875	105.172	81.0943	-7.90563	42.5163	22.0855	-52.5954	-79.261	-4.4254	-53.7361
		1108.42	54.377				35.0512	51.6382	79.7285	-4.07723	-45.4812	82.8999	-37.206	-72.8983	-2.09815	-50.8604
		2473.9	54.344				-31.6515	109.147	63.7124	2.97184	-5.30042	-6.13226	-41.2258	-67.8964	-3.18859	-56.1796
		1455.04	53.941				-46.4159	96.5467	42.0702	-16.9224	12.5818	-8.7182	-56.3101	-79.7497	3.2508	-42.4842
		2022.93	53.628				-56.8025	37.8118	116.713	35.4097	19.0638	-8.45559	-41.1648	-68.3105	-9.75128	-38.8578
		1422.06	53.382				15.5366	96.2341	88.4448	-9.15096	13.2559	-11.9746	-48.9603	-80.2332	-16.3571	-53.7266
		1154.3	52.694				6.16042	84.678	75.8976	-14.6211	21.1158	30.6621	-57.8289	-77.9771	-16.095	-40.4543
		1642.59	52.629				-18.4073	66.2736	65.7569	22.2417	-7.42398	11.632	-53.4011	-65.284	-18.5289	-42.3054
		1257.29	52.549				-19.3404	99.4487	65.3908	-6.94137	26.1221	-16.0326	-51.5773	-77.1878	34.7775	-49.6147
		1218.02	52.451				-35.1536	84.5127	49.544	25.5873	20.8637	-0.929407	-43.1846	-69.7395	-26.5202	-36.5046
		1134.62	52.247				-42.1823	47.5813	96.4001	-2.49426	19.3708	-2.28866	-31.9329	-66.275	-6.03213	-47.7117
		999.688	52.192				-43.0796	100.645	88.5452	-16.6851	1.96241	44.5817	-30.1374	-59.4415	-0.233465	-22.721
		1540.44	51.888				-45.9864	107.956	72.3727	11.938	-0.0917258	34.7002	-55.308	-74.893	7.32738	-25.1528
		1200.74	51.596				-48.1651	133.294	63.618	27.0696	-1.09204	65.2281	-41.6467	-69.8047	-0.48688	-29.9114
		1652.48	51.393				-8.97269	54.7472	61.5013	9.35038	12.723	-18.7379	-53.5616	-76.3786	-17.0633	-1.76638
		1156.59	51.299				-27.2406	90.7642	57.9738	-1.71216	-6.20957	-9.20176	-57.9411	-77.2141	-8.30644	-54.7791
		2469.93	51.166				-28.4629	42.4342	37.4352	-3.85395	14.9058	-9.36532	-48.4055	-80.368	-3.44352	-50.8001
		1190.93	50.866				-36.8592	83.2233	165.688	39.5491	18.0878	4.61174	-44.651	-77.3917	1.30026	-58.6463
		1264.8	50.501				-44.1517	93.7811	161.897	13.9716	14.749	-14.0821	-36.6353	-60.7343	-9.84471	-57.9433
		1498	50.37				-13.4896	85.4302	111.399	-6.01741	48.0287	-13.3303	-43.5463	-79.652	-17.6174	-56.2357
		2427.99	49.675				-20.7503	51.4944	86.3784	9.06499	21.2073	-3.43509	-42.1016	-70.5443	6.52894	-50.0071
		1054.17	49.432				-22.7531	41.7898	76.9747	9.23673	67.1176	39.5592	-42.3304	-76.7584	-20.6194	-53.52
		1611.98	49.259				-35.855	43.8569	65.0256	-1.9906	38.7197	0.946426	-52.3099	-75.6173	-12.8566	-8.83128
		1537.75	48.963				-28.7357	77.1911	57.0568	17.2341	24.7796	-13.8276	-46.5792	-80.0203	6.15751	-54.5351
		1896.03	48.482				13.7006	61.23	55.9428	31.3849	19.2278	102.294	-47.371	-76.6506	2.39487	-35.8607
		1868.87	48.287				-26.3618	49.3064	54.75	9.07125	-43.804	-8.45966	-49.9336	-61.4507	19.1513	-49.9595
		2390.23	48.132				-30.4014	59.881	40.3641	-11.9088	1.71138	-6.75449	-49.0209	-72.8421	-16.7164	-45.2104
		1603.78	47.978				-38.3343	85.9039	35.2341	31.5905	-10.3237	11.6635	-16.6244	-71.8409	7.05052	-49.309
		1202.63	47.382				-27.3596	50.2062	134.348	6.48985	27.0491	-2.38314	-48.5012	-81.0311	17.6588	-40.6979
		1372.14	47.243				-29.074	102.101	131.431	33.5192	13.9594	-10.6032	-54.3885	-67.7091	-7.83516	-13.0197
		1333.2	47.164				-30.318	85.0059	87.6174	-17.7829	1.86079	47.6375	-44.0977	-76.3056	-1.39615	-25.8002
		1128.86	46.733				-5.5666	53.3454	83.4152	-2.38089	30.5584	-4.38697	-40.5487	-79.4223	2.55372	-52.8271
		1611.1	46.557				5.69984	67.3417	80.799	-17.4072	6.15246	4.02151	-53.5472	-76.2193	-18.3837	-44.214
		1088.24	46.417				2.55558	68.0247	80.416	-0.310517	-12.1185	85.4021	-45.4728	-76.4871	91.1783	-43.1337
		1535.41	46.217				-22.0809	87.7607	75.174	-11.7593	6.67831	8.93027	-52.7049	-80.024	-3.00061	-45.8366
		1371.82	46.211				-27.4858	65.7135	60.6383	2.21558	26.306	-10.2969	-19.6211	-70.1749	-21.593	-50.2666
		1072.6	45.974				-35.1866	51.7709	179.829	15.1159	-1.10491	31.7633	-56.7304	-72.6483	-16.275	-48.2621
		1230.58	45.945				-54.0739	41.7743	87.3936	19.8209	-21.8006	10.9097	-26.5021	-73.9917	6.42606	-31.8605
		1336.1	45.807				-29.8456	79.9086	82.7815	-17.4701	9.99094	1.90796	-39.1794	-78.2252	24.1057	-54.1078
		1949.2	45.726				-35.0466	61.0002	81.6557	4.3193	-9.72662	4.30088	-23.6552	-79.9128	-11.3936	-50.6167
		2286.47	45.634				-46.3818	61.7618	76.6303	-7.2922	-13.8401	7.55324	-35.7697	-69.928	-8.71985	-41.9056
		1512.35	44.852				-52.3697	77.7612	67.8642	-16.9889	22.0263	-17.4584	-58.8028	-49.0339	-4.01956	-53.7361
		1220.45	44.651				-8.50129	67.4146	63.7095	1.46696	15.6193	-6.80275	-58.5084	-80.2267	14.0126	-46.0447
		1317.34	44.532				-23.5905	79.8732	136.08	46.7607	10.9523	41.2319	-55.2205	-77.0079	-17.2206	-41.0008
		1906.05	44.271				-24.0917	53.196	133.005	1.9056	4.84179	23.1958	-56.3379	-78.0567	-12.8535	-57.0766
		1350.2	44.256				-33.1277	44.7748	123.396	-16.4404	23.7577	15.9251	-57.0109	-77.1896	-8.58822	-59.5666
		1444.39	44.122				-35.4153	87.8235	95.1991	-15.4668	-7.38824	-11.3092	-59.5682	-73.8149	-15.2912	-51.6978
		1335.91	44.004				-43.0105	98.9138	92.8834	-10.883	9.03627	-4.87917	-52.977	-78.8139	0.0146549	-59.7665
		1400.04	43.562				-45.8944	85.8453	91.8691	9.54434	0.86599	35.4494	-42.4197	-78.131	-19.3784	-61.2041
		1291.35	43.389				-33.6714	109.172	89.7929	10.8145	15.4088	19.8942	-35.7654	-69.0387	-6.04348	-46.7516
		1710.06	42.757				-14.7657	67.4858	69.577	7.26806	5.6694	39.6801	63.6225	-68.8934	35.0378	-35.5924
		1427.41	42.48				-26.4004	82.8493	57.2825	-10.0699	34.7821	5.07803	-57.2062	-77.2684	11.3226	-49.6189
		1372	42.405				-8.32257	79.9632	56.8075	-14.8473	-14.6247	54.5323	-55.4166	-80.4524	-15.0053	-46.9656
		995.04	42.333				-10.9419	540.077	48.4632	22.4334	46.1366	-9.96164	-17.6475	-80.2822	14.3943	-33.2431
		1592.09	42.132				-31.3942	116.372	31.9295	-3.26998	21.8724	44.7656	-26.0053	-42.7085	-19.5494	-39.1233
		1826.8	41.956				-31.5288	60.3051	151.002	-12.7576	-6.21024	27.4712	-20.0768	-76.2633	-11.0206	-54.6927
		1602.16	41.947				-38.133	83.7143	124.043	3.67767	29.3323	55.5792	-49.3997	-80.5976	-7.7372	-39.6522
		1051.72	41.775				-40.4437	100.517	110.185	9.67662	-3.75067	37.7128	-49.6864	-68.4668	-1.50924	-58.3611
		1258.9	41.481				-40.7689	98.8868	97.1766	3.24764	25.7385	-16.6528	-51.7619	-76.8741	15.5282	-30.5553
		1318.72	40.938				-41.6882	54.9792	83.5094	35.0477	20.0563	20.0654	-57.8666	-69.3795	-23.9981	-57.078
		1558.92	40.87				-0.045286	59.3804	83.1009	-0.50448	49.7258	60.4245	-39.5523	-78.9881	-20.3104	-56.2998
		1104.61	40.376				-25.5528	116.768	78.3267	-7.78308	0.616144	2.76689	-52.3067	-80.3955	-25.3488	-13.5543
		1368.87	40.191				-33.0635	59.9521	64.718	-15.1966	50.6872	61.9229	-57.0956	-76.042	-11.4768	-52.5726
		1506.48	39.692				-19.2244	41.9291	63.1991	1.11794	49.1032	84.0707	-54.6569	-75.2461	-14.5491	-51.3808
		1367.7	39.649				-32.0989	40.5173	63.1734	-8.88656	54.0661	33.6493	-33.5801	-75.4947	-16.8144	-56.4941
		1240.58	39.523				-33.1023	76.4302	62.8879	6.70048	54.6893	142.743	-31.2072	-67.2665	-8.17708	-51.8141
		1179.53	38.946				-35.7581	79.6658	60.7226	-6.72143	3.98049	7.25406	-41.6561	-63.7591	-25.2667	-55.1232
		2014.38	38.945				-36.8722	60.2606	55.2339	2.34744	-25.6143	45.9659	-50.735	-65.3768	-24.2663	-49.0657
		1198.76	38.16				-44.7704	72.3463	54.4008	57.387	0.507986	14.0823	-57.1097	-49.6974	-20.0104	-59.5955
		1626.01	37.601				-60.0983	78.5206	51.969	5.19171	17.9591	-5.91791	-44.4932	-70.8732	28.8888	-55.8499
		1284.44	37.553				0.72366	78.9281	144.609	-24.2374	24.477	30.3538	-56.4661	-66.4876	-8.19183	-44.1749
		1314.37	37.234				-20.3713	60.0217	134.705	-12.4483	-10.0616	-11.8166	-58.564	-76.3794	37.778	-22.2778
		1338.02	36.697				-32.355	55.9685	130.695	1.55561	47.074	-9.46792	-39.3394	-77.3899	11.0284	-47.0926
		1248.75	36.176				-38.6838	62.5	121.679	13.7026	52.002	-3.79522	-50.7994	-78.0852	-4.01881	29.0065
		1131.45	35.844				-59.6019	73.3807	120.865	11.6183	21.071	7.67006	-57.3423	-60.1841	-20.248	-30.0553
		1697.57	35.645				-20.4864	68.1284	119.231	36.509	12.139	-8.67198	-58.9601	-78.017	-28.4242	-44.0359
		1644.54	35.416				-26.3126	58.691	117.866	25.678	7.08803	-17.5843	-51.4947	-75.6596	-16.2497	-58.6612
		2190.83	35.307				9.7522	60.5371	76.0303	-14.1934	4.45298	-5.26775	-39.0687	-76.4671	14.8466	-32.3566
		2171.3	35.226				-10.4453	89.5652	68.5921	22.2539	33.9794	-13.8733	-47.28	-79.6721	-26.637	-59.3826
		1694.91	35.214				-31.7252	77.1861	66.7654	33.5804	20.5703	-0.989344	-55.6825	-79.0523	7.98626	-46.6286
		1126.52	34.88				-32.6178	106.339	58.0179	0.952185	0.747686	-18.3549	-58.7773	-76.263	-7.77464	-42.1231
		1147.4	34.532				-40.9182	59.6523	56.1377	28.3318	13.0146	-15.4896	-40.9583	-71.7834	31.5089	-42.0392
		1061.62	34.153				-58.1425	87.0436	108.778	-9.75175	54.5894	-19.8985	-53.5375	-69.2395	-21.9564	-52.3815
		1259.46	33.275				-24.7406	92.7204	106.922	-2.55457	-20.4565	-17.1754	-53.1614	-60.672	26.9697	-54.8634
		1087.17	32.952				-63.1545	54.7162	93.5494	5.76541	18.1535	-5.2774	-54.5783	-41.8531	-0.784926	-33.1165
		1700.21	31.979				-19.6524	45.9024	88.083	19.5727	34.9666	10.8605	-49.8063	-61.5902	-14.8483	-55.7279
		2050.54	31.764				-35.4369	62.5382	85.0962	3.08175	31.5132	-4.34431	-47.9964	-76.8183	-13.5041	-48.858
		1389.8	31.615				-19.8215	117.588	78.1268	19.6576	-36.8259	23.9273	-48.4986	-73.8155	-21.164	-56.4437
		2391.87	31.601				-23.0061	109.711	76.7888	-0.858504	22.8912	-17.5427	-61.2551	-71.9221	-21.9455	-57.8632
		1378.77	30.928				-49.672	112.832	73.374	-22.8055	23.4253	24.4657	-38.0898	-63.2747	48.6121	-53.1833
		1298.06	30.731				24.0221	69.5733	72.4611	16.3175	18.512	7.64162	-56.8861	-77.2803	6.57243	-45.7351
		1567.94	30.698				18.3972	76.8531	69.8032	3.85273	7.24187	-15.0395	-36.5567	-73.0173	-9.99789	-35.6731
		2238.64	30.193				-11.0581	853.567	69.6312	15.8209	3.88283	18.9352	-27.695	-76.5018	32.3304	-19.5981
		1259.47	30.108				-23.9948	51.3622	52.0829	13.2396	-45.717	-1.68523	-41.3412	-67.8039	-14.2386	-54.7706
		1222.85	29.715				-33.9693	80.5757	97.4514	-19.491	48.0972	33.1088	-58.416	-75.617	-12.5131	-49.0445
		1187.87	29.705				-40.8155	56.0421	60.4925	30.6238	38.1953	5.27664	-31.3344	-62.6391	1.73372	-43.8843
		1893.09	29.077				-17.1363	86.6641	31.5807	4.56161	7.73543	42.2772	-47.3676	-75.9566	6.73507	-52.1964
		1170.02	28.806				-47.9741	55.8141	133.055	4.47227	21.3032	78.8608	-45.2998	-71.7313	0.186372	-55.3119
		1455.68	28.56				-52.3511	50.8632	114.24	-11.8093	10.2619	24.1447	-51.1081	-72.4459	-4.18447	-42.3594
		1559.17	28.091				-6.56595	66.7901	108.869	44.4283	-7.12613	-10.3832	-29.112	-51.845	11.1581	-29.3494
		1120	27.845				-14.0287	81.7311	84.1744	-4.4728	23.3337	-5.07879	-59.9345	-38.1132	14.5959	-48.0953
		1504.79	27.774				-39.4997	50.8751	47.8762	15.4217	-31.9688	15.1013	-49.0562	-76.8725	-11.6651	-29.5666
		1527.49	27.612				-14.0039	69.5775	118.699	4.71195	15.9054	15.9973	-49.9661	-75.3501	6.5713	-56.3108
		1142.59	27.61				-32.5879	58.856	96.1195	-1.13569	-17.2942	-2.9053	-47.7034	-80.3327	12.511	-42.4591
		1877.28	27.606				-35.6296	92.248	92.8524	-16.1557	40.2963	-4.6699	-55.9814	-75.1401	-10.381	-48.8721
		1484.25	27.215				-45.2415	62.8799	92.2878	-13.3053	46.1483	11.4106	-11.0232	-77.8366	-18.1877	12.2968
		1187.79	26.832				-30.0845	76.3444	91.5803	49.9046	9.78689	16.3513	-58.8781	-80.2899	-5.3812	-50.8389
		1376.04	26.152				-36.2005	103.042	67.7308	57.479	27.7293	-1.24789	-44.9852	-69.0433	-19.0796	-27.8981
		1337.84	26.072				-44.8635	109.193	153.065	12.7189	5.5221	-6.55132	-55.6681	-76.0585	-5.98977	-53.8705
		1130.53	25.708				-47.037	76.5011	89.2285	9.58728	17.4987	-0.26451	-56.6045	-60.5665	-12.2363	-30.062
		1272.41	25.682				-9.57632	60.9455	72.59	1.77805	19.6873	-15.3758	-58.2336	-59.2362	3.15852	-51.7405
		1372.4	25.595				-14.7805	63.2044	65.1665	10.4497	7.63407	52.8627	-60.1927	-74.688	-23.0268	-57.9112
		1326.57	25.492				-31.736	48.011	40.9253	3.80313	-8.83246	68.197	-57.7207	-65.0416	3.99025	-36.5511
		1337.13	25.379				-32.1365	45.0304	34.5111	-11.201	38.3889	73.8245	-48.4916	-75.905	4.12906	-44.1297
		1585.84	25.024				-32.2215	67.1541	94.5134	46.1502	5.64375	3.26925	-52.6393	-63.0805	-19.336	-47.8729
		1371.35	24.327				-50.6441	118.453	91.5632	25.2931	2.94618	-4.15484	-47.2233	-70.4747	-11.9106	-47.5231
		1452.82	24.259				-14.5445	70.6954	84.2643	-0.961876	-3.77709	16.2954	-57.2866	-56.1562	-16.9486	-57.3283
		1346.49	23.75				-59.6984	49.476	65.8959	-16.9602	26.592	-8.55109	-43.2115	-78.9067	-24.5988	-30.5732
		1349.15	23.482				-60.0175	37.9599	62.1902	5.91602	4.7653	20.6241	-50.8219	-76.8927	-1.18623	-22.6575
		1103.01	23.209				-34.3391	56.4081	41.5342	-6.52594	46.878	-13.3638	-47.522	-77.9729	9.73899	-26.993
		1353.18	23.024				-63.7623	44.6375	168.107	9.8621	35.5647	-7.04504	-36.391	-56.9028	-19.9038	-45.0288
		1222.19	22.615				-20.6682	73.2591	105.863	-18.2675	17.1203	-15.9676	-40.7279	-77.0306	-5.57901	-57.89
		1562.79	22.412				-23.4231	43.0437	105.404	29.576	47.7692	73.7178	-55.4161	-72.2933	0.367167	-44.7799
		1589.15	22.267				-24.757	52.9431	110.815	1.15685	15.7493	42.0938	-53.2206	-78.3566	0.664457	-45.44
		1978.59	22.191				-28.7954	139.005	89.7274	4.53577	-24.8613	-19.6552	-40.6582	-70.0436	35.329	-57.6799
		1164.05	21.607				-37.5389	122.618	84.9117	23.6308	47.0721	1.23291	-52.0907	-80.7754	-18.0542	-49.8587
		1351.81	21.51				-29.4877	68.0007	81.2879	-10.9134	10.1141	8.70779	-48.5845	-70.8156	2.74889	-57.1626
		1309.7	21.487				-49.0031	103.928	76.4576	23.2982	-43.5941	19.8759	-58.9014	-75.8498	-14.1448	-38.9646
		1411.06	21.399				-3.69573	58.8279	73.836	37.7815	-8.96663	15.3136	-51.2208	-70.4441	-14.8385	-57.5537
		1117.79	21.242				-12.9674	44.1654	64.1616	21.8671	-18.4264	33.2175	-37.1967	-68.1337	-15.6316	-37.0817
		1139.98	20.98				-21.7019	52.8037	45.9975	-8.63563	49.4714	-8.53991	-38.5189	-58.6228	-13.3823	-44.3706
		1762.61	20.699				-34.8339	76.272	32.3866	-5.94363	18.2236	3.76297	-52.9902	-73.8924	6.91208	-45.0059
		1893.76	20.442				-36.5224	50.4102	140.288	2.59726	25.0543	10.0828	-41.4341	-79.0407	-18.2108	-38.0292
		1226.58	20.372				-38.4254	75.3116	104.811	-7.50839	-26.3566	13.2097	-43.9227	-67.2982	-20.6704	51.9565
		2211.5	20.371				-39.511	72.8229	95.6175	22.482	5.70463	-11.6775	-46.2191	-63.2474	-9.71043	-62.2068
		1993.23	19.851				-41.8405	85.6544	90.6092	-15.4603	36.7815	4.61784	-57.2966	-80.4486	-16.8034	-60.2443
		1195.3	19.81				-42.9821	43.0125	85.1813	9.12738	-44.2861	-13.4929	-58.9357	-72.8822	-14.7307	41.9527
		1856.34	19.774				-44.6487	42.6339	82.0021	6.38175	-11.3298	43.6466	-29.6447	-70.9748	-4.83163	-45.7654
		1176.14	19.71				-47.4093	65.7149	75.1974	-7.35889	49.5105	0.437467	-49.127	-60.8787	29.1574	-50.8234
		2800.07	19.377				-55.5697	69.7774	60.322	-7.71014	11.8052	31.0756	-47.5309	-73.313	-16.8488	-35.0275
		1292.44	19.227				-42.2574	76.1346	152.986	11.1655	-9.51381	11.4329	-54.3224	-73.7143	-4.77829	-30.2298
		1032.16	18.827				-52.1719	64.4727	93.7325	-5.36022	37.3383	45.9263	-53.7225	-67.1644	4.02769	-33.516
		1152.38	18.685				12.6399	98.4264	81.2267	13.1383	21.6407	116.344	-57.4871	-73.9407	-19.9983	-53.0024
		1159.41	18.322				5.35665	51.9378	79.0888	17.0358	-38.2904	51.1322	-56.9057	-74.5062	-21.599	-31.5393
		1019.66	17.949				-8.53439	52.9541	78.7863	63.7208	-3.33225	11.5299	-45.7271	-78.0991	-11.4564	-49.1327
		1512.19	17.753				-33.5974	93.6633	39.5293	4.18814	78.8719	-14.5082	-49.9377	-70.75	-17.4169	-45.5024
		1555.91	17.39				-47.0781	42.2929	91.8414	-5.44219	17.7381	2.18123	-49.1614	-70.2625	-20.9798	-46.1589
		1100.78	17.375				0.847901	47.3217	72.7521	3.56151	40.1354	-17.9201	-51.866	-73.115	-23.3548	-25.5111
		1251.05	16.736				-16.0576	57.9797	71.7662	-11.3895	18.9891	3.99967	-41.1466	-74.4213	-25.8008	-50.1513
		1184.71	16.312				-24.8052	94.7549	68.4124	5.45487	8.07113	-16.7467	-50.307	-64.8788	-27.7801	11.6004
		1454.44	16.137				-31.7411	45.6338	47.5592	10.3088	0.57731	90.2494	-37.5168	-64.7131	-2.23242	-57.0473
		1640.17	15.768				-41.7961	78.0099	30.961	-4.3458	-3.18438	6.7451	-44.4916	-65.7185	-16.6014	-36.0208
		1389.36	15.054				-49.3732	51.9259	160.295	3.74325	16.5598	-1.58922	-51.2392	-65.4424	-16.0817	-53.691
		1582.5	15.036				-52.1529	70.1466	90.5008	18.3656	-14.2996	-9.96368	-58.7297	-76.8562	-15.6453	-46.6275
		1306.7	15.035				-8.44241	48.0621	82.7892	15.3752	-20.679	2.01311	-41.7066	-68.8558	5.20323	-54.4752
		1544.92	15.035				-36.8801	64.2763	54.3374	13.6666	-11.0949	-5.63702	-35.8521	-72.9314	-24.2886	-43.8388
		1802.55	15.017				-44.3811	70.7578	54.1211	24.0003	12.7241	-10.6245	-36.4921	-63.9656	-26.3821	-31.5393
		1567.23	14.733				-51.5056	51.7614	48.4355	-0.0644516	12.1621	30.6037	-51.3062	-81.2394	-4.26617	-43.3297
		1363.52	14.483				-20.1628	63.8471	110.64	-21.6101	23.4405	-13.886	-44.6211	-69.6996	-23.3468	-61.6582
		1644.2	14.245				-33.4117	41.5127	93.7072	6.62879	28.0411	-4.65466	-51.2718	-73.6612	-0.0413233	-53.7093
		1243.41	13.994				-37.5502	46.9095	87.5078	-9.81691	-5.02905	75.4896	-38.1526	-74.2032	-15.4191	-36.8282
		1793.91	13.95				-39.0364	44.1333	83.3637	31.7998	9.30033	14.9997	-56.8927	-68.3942	-12.7038	-46.3824
		1249.48	13.903				-40.709	115.441	73.6069	-6.09536	61.7107	-13.2775	-52.9521	-79.1003	-6.76552	-38.3927
		1181.25	13.895				-28.8803	51.2166	64.6027	11.3306	49.5993	29.4095	-56.3932	-69.4308	-18.3742	-51.2331
		1370.71	13.459				-42.0652	42.745	56.9217	-0.841553	-1.46956	150.953	-47.0482	-57.7684	-23.5182	-24.1835
		2426.05	13.058				-48.9431	80.3635	52.727	-32.2798	8.37547	49.4275	-59.4899	-72.7832	-5.28626	-55.3884
		2107.21	13.031				-12.0582	93.8527	94.339	8.05586	-1.86712	18.6025	-24.6344	-59.6994	-10.0652	-12.444
		972.793	12.977				-28.861	55.6979	79.8003	-9.98503	-21.4036	12.1725	-42.5135	-72.0682	-16.4721	-18.0632
		1477.23	12.328				-30.5686	70.9324	66.0279	-8.17601	10.1954	5.51385	0.923484	-79.2082	19.3816	-56.1969
		1246.69	10.985				-31.1107	133.329	65.4365	4.81949	38.3317	23.7688	-35.9127	-52.8638	-19.793	-31.9335
		1801.91	10.687				-8.84069	50.1784	60.4624	-6.67085	59.8568	-13.5858	-51.9133	-76.5532	0.290386	-15.2044
		1435	10.208				-39.8374	64.4753	33.8737	-15.5756	20.2773	9.99593	-58.8101	-77.8607	-15.7947	-21.2006
		1589.49	9.95				-44.2494	62.387	136.823	-18.4394	19.754	98.1443	-56.1808	-69.1566	-13.8214	-52.4199
		1124.35	9.648				2.80841	153.199	122.039	18.6602	5.12727	1.02414	-55.7913	-79.9711	0.610748	-15.5704
		1489.17	9.08				-5.49354	71.4029	102.182	17.6619	-10.2894	4.66812	-51.8218	-75.6381	-11.3342	-44.61
		1643.02	8.843				-26.5349	89.8215	74.5791	7.13051	-40.4954	14.4069	-52.7404	-56.9946	-13.2866	-45.514
		1259.44	8.816				-34.2556	65.0922	59.689	14.7913	64.5754	51.6731	-53.4671	-76.9235	-19.8871	-11.8862
		1285.4	8.566				-36.6136	43.759	49.3874	9.87363	31.6522	10.0767	-53.537	-75.3145	-3.03616	-43.3283
		1779.57	8.495				-48.2739	54.7943	40.2738	59.2284	-3.60641	-4.8558	-55.7703	-68.4531	-17.2444	-37.7076
		1442.77	8.394				-57.6925	59.1768	95.2128	-5.78705	23.7077	-15.4429	-38.2633	-78.22	-23.6381	-58.072
		1637.32	8.291				30.032	46.4086	67.7705	-1.28978	-23.8312	7.17228	-49.6322	-79.3005	4.44526	-36.7701
		1989.81	8.053				-15.0622	114.833	46.728	-2.37978	-7.1027	1.1623	-52.418	-58.7213	-21.3085	-28.8505
		1165.7	7.935				-22.9549	60.1704	32.3158	1.21645	41.9203	-3.85211	-43.9343	-49.8347	-22.2462	-40.431
		1686.02	7.762				-23.2824	39.1101	97.5637	-10.0876	-40.7457	-2.31152	-43.2406	-73.7713	-5.74922	-25.0932
		1452.71	7.446				5.87549	71.8824	94.6458	2.14472	5.81742	12.2913	-53.4673	-76.936	-9.34847	-52.8289
		1644.64	7.396				-4.51636	60.4366	91.7099	-10.0676	6.89762	9.50882	-56.4822	-78.3486	2.07866	-51.3625
		1246.29	6.845				-23.3489	75.1325	83.871	-21.2297	80.6836	-4.46672	24.4752	-47.0154	-16.2856	-56.034
		1170.81	6.506				-23.6281	75.2283	82.7449	29.4027	0.932121	-16.5116	-51.8664	-75.953	-14.5204	-53.0934
		1125.01	6.454				-43.1373	54.0287	67.2435	-6.17511	25.5004	0.526865	-59.7326	-77.2014	-23.5049	-40.2544
		1350.85	6.424				-43.2888	64.75	45.8616	22.1753	-17.1473	19.02	-55.8038	-72.7564	-10.4151	-58.1576
		1115.83	6.234				-49.6325	42.8944	41.1905	-0.267584	73.3084	3.56233	-42.6359	-65.2204	-2.38182	-56.0953
		1333.87	5.843				-25.0554	184.109	131.57	-10.0698	-42.4021	12.3762	-45.9841	-65.1636	-17.092	-37.4999
		2155.24	5.494				-35.5048	45.2995	105.03	2.28478	-2.21843	31.7501	-53.8748	-76.6389	-24.4743	-54.9579
		1276.19	5.478				-49.9782	47.2694	97.9871	-6.42298	54.0627	-14.6754	-56.8524	-64.4471	3.81777	-33.9028
		1443.54	5.447				-54.7566	42.0101	86.2991	-9.45233	17.9767	-19.7832	-47.3988	-80.1378	-2.78501	-59.9255
		1194.69	5.368				-24.7875	61.736	81.8973	16.6297	-21.3695	18.6051	-45.7119	-66.8668	-13.68	-60.3279
		1703.58	4.684				-26.7943	43.7346	78.7892	-14.8294	28.8444	20.3138	-25.4004	-79.9921	-20.0157	-38.5464
		1322.92	4.604				-35.0768	67.2342	77.468	44.592	16.885	5.78204	-51.6237	-74.6996	-24.4535	-33.2307
		1449.17	4.44				-38.3579	70.6061	73.6387	-11.3572	20.8965	-8.36975	-32.1729	-69.3504	-10.4677	-39.8489
		1253.09	4.295				-40.8818	53.9842	70.2302	17.9473	18.6402	-2.33946	-38.6364	-58.4457	-12.0536	-55.7156
		1478.56	4.184				-49.2213	46.4286	48.1438	-8.07639	-8.19345	-16.892	-52.8076	-66.6731	-23.0227	-51.7271
		1284.95	4.07				-0.215183	58.869	171.818	13.4191	19.8158	-6.371	-33.2479	-78.2672	-27.6836	-44.018
		1287.88	3.873				-6.6197	65.4454	135.369	14.5436	3.48404	21.4348	-60.0761	-79.3416	-15.0091	-43.7944
		1284.19	3.84				-33.5246	50.3772	86.9319	-1.22211	6.50021	25.9489	-59.4935	-77.9227	-12.2571	-39.8838
		1261.85	3.629				-37.09	77.1664	69.5941	14.7706	-44.411	15.8733	-56.0907	-60.6179	-17.9578	-25.3608
		1186.81	3.606				-38.4029	109.932	68.1711	-3.64373	21.0829	4.30596	-33.795	-75.0151	-9.43546	-32.0439
		1438.04	3.481				-50.0951	47.9939	68.1602	-9.37786	-3.67954	6.06395	-56.2826	-79.5423	31.5002	-56.7575
		1245.67	3.468				-53.2295	43.9269	66.7868	23.9437	10.5839	16.9146	-56.6373	-73.6207	-17.9502	-6.36208
		1451.59	2.86				-58.4297	62.765	61.7739	3.76812	19.0287	0.562929	-57.5625	-79.5527	-12.2102	-49.4165
		1078.1	2.745				-46.6663	45.9919	53.8136	-17.9201	21.5772	-14.4778	-48.4112	-61.5309	-23.379	-52.2849
		1142.23	2.615				-29.3543	39.3543	137.364	-2.71129	0.95056	2.06136	-43.6784	-67.9356	-10.8924	-61.4135
		1316.98	2.594				-39.0567	42.4717	116.4	19.8435	-16.4102	-14.7942	-38.4656	-79.6494	-20.439	-42.5092
		1802.31	2.562				-61.8176	116.161	110.735	-30.3692	23.5241	18.8098	-51.234	-67.8785	-27.3368	-30.8504
		1120.5	2.52				-19.858	47.047	99.1816	-3.74057	27.3966	14.5755	-48.7054	-76.0643	-22.057	-44.9474
		1639.1	2.443				-24.0497	144.344	94.8156	-31.621	7.48626	2.53425	-44.0684	-79.2621	-25.0886	-46.1818
		1417.33	2.361				-29.8266	49.5761	92.584	-7.80406	21.1755	-3.27458	-58.1528	-62.3767	9.91222	-45.0387
		1141.98	1.816				-7.73424	60.6715	88.5654	-3.98344	32.3405	17.0294	-53.4316	-74.1092	-21.4462	-45.6952
		1604.54	1.73				-24.7257	65.666	87.6586	14.3291	22.8784	23.0211	-41.2593	-79.4716	-1.42943	-36.8949
		1374.79	1.702				-28.8649	55.1713	84.1598	-19.2405	26.1477	29.5553	-59.646	-60.1321	-26.7505	-40.4934
		1132.31	1.211				-29.4141	45.8768	72.32	7.26264	20.3798	11.788	-54.2355	-81.147	-17.5542	-39.2608
		1247.2	0.896				-29.5471	38.1645	67.5636	9.01511	15.1193	-5.31651	-35.8797	-73.2946	-17.1484	-45.5634
		1069.48	0.745				-32.2715	80.2865	64.7303	5.99619	-23.359	-8.99046	-56.4062	-78.6	-15.4304	-57.9355
		1171.41	0.057				-35.2477	47.5182	55.7458	3.19762	-5.43907	-14.7978	-39.4004	-78.4707	-22.5556	-48.0749
		1055.08	0.343				-37.4894	68.6418	55.3185	-10.4362	1.15488	-4.91726	-57.0172	-77.1169	-17.7206	-35.5423
		1585.88	0.378				18.696	81.3764	32.627	-21.9376	26.9783	17.6735	-47.1035	-56.9147	-15.0132	-28.476
		1285.39	0.39				-3.3969	82.2205	125.658	21.1376	3.52534	57.7116	47.881	-68.9028	-18.0202	-58.1062
		1362.51	0.413				-27.0773	86.9536	117.215	-11.1178	28.4109	2.82073	-50.2405	-61.8202	-28.2268	-55.0661
		1301.37	1.02				-35.4273	51.0705	106.154	-20.0023	27.4313	15.2638	-59.2754	-46.212	-20.7582	-52.6181
		1570.99	1.312				-35.4741	66.0176	98.7714	20.664	9.80187	6.00249	-51.5179	-79.379	-21.0377	-46.9501
		1276.94	1.314				-58.6888	56.9652	91.9561	4.61052	18.8181	-11.7252	-54.8832	-70.088	-13.4769	-56.8146
		2224.46	1.635				-63.1627	22.9837	86.8938	-8.76846	25.6757	-13.4355	-52.9685	-70.6635	-17.2512	-31.5704
		1719.07	1.746				-2.75616	8.18362	69.7796	-17.9439	9.19686	6.59272	-39.6003	-79.5908	32.0233	-50.1439
		994.071	1.849				-27.7797	81.8783	60.1062	34.7346	33.6072	55.3979	-62.0515	-76.386	-20.7567	-27.3907
		1438.79	2.36				-46.9302	80.484	59.9255	-6.6143	1.25443	-10.655	-55.8157	-56.7592	-23.8699	-53.4805
		1560.51	2.406				-13.3143	9.86003	31.7534	25.3387	37.1261	22.2805	-44.9663	-66.0349	-1.71197	-36.9626
		1192.76	2.742				-20.3591	40.1257	96.4104	12.9762	-3.85218	34.9009	-61.1099	-62.4446	-24.8843	-24.1687
		1593.58	2.904				-38.8035	16.5195	88.095	-7.644	55.8167	8.58792	-32.0522	-74.9262	-17.9128	-54.4547
		1422.98	2.979				-40.3669	42.1066	66.4337	-11.0297	-7.64705	-6.70116	-52.1114	-72.2565	-15.7005	-42.1231
		1320.59	3.615				-50.4435	229.432	43.8311	16.7651	33.2001	-11.8766	-48.0076	-77.4405	-21.72	-50.4341
		1640.38	3.696				3.57133	46.7358	34.2791	5.07056	-44.8323	57.4058	-42.765	-72.6567	-4.56157	-63.0277
		1673.71	4.007				-22.5719	50.004	156.303	13.5142	-23.7663	9.85015	-50.6118	-73.3755	-14.7791	-53.929
		1077.12	4.119				-52.7931	52.1267	131.661	7.14065	35.3195	64.101	-49.1161	-80.4415	-26.1336	-51.5994
		1496.8	4.386				-15.6319	62.4745	116.801	-8.31565	-24.597	-7.13037	-58.5253	-68.4515	-11.785	-40.2727
		1305.48	4.494				-18.6345	43.098	111.391	12.3499	63.7045	9.66983	-28.7015	-76.4544	-3.28088	-41.5597
		1583.31	4.62				-30.1418	29.5258	94.984	6.1468	-4.92558	-2.27901	-54.403	-64.0996	-25.7947	-54.0736
		1144.13	4.748				-42.2771	18.1317	90.1438	24.2988	20.7331	19.8993	-41.9113	-72.981	-14.6169	-56.6426
		1430.9	4.823				-55.8668	49.8223	87.8667	72.112	14.1139	-16.7732	-54.8645	-77.6844	31.6738	-51.9164
		1007.49	4.936				-60.3476	11.6013	77.9688	-8.46709	-0.386843	34.1181	-39.4669	-77.3637	0.724217	-36.5239
		1128.37	5.001				21.4958	115.491	76.4494	-11.262	27.9277	6.58357	-54.8786	-76.3536	-19.8088	-46.9187
		1685.96	5.19				-34.7138	9.85016	68.6454	-20.691	-3.46379	24.1071	-54.9485	-81.4445	-3.05053	-51.4919
		1290.37	5.628				-40.547	147.375	68.2419	-0.242853	-8.44283	-13.8174	-54.5296	-76.6452	-16.9082	-50.9027
		1801.37	5.872				-44.0869	32.3463	119.639	-12.8389	17.9133	-8.53077	-54.6981	-72.5605	-17.6628	-13.4037
		1623.33	5.888				-47.6316	26.7575	107.89	-21.8002	-17.8989	98.4003	-49.4564	-61.4017	5.40748	-38.1364
		1042.99	5.898				-62.1184	18.9406	79.9634	-1.51028	-45.4503	26.2923	-49.3626	-75.5152	-14.9418	-35.3674
		1725.92	5.946				4.47808	71.6224	74.3929	25.4901	22.3365	50.99	-44.5116	-74.3352	1.98411	-57.071
		2494.4	5.957				-19.6896	56.5322	69.4221	-0.968268	-13.7048	32.4785	-32.0534	-60.3744	-20.2839	-57.4507
		1691.69	5.994				-22.3904	32.8721	67.8226	-15.4079	-7.11882	-14.8237	-55.2476	-76.9643	-11.4881	-35.0134
		1334.86	6.099				-30.7692	18.8053	63.6081	14.6819	31.971	-7.59107	-57.8207	-74.4316	-11.6753	-54.4191
		1446.31	6.351				-37.5118	91.1941	172.271	7.15454	2.72791	6.02687	-46.4338	-64.1858	22.5584	-57.4246
		1475.76	6.408				-45.1557	120.897	104.395	-12.0618	-22.2758	35.0929	-57.1935	-78.9079	4.01067	-49.2772
		1498.57	6.592				-46.5841	55.8458	97.2272	-3.28568	-8.68027	-1.39773	-57.6292	-72.8036	-16.7694	-33.3471
		1358.45	6.624				-48.1241	6.67348	97.0148	-14.0288	-10.4654	34.8673	-38.6569	-53.5849	-6.49774	-35.7599
		1308.58	7.001				-24.9423	20.7627	95.8408	-10.5197	14.8915	7.4166	-62.3543	-78.7529	-24.059	-59.4309
		1188.88	7.254				-38.1454	86.3361	88.7451	33.7184	19.5319	12.5306	-55.6647	-51.3136	-26.5538	-59.8607
		1320.5	7.685				-44.4865	35.2663	74.4885	19.9865	5.50825	-4.41846	-54.228	-77.927	-23.1645	-21.7584
		1314.45	7.694				-52.2163	40.252	47.5279	11.3022	4.07592	-8.40886	-40.6036	-71.9677	1.32939	-30.3574
		1309.53	7.785				-30.4145	5.15952	37.2726	26.6775	-7.96611	-12.0828	10.5323	-75.4848	5.8727	-46.6769
		1171.5	7.819				-49.4104	35.7106	29.1723	-4.99563	15.3416	76.061	-52.0593	-73.5599	67.1307	-10.6701
		1210.08	8.162				-64.0761	75.2344	107.261	28.7282	-12.685	-5.82089	-52.8363	-66.6084	17.3709	-32.6056
		1129.76	8.187				12.0911	23.2619	105.714	2.46693	-1.39102	1.3284	-54.2462	-73.0486	-14.1494	-51.4852
		1043.37	8.213				-34.7715	56.5106	86.8322	33.075	19.6008	-11.9253	-55.5862	-76.8793	-25.3639	-55.6669
		1140.92	9.537				-40.3378	13.7415	85.0124	-3.83714	25.168	-2.58581	-47.6258	-68.606	-12.9061	-48.3626
		1599.62	9.693				-48.3175	36.6822	77.4198	-0.539354	23.4004	8.37153	-53.427	-81.5975	0.129637	-32.6158
		1953.06	10.109				-2.26651	54.6092	74.4102	26.1282	-1.15667	1.38783	-48.2532	-71.8352	-25.3722	-61.9586
		1274.66	10.164				-13.1144	46.0518	66.4508	9.27368	-17.259	10.0579	-58.0064	-71.374	-18.0902	-60.2387
		1492.07	10.223				-34.4815	16.6081	61.3818	9.65216	-13.8379	15.9338	-33.8589	-80.5006	-9.4487	-47.454
		1090.53	10.347				-40.684	5.80486	57.7257	-23.445	15.9784	-6.15868	-58.862	-67.1637	-17.8356	-40.1976
		1270.41	10.606				-42.1773	26.4227	56.1818	37.5651	-42.5424	8.17242	-47.0198	-78.8089	-14.4168	-40.808
		1535.81	11.041				-53.5539	51.2577	38.0824	1.16616	-17.2895	-2.88346	-46.1758	-38.7361	-26.4748	-49.0949
		1265.03	11.261				-33.8705	137.804	32.5492	2.31951	39.1225	1.67837	-56.3158	-64.2059	-26.3148	-46.8701
		1384	11.308				-38.7932	12.4145	123.23	-9.39981	2.41389	3.39014	-60.3374	-62.4465	-11.1333	-34.3675
		1411.41	11.622				-39.6708	25.0452	116.377	-6.25764	32.9194	-1.96967	-52.0429	-66.3719	-20.0396	-55.9363
		1213.62	11.743				-29.2949	14.0445	115.288	-20.1133	73.1625	-4.66888	-48.994	-70.0218	-14.02	-40.4272
		1594.01	11.744				-33.9999	34.3623	101.916	48.088	42.2173	30.6377	-49.7526	-78.1158	-30.7318	-41.5643
		1118.37	11.905				-36.8298	36.5072	85.6606	-4.73456	11.1097	23.4468	-59.5333	-78.6233	-22.9084	-57.4091
		1398.22	12.514				-47.0873	65.1422	85.3325	25.9435	5.07417	-11.0471	-28.9014	-62.864	2.10779	-46.112
		1189.06	12.781				-5.34424	48.5663	82.3506	-7.62455	6.61831	15.8357	-45.5197	-73.5046	6.85459	-57.0949
		1891.33	13.194				-9.15995	-10.4142	78.9291	-21.9098	12.7866	24.2844	-53.7515	-68.6676	-27.4241	-55.9846
		1200.66	13.59				-12.4731	-0.115655	63.5491	12.411	7.18671	20.8298	-12.5237	-78.5762	-26.993	-55.5939
		1328.71	13.604				-23.1468	14.5224	55.5203	8.62233	-16.029	81.3182	-51.5281	-39.4606	-0.453217	-55.6479
		1131.08	13.893				-33.0682	11.1875	50.8618	-5.88097	-2.84183	0.744264	-42.862	-77.7712	-9.41428	-48.5058
		1036.43	14.157				-49.7608	49.7803	50.2748	7.42187	-30.4735	9.35999	-35.2231	-79.9104	-9.61323	-48.4987
		1090.34	14.171				-58.7403	86.6693	112.362	-22.5855	48.1498	20.1746	-22.3166	-66.0061	-27.4045	-39.503
		1679.44	14.273				6.63891	34.1569	111.991	-23.5421	-14.9989	-6.32173	-48.2143	-76.1181	-19.2574	-47.8196
		1193.66	14.33				3.50056	83.5525	100.046	-3.52785	-8.30269	-4.26507	-54.5915	-68.5481	-32.0685	-54.7195
		1138.94	14.97				-1.12528	61.4046	90.3842	5.36636	34.1113	23.2421	-49.4965	-65.3177	-28.6818	-60.2524
		1150.52	15.317				-40.8589	34.8887	77.1848	2.10749	14.4763	94.0315	-51.5472	-73.4859	-15.4584	-56.4666
		1334.88	15.795				-43.1608	29.1219	76.6527	-8.05291	-45.1152	8.57115	-49.3963	-71.7908	-25.4358	-46.5323
		1882.6	15.827				8.24724	58.7141	68.6213	31.5444	-18.4445	-12.5628	-54.785	-69.0964	-22.568	-52.0945
		1438.71	16.312				-7.55943	13.1628	66.0741	5.46348	-24.407	34.2411	-57.718	-78.6615	-15.1509	-18.4553
		1029.64	16.576				-7.67324	162.409	50.2687	13.4882	-1.2981	20.1319	-53.331	-80.3672	-20.9409	-45.301
		1215.16	16.607				-25.4109	44.228	151.405	61.6865	28.5223	-11.7328	-47.8862	-79.5426	7.41551	-29.1914
		1001.65	16.85				-35.3373	68.9836	141.085	-7.25566	19.882	23.944	-23.7413	-72.1187	-26.0534	-48.6539
		1135.37	17.546				-9.02828	27.5208	139.309	-11.0254	19.1149	-1.48662	-29.6859	-72.6217	-26.2153	-41.144
		1262.02	17.676				-17.54	76.8141	110.204	3.06396	25.8175	57.418	-44.0825	-64.1298	-17.7444	-48.8968
		1671.78	17.965				-24.3188	80.6451	101.299	-11.8045	3.65122	34.1374	-59.7631	-78.9762	11.8348	-44.3505
		1272.02	18.594				-24.7587	34.1457	97.438	12.4088	-20.1085	-4.25186	-55.591	-75.0654	-26.6227	-59.5941
		1005.71	18.696				-38.5013	54.9832	97.1282	-20.7934	-7.2141	27.5179	-55.0125	-78.2202	17.1277	-47.6208
		1167.19	18.714				-42.0723	2.53753	86.4824	3.81855	13.1243	59.5376	-55.0887	-77.3645	-31.427	-49.0301
		1225.57	19.03				-47.431	57.0162	83.2177	-5.73633	30.8898	-2.48016	-52.2418	-72.2272	-20.0513	-57.6785
		1789.06	19.432				-54.2094	50.2578	70.3177	-14.1362	22.7093	71.3585	-44.0131	-79.1739	-20.4821	-31.5432
		1475.65	20.348				7.15848	12.6445	68.6523	21.1628	-7.21385	-10.7916	-48.615	-70.8547	4.39344	-48.7653
		1363.32	20.643				-13.2254	31.9171	213.973	-30.0756	-4.87588	17.7319	-56.7138	-73.3027	-16.668	-41.3241
		1301.84	20.746				-32.4539	86.5183	153.002	10.4814	42.8089	-11.586	-52.9735	-68.8006	-8.07647	-47.4353
		1169.56	21.669				-32.5486	30.2887	92.0768	7.96513	4.05728	15.788	-54.8547	-56.7981	-1.11021	-54.746
		1905.52	21.779				-55.5295	49.1318	88.2244	34.6399	8.445	0.351625	-43.1076	-69.1548	-12.0074	-27.4084
		1691.68	22.358				-10.4428	73.9304	85.6941	-12.4517	43.82	-5.9875	-59.674	-79.8723	-21.936	-59.1223
		1241.18	22.436				-32.6882	129.424	84.1489	4.37724	32.6447	73.6538	-27.7155	-73.9225	-9.62231	-51.744
		1781.05	22.45				-50.7786	1.27219	73.7404	8.98093	-1.40363	27.5377	-57.3888	-79.1568	-17.2497	-49.4281
		1490.1	22.616				-21.5466	30.4141	69.762	5.55282	10.7893	-1.74465	-40.8069	-79.78	-9.00844	-45.6191
		1167.9	23.077				-41.5962	62.895	69.5168	-6.71559	21.2464	29.377	-40.5198	-70.3851	-2.38712	-41.8834
		1304.26	23.122				-42.3472	63.7008	57.0257	-1.4572	38.381	51.8458	-58.576	-78.5917	-20.4337	-52.0077
		1187.45	23.44				-4.08006	67.7925	54.0795	7.99042	14.392	12.4031	-44.5223	-59.3717	22.6178	-50.1901
		1616.3	23.593				-14.3956	11.9379	50.4682	-14.6411	31.153	78.3112	-53.8011	-74.9039	-8.40516	-33.8841
		1557.96	23.837				-29.3238	27.3763	49.8884	-2.49829	15.3377	23.7282	-51.7182	-74.9127	-28.9091	-57.2934
		1494.43	24				-50.306	-0.656434	49.5563	18.7936	48.0136	-1.24839	-59.1575	-78.7091	-17.5659	-56.071
		1971.34	24.383				5.86522	62.0775	113.203	4.04378	41.7609	-11.9975	-58.5567	-76.2851	-19.3731	-26.3858
		1531.49	25.115				-11.7201	39.9065	100.453	-23.4153	-20.3785	-13.2983	-61.0751	-72.2059	9.55176	-51.983
		2339.7	25.166				-26.7859	10.2541	96.435	46.8565	-9.3697	-0.229462	-31.132	-80.3715	-22.1081	-24.4617
		2180.22	25.228				-41.4501	51.7985	93.8242	-3.83728	1.02663	-8.15134	-45.6228	-75.9269	-21.8687	-47.4684
		1519.61	25.607				-47.0822	46.3893	82.7936	38.0029	18.3967	-13.6727	-51.4227	-74.9864	-22.5321	-40.6394
		1089.2	25.835				-49.1544	104.638	64.8847	5.81626	24.7536	-18.6698	-50.2683	-56.836	-28.1481	-27.0177
		1312.32	25.969				-17.4448	20.5295	62.5926	-5.28185	16.4138	-0.114159	-56.1096	-69.4635	-18.6931	-41.8597
		1453.83	26.158				-18.9231	-1.7362	62.4019	19.4246	5.36465	-10.3822	-49.631	-74.4347	-16.1937	23.6048
		1314.8	26.192				-31.6708	130.532	53.0228	-1.02996	21.0383	15.1399	-51.3465	-57.783	-21.4557	-46.5277
		1504.04	26.206				-26.685	27.6086	33.3458	32.0544	-14.7661	-17.8825	-42.714	-78.3742	-15.2315	-56.15
		1366.03	26.642				-30.0102	38.8002	189.743	-25.9929	18.2012	-4.63536	-61.1447	-80.9628	-13.7409	-56.266
		1118.16	26.645				-28.8724	47.9414	124.988	-10.3963	-9.96251	-15.9635	-57.631	-77.7096	-27.6715	-43.9679
		1475.64	27.228				-36.4339	10.3099	110.865	1.95132	-15.168	32.988	-53.7993	-74.8373	-22.5075	-30.0549
		2252.32	27.289				-41.651	14.3604	106.599	23.8877	-19.1094	31.3016	-54.3504	-72.2258	-18.5713	-28.4383
		1104.63	27.622				-44.6473	42.1742	105.896	-3.50131	0.633913	-9.32875	-24.4288	-74.3181	-14.6418	-57.9905
		999.132	28.677				-54.9032	23.9806	105.708	-9.00507	42.2601	23.0953	-50.4998	-80.0695	-16.946	-56.4514
		1034.22	28.974				4.58	8.7621	92.2268	-18.2889	15.2759	-13.8398	-35.937	-67.1131	-24.0038	-37.2034
		1047.04	29.318				-8.27675	32.8312	76.9143	6.85929	41.1387	-4.06544	-55.0006	-50.8853	-27.6628	-37.7855
		1234.33	29.34				-8.6891	58.9197	67.9938	11.7991	34.2136	-15.8589	-58.9439	-56.3706	8.86452	-25.187
		1017.81	29.478				-23.1536	26.9249	56.2323	8.47463	7.26438	-6.34458	-54.1246	-52.0206	-23.1997	-21.3966
		1328.59	29.93				-27.0461	11.7503	131.534	-12.1044	43.5478	1.18821	-47.3861	-79.3631	0.190154	-58.5621
		1113.82	30.298				-34.8583	51.6407	106.449	-20.0484	14.882	23.2908	-51.4899	-73.1629	-15.1468	0.869609
		969.719	30.364				-38.7198	111.568	96.6005	16.6019	-11.834	-15.3301	-42.6585	-56.8233	-29.3361	-52.9615
		1567.18	30.773				-39.3042	59.195	88.5057	6.97892	16.3232	-8.36975	-13.4332	-67.6036	-27.7468	-58.3146
		995.788	31.242				-56.5248	58.4954	75.1138	-1.79428	54.3148	3.68779	-16.98	-65.073	-28.0902	33.0183
		1221.09	31.645				12.1943	12.6167	58.6355	-17.2058	37.7706	-2.91343	-51.2538	-75.8797	-25.2648	-55.589
		1106.41	32.145				-18.5504	86.6839	48.2426	1.83433	13.78	34.9435	-47.061	-78.0701	-22.7152	-34.9697
		1066.67	32.504				-27.5784	69.9217	196.42	12.9248	26.9183	26.4787	-52.7129	-79.1849	-17.9351	-50.9912
		1137.19	32.906				-37.8859	27.0736	145.354	-15.1084	52.1344	115.947	-33.5441	-73.637	-20.1163	33.0649
		990.14	32.939				-54.081	88.1879	116.612	8.57772	28.2447	18.4964	-43.2442	-77.0062	-27.5111	-34.5293
		1290.14	32.951				-21.9564	52.5055	87.9681	34.1445	1.41131	16.0293	18.1836	-79.9249	24.3217	-49.1277
		1933.31	33.045				-30.8306	55.2316	86.8423	25.0395	-18.3712	83.8457	-7.65886	-73.7657	16.0082	-39.577
		1372.87	33.065				-32.1729	37.7286	81.8433	-23.066	44.4979	-7.53469	-18.4882	-67.0288	46.3582	-52.0507
		1189.4	33.142				-41.7025	14.1598	75.7116	44.197	-21.6914	46.0751	-45.9885	-61.5817	-26.6386	-47.8644
		1238.25	33.205				-40.5012	121.522	101.89	40.4817	14.2195	-10.3136	-6.24281	-65.7783	-22.0718	-16.2424
		1371.88	33.629				-9.70603	80.0015	86.1421	2.93752	-20.7336	-6.04591	-31.6256	-68.6063	-23.7462	-58.0773
		1237.93	33.66				-27.6086	51.364	68.2853	1.14545	26.2191	-14.4275	5.75307	-70.6238	-18.1431	-49.1133
		1116.87	33.903				-36.8585	55.4136	65.4825	1.57728	-7.3201	9.90298	-13.1571	-77.3143	-20.4855	-27.1291
		2033.07	33.918				6.59521	2.27567	62.1461	-20.3259	25.4758	26.9262	3.24539	-71.0556	-6.20045	-55.6772
		1007.95	33.939				-12.4537	56.7646	59.4135	-27.186	-2.48424	4.99422	-28.0873	-77.5605	-23.823	-50.7112
		1209.16	34.909				-29.094	28.8795	136.856	9.06763	7.06521	29.2353	-54.7737	-79.5084	7.84291	-44.9333
		1964.56	34.92				-32.1191	29.6077	128.618	-2.28071	11.0726	23.4574	-34.7607	-76.8248	-15.8892	-44.3064
		1270.94	35.083				-40.1505	10.2285	111.599	-12.8684	28.3895	31.6683	-13.1471	-76.6024	-26.7679	-59.0025
		1550.31	35.389				-40.6273	22.5883	105.545	-15.8956	22.2877	-9.57561	-47.2153	-68.3434	9.38572	-56.5604
		1252.3	35.485				-19.0717	34.2492	100.467	2.58503	53.9305	33.8144	-16.6207	-79.8498	-26.1752	-19.1732
		1134.28	35.519				-22.5135	-1.43664	93.99	4.65387	11.4527	14.0712	-18.8841	-78.6653	-12.7382	-57.9891
		1153.43	35.605				-23.6624	11.2055	92.9882	-0.80904	17.1972	14.4973	-13.0285	-66.669	-20.0955	-54.863
		1051.9	35.663				-34.2231	41.4963	91.1906	-7.67443	0.455761	70.6392	-32.8568	-74.2453	-23.8548	-60.2605
		1449.26	35.723				-36.6072	15.0975	80.0641	42.5165	-7.35522	-15.2569	-38.8873	-49.9929	-18.3303	-24.5418
		3466.66	35.819				-37.2747	65.2782	77.2997	16.1011	6.76572	-13.5396	-2.09529	-75.8029	21.3272	-60.4611
		1300.81	36.063				-38.3295	29.2006	76.8302	-25.1034	-2.62711	-17.7316	-47.8441	-75.0952	-25.3999	-61.6829
		1471.76	36.159				-38.9606	7.44448	73.381	9.17434	16.8731	-8.94119	-23.1125	-71.4219	0.842225	-50.6929
		1060.58	36.274				-41.4939	42.6225	73.2057	11.3397	-18.5424	29.7072	-17.8464	-70.3386	-6.16111	-45.8941
		1580.78	37.252				-41.8267	63.2071	35.1694	14.3683	20.7135	-5.47041	-50.6767	-78.9987	4.50275	-41.7226
		1242.2	37.312				-20.6773	18.5628	178.774	32.2747	33.7009	-5.11079	24.4627	-60.8626	-1.57846	-57.791
		1320.45	37.398				-28.1721	76.2067	105.751	9.57449	23.4149	78.5799	-34.9258	-71.0456	14.7245	-33.7758
		1293.23	37.903				-31.596	45.3136	86.8644	-4.32468	17.7694	73.8591	-38.6104	-65.6922	-16.8356	-46.204
		1055.22	37.958				-32.1931	61.596	81.6179	12.2102	11.8568	17.5231	-14.3707	-76.5545	-12.939	-46.2301
		1294.55	38.28				-46.4319	43.4868	73.9622	9.97131	-3.99634	67.9837	-17.2734	-78.0258	-10.7725	-57.0262
		1513.2	38.332				-24.3311	-4.51751	55.1234	0.970387	16.0639	22.7692	-30.4868	-73.4175	-15.1233	-41.2237
		1175.8	38.899				-43.3702	47.647	105.765	3.76353	26.9579	8.08556	-33.9876	-73.6762	-4.75636	-37.9195
		1229.02	38.981				-14.5246	27.7248	104.102	-22.553	2.089	0.850424	-28.602	-68.2723	13.833	-51.8875
		1160.32	39.012				-16.9138	62.056	97.97	-20.8439	-5.84127	-11.389	-16.1433	-55.0584	-16.8356	-38.3373
		1275.81	39.025				-35.4263	45.363	82.9754	-0.213536	23.9641	29.0722	-50.5977	-75.1764	0.300976	-44.2581
		1196.06	39.698				-38.6137	108.799	56.8969	22.0981	-10.3545	57.6095	-36.3386	-75.3964	-24.0473	-48.346
		2343.02	39.701				-52.0428	42.852	49.6791	35.7968	40.491	42.136	-30.462	-62.9823	-17.7369	-44.6882
		1002.78	40.003				-19.7418	24.0733	47.8129	39.1182	27.2199	98.8671	35.2991	-50.8161	-17.2732	-2.74341
		1640.17	40.132				-30.7786	33.4326	35.706	24.2397	18.4738	9.01103	-43.9372	-61.3141	-4.21473	-53.6713
		1212.67	40.165				-40.7379	44.2224	193.555	7.50773	12.6283	-3.69109	-13.8515	-73.2998	-14.6634	-49.6658
		1588.5	40.203				-42.7479	-0.169509	102.302	-5.56543	0.372325	4.69809	-52.1492	-72.7354	-20.0433	-45.9731
		1178.08	40.266				-14.9666	8.86195	100.383	15.9897	-7.29769	-5.30229	-24.0636	-75.3355	-22.3097	-58.2158
		972.315	40.332				-21.7007	51.6784	91.7533	-6.69447	7.01633	95.6031	-35.4762	-81.3033	-6.18948	-38.1409
		1334.83	40.834				-31.4381	43.4608	86.8141	15.2811	-13.4144	16.1324	-51.8719	-78.1946	-1.98922	-53.5895
		1187.59	40.928				-32.4605	19.0645	81.0348	-1.79858	-22.3873	-11.4606	-14.2533	-64.6263	-23.7549	37.9762
		1568.83	40.968				-40.0354	14.3534	79.9918	36.3633	30.2257	40.4933	-30.0859	-70.1012	-10.1931	-50.0967
		928.549	41.274				-40.0676	57.443	63.1975	-14.0955	34.0911	-12.1041	-52.1867	-77.3277	-20.2124	-55.0873
		1315.14	41.342				-29.3549	32.2418	56.4424	6.07052	14.4578	68.6491	-38.0536	-51.028	-14.2072	-39.1955
		984.257	41.505				-31.6326	81.7715	103.865	-1.66478	32.6154	-11.2757	-39.7729	-77.0073	-22.4353	-32.5061
		1633.9	41.597				-43.2056	14.6274	99.844	-8.51225	44.9372	-1.38249	-43.5527	-69.929	-17.7494	-47.9681
		1249.82	41.611				-44.7313	11.6796	91.9048	14.2225	-2.61042	45.0135	-20.5699	-71.401	8.06342	-12.2236
		999.726	41.749				17.7523	35.0141	64.7636	20.6497	-7.06551	41.2827	-28.4363	-75.7148	-13.6705	16.0826
		1150.37	41.905				-4.52099	40.7275	49.0423	-27.0565	4.97786	37.6478	-15.8446	-76.48	-19.021	-60.3398
		1710.06	42.268				-26.0607	51.2857	157.675	28.7262	13.6745	-3.94557	-42.4873	-55.4504	-11.5581	-58.8484
		950.517	42.62				-38.9905	68.4549	150.901	3.12815	15.4386	0.161654	-39.2506	-66.8057	15.4824	-52.281
		1150.07	42.683				9.5271	43.5761	108.835	1.47975	21.856	16.8521	-43.4232	-75.4006	26.0911	-28.5409
		1072.45	42.896				-4.32023	95.8237	99.4128	-6.24541	4.97003	-15.9782	-28.6125	-75.2873	-20.5959	-52.8123
		989.007	43.131				-29.7909	61.0682	97.5692	17.3115	0.539404	20.3569	-16.766	-71.2089	11.0061	-40.8996
		1239.05	43.281				-31.9635	18.8388	86.178	-7.76141	29.1727	31.3575	-35.5923	-71.3567	-4.79494	-55.0266
		1358.09	43.578				-32.8849	45.0695	79.1945	9.04179	25.1333	28.9965	-40.9722	-73.7636	7.62959	-60.4551
		1289.38	43.58				-33.3556	29.5038	64.3849	-4.93964	-1.48207	96.7602	1.92337	-68.6983	-11.6746	-48.8728
		1945.89	44.047				-43.8859	13.1662	55.4295	-13.4106	50.5059	34.3985	-27.9908	-71.5002	-4.64705	-55.1578
		963.554	44.403				-17.9384	1.14295	32.4261	13.572	5.57937	-18.5215	-12.7368	-80.9517	-18.0145	-57.6693
		1158.47	44.45				-46.3064	18.5401	96.6048	-2.19054	30.9136	79.614	-32.2776	-80.891	-9.71157	-35.7373
		1568.53	44.564				-51.5195	55.1354	84.9308	-4.67426	-20.5585	106.922	-44.1929	-76.7183	-23.2042	-33.334
		1568.91	44.846				-58.3909	27.2269	84.139	-5.4283	5.14556	-7.82879	-43.9026	-68.5801	-8.85639	-56.2836
		1605.6	44.917				-59.7747	7.07132	72.9106	-1.92738	-8.4709	-20.1982	-32.1638	-81.5922	-20.9734	-50.6827
		2056.29	45.271				-15.6401	23.8101	71.9987	20.3761	-23.384	17.4952	-45.0765	-63.7742	27.2398	-50.5709
		1011.66	46.13				-30.6582	-1.4032	71.3698	-17.8319	-1.32076	-20.2261	-43.02	-72.0309	-5.22536	-35.6654
		1280.68	46.599				-32.1865	10.557	61.4716	37.5228	34.4325	35.5226	-35.6993	-30.3758	-12.9439	-47.552
		992.524	46.988				-39.4268	58.0683	121.666	-8.05694	16.0649	16.2126	-40.2448	-69.0584	3.49022	-56.7593
		1080.88	47.079				3.19152	34.6365	108.857	-13.3246	43.7206	-7.8674	-38.0841	-80.6043	-15.3703	-58.9069
		1190.32	47.246				-12.0936	1.89622	86.4104	-22.9201	5.30738	16.2614	-49.7444	-67.6971	-27.0951	-61.5905
		1864.81	47.325				-12.969	71.7366	85.9104	-23.3908	-3.31685	-5.80159	-50.8807	-79.8913	-12.8585	-58.5437
		1242.81	47.534				-21.8421	22.6305	72.8928	-6.00894	-38.7669	0.244449	-34.6157	-74.365	5.85568	-37.1177
		1496.12	47.858				-34.908	70.2345	71.4408	6.14652	26.2011	-4.86749	-22.8629	-65.4717	-14.0227	-19.2328
		1480.28	47.971				-45.1775	259.221	92.1052	-7.54869	16.4334	-15.5124	-34.4866	-76.6639	-19.0183	-48.0647
		2064.85	48.063				-50.0096	39.4599	90.2011	11.9705	-30.6752	14.1174	-39.3344	-68.2579	-17.471	-47.9261
		1747.14	48.494				-13.5074	69.1431	79.2434	4.02196	14.0935	-12.476	-49.5192	-71.7001	-15.3956	-57.1915
		1186.25	48.598				-26.2068	7.76827	75.0466	45.0981	11.6465	8.77636	-46.6673	-80.8322	-25.6049	-53.66
		1740.23	48.735				-39.1571	45.5737	66.5922	-18.4509	-1.71837	-12.6415	-52.3345	-78.6179	17.1909	-53.0447
		1692	49.136				-42.2785	31.7791	64.9854	-5.42941	-28.149	23.4041	-21.8446	-78.7926	-13.5306	-57.9602
		1450.95	49.736				-46.1927	22.3523	63.0635	-18.4705	6.69866	-1.40789	-37.9259	-60.8656	-6.47958	-57.8661
		1714.26	49.943				-48.5993	83.1468	62.8243	2.81637	-8.93907	-6.55132	-36.9103	-49.2852	8.57555	-52.3064
		1772.41	50.021				-10.9335	48.6741	55.9789	-21.1622	-12.6978	48.7941	-49.8981	-76.9311	-3.12429	-55.0016
		1213.27	50.029				-27.5717	33.5455	54.1729	-5.18987	8.84395	-11.5566	-32.0545	-80.5966	-22.969	-57.3012
		1070.49	50.2				-40.6252	6.10712	123.816	18.6484	-8.11604	-12.6786	-42.044	-67.2175	-21.4753	-44.5215
		1313.57	50.213				-52.5816	7.11395	123.293	67.2691	-32.0842	-13.8383	-43.2274	-80.8042	-24.6733	-53.5581
		1206.82	50.386				-30.4714	37.0446	89.0086	4.2772	-7.40951	6.30268	-40.5046	-64.3933	-24.8423	-43.7278
		1275.36	50.456				-32.4562	36.4049	87.1104	-27.7633	40.8099	11.0286	-28.3842	-75.217	-4.89706	-48.0767
		954.497	50.874				-37.2312	44.6512	61.7477	14.8462	-36.6677	15.5696	-43.7972	-78.2387	13.092	-44.0906
		1145.53	51.062				-57.0096	13.7283	58.752	3.23986	16.0803	-10.1237	-54.5389	-78.3247	-31.0056	-18.9853
		1653.33	51.101				4.41161	-2.26822	38.8214	-7.01126	-19.7793	9.19287	-44.7347	-61.2206	-29.8793	-40.7202
		1972.38	51.372				-12.153	65.8594	124.065	-9.02008	7.34045	127.828	-44.6785	-75.0224	-17.7898	-20.0462
		971	51.66				-19.2991	49.2391	119.147	-9.51166	-21.8618	-3.4935	-38.3926	-49.0212	-9.92678	-53.7083
		1030.19	51.699				-35.7425	46.1082	104.485	15.2047	47.9718	-6.29785	-46.5385	-78.7708	-26.721	-45.5764
		1555.4	51.863				-20.7831	26.6578	91.485	33.8993	28.9475	39.64	-45.1789	-78.4803	43.8294	-46.4223
		1325.31	52.07				-21.1971	7.27417	91.0863	-10.0826	-43.3027	9.92431	-42.5162	-65.7426	-26.1314	-36.1562
		1078.67	52.088				-28.7033	98.0974	86.0626	5.38915	-3.65843	-16.7361	-47.1484	-79.1236	20.7009	-29.5264
		1520.96	52.41				-30.3817	54.8001	84.4054	33.2295	34.63	10.3271	-19.828	-80.1176	-28.406	-47.6599
		1878.18	52.749				-37.4222	19.7983	71.1227	51.2759	12.8813	-15.7867	-52.0313	-80.2269	-12.369	-55.4162
		2667.64	52.755				2.31647	21.8745	64.9257	17.2174	20.505	34.8171	-32.3102	-66.211	-29.894	-55.7494
		1513.24	53.086				-13.422	32.7597	64.1652	27.4106	-5.40091	-7.60733	-42.9872	-79.887	-27.6065	-55.6028
		1523.67	53.23				-15.0271	86.4635	62.55	13.8146	41.9212	-14.6886	-48.3552	-76.0175	-6.84457	-61.6779
		1477.23	53.258				-29.4577	16.2426	57.3716	38.6849	18.8845	-15.2635	-26.1633	-67.1048	42.987	-13.5176
		1598.78	54.085				-29.9234	24.5266	54.6523	36.882	-12.3974	53.9492	-24.0051	-66.6915	5.69721	-48.8227
		1248.26	54.29				-28.5557	28.6598	31.3683	-0.683298	-9.51824	-10.3497	-53.9154	-74.1978	-15.5307	-52.0641
		1957.34	54.406				-49.321	41.446	183.195	-25.656	8.16539	-2.50301	-25.1655	-67.392	-14.0208	-30.8736
		1209.47	54.543				-10.4824	29.1663	98.0948	23.0642	25.9264	26.8454	-42.966	-75.3827	-25.7917	-10.6849
		1120.12	54.655				-27.5239	57.2053	95.9627	40.9512	2.20262	3.35103	-39.8571	-70.7199	6.8875	-28.6213
		1473.13	54.829				-33.614	-1.63118	88.0427	-25.6885	4.16904	-14.0374	-21.6989	-78.2936	18.9066	-34.2279
		1479.31	55.129				-38.4307	2.57096	83.5268	-0.579231	5.96462	22.1586	-45.8874	-78.2024	0.110726	-17.4864
		1462.04	55.37				-38.502	36.4944	66.7314	-5.54556	-0.530179	-3.93287	-44.4527	-77.3609	10.0465	-53.6825
		1008.52	55.7				-44.1344	14.8942	58.2086	30.681	-1.19376	-10.8526	-45.8648	-79.8747	-2.40035	-13.733
		1473.14	55.883				-3.73156	33.2199	54.0157	15.1852	10.1021	98.8295	-52.9125	-67.7712	-25.1899	-51.4577
		1041.03	56.028				-34.2068	16.0947	51.2604	21.9378	-45.8064	2.99902	-39.6741	-64.7152	-14.5208	-51.7817
		1190.6	56.611				-56.4794	48.057	104.654	19.0809	47.9509	47.1321	-41.7751	-64.0223	-15.3238	-56.0104
		1247.26	56.634				-32.0892	120.66	99.4405	-4.71066	-11.4578	4.61326	-27.9147	-79.6916	20.1555	-37.0803
		1472.83	57.164				-32.8073	76.4201	95.9451	30.2449	14.5532	1.01297	-40.7825	-80.1663	-5.16749	-46.8884
		1119.23	57.504				-42.0444	29.1492	93.3153	1.25286	4.18614	97.2838	-34.444	-60.2199	-7.6869	-52.3684
		1933.44	57.622				-43.8462	66.6279	91.1547	-24.8122	9.12727	146.409	8.74294	-70.4543	-11.2517	-41.2794
		1014.12	57.749				-55.6921	42.1367	89.3099	41.627	43.0838	35.1594	-43.3913	-64.3749	-2.54484	-34.0766
		1071.52	57.927				-37.3297	27.7977	63.2651	7.57985	47.8657	73.0834	-35.1664	-37.3568	14.1756	-11.1538
		1403.82	58.015				-11.7406	85.8922	63.0486	-10.3229	46.0071	24.5566	-24.7282	-65.537	-19.6765	-54.7897
		1366.67	58.248				-17.8429	48.8594	33.7049	23.2967	12.25	63.6804	-45.7808	-59.9773	-11.4117	-34.7455
		1331.25	58.442				-33.1183	57.4645	97.2602	-1.67395	-16.3435	2.75623	-42.0645	-77.4202	-8.99936	-23.2351
		2600.73	58.591				-59.8144	38.7246	70.0759	2.56057	11.5424	76.608	-27.3403	-66.5202	-16.9244	-51.0755
		1480.75	58.596				12.5359	57.6635	43.2735	-3.14729	-27.9044	2.42251	-35.4357	-29.5841	-25.4634	-11.89
		1447.71	59.645				-1.1279	110.729	139.4	-25.9758	19.7301	25.8666	-43.9083	-64.8251	-15.8548	-20.8261
		1355.7	60.272				-21.9086	29.3411	115.658	-7.60218	-10.8807	0.189083	-23.65	-79.5464	0.47988	-20.8551
		1334.98	60.332				-29.6065	63.8704	103.434	-6.9568	-37.747	3.67509	-49.9498	-75.3745	6.35381	-55.6835
		1539.75	60.366				-34.8221	44.4755	94.3007	12.4506	13.7355	53.6851	-29.5058	-69.0451	-12.0078	-42.6206
		1474.9	60.639				-52.6758	41.8997	87.1792	-7.38071	12.0931	53.2599	-50.3008	-68.3662	-10.3542	-40.1479
		1059.7	60.843				-5.70625	61.2475	59.306	29.6944	20.0291	35.5079	-51.721	-76.2203	-19.6636	-21.543
		1462.15	60.86				-19.9885	28.6358	56.6278	-11.3375	36.3868	84.4065	-47.0216	-73.9497	-17.9222	-57.5533
		1022.07	60.889				-33.4015	67.731	56.5975	33.242	-8.87402	38.3366	-26.1492	-67.6168	-19.3894	-51.1453
		984.911	61.02				-37.6157	37.7256	167.482	-16.6474	-28.9256	23.5052	-45.6823	-76.0342	-11.1768	-51.7923
		1695.5	61.026				-38.8804	31.2688	128.626	8.71347	36.1218	-8.0787	-23.6142	-68.5132	13.2626	-55.2449
		957.054	61.173				-44.3832	46.563	99.5862	-21.6707	8.96282	-4.20056	-50.3625	-64.5698	0.925815	-53.4861
		1613.97	61.495				-50.0369	37.6713	98.6743	-15.4385	2.1488	-3.34772	-26.5779	-81.4256	-15.0049	-45.1865
		1449.37	61.607				-52.0096	294.438	94.7313	-9.3138	9.30398	6.59678	-44.1173	-79.2222	-15.6698	-54.8694
		1316.38	61.772				-4.27234	49.8301	88.2434	-15.718	26.7402	76.5639	-44.4909	-79.7378	19.2697	-41.5791
		1520.22	61.796				-8.92793	27.929	83.2681	4.86437	14.7498	-4.29046	-50.3948	-74.5392	-19.9624	-58.1492
		1183.35	62.143				-19.7198	36.9461	83.0925	8.04113	4.96704	13.4637	-29.746	-73.859	-16.5905	-51.0169
		1284.59	62.172				-22.5223	16.1337	70.2943	15.2261	-3.3167	88.3832	-41.3323	-79.5742	18.4739	-60.3197
		1108.86	62.272				-24.9409	50.6283	51.034	26.9028	14.7562	27.0029	-43.4767	-79.076	29.5228	-48.4638
		1966.76	62.411				-32.4817	64.3014	126.09	-2.61765	-0.217447	11.7189	-30.0611	-75.0405	-9.52359	-48.0467
		1391.75	62.435				-45.3529	39.5751	121.798	-3.71792	-4.77302	13.8085	-49.1607	-79.0516	-4.05587	-48.291
		1157.97	62.515				-12.7915	134.079	105.623	-10.8333	-31.7095	22.0677	-38.8233	-75.869	-16.0802	-43.6474
		1537.19	62.58				-33.5784	24.5118	105.438	18.2125	-21.066	-6.41265	-43.8642	-69.2527	-12.7945	-52.6984
		1212.89	62.832				-36.8729	59.416	97.8568	6.13582	21.4347	-1.3764	-55.1659	-56.0847	53.6853	-42.1527
		1309.53	62.905				-39.085	64.1866	92.2952	31.404	14.2076	-3.04753	-42.7211	-69.7648	5.16617	-57.035
		1624.14	62.958				-43.409	40.0501	64.2565	-10.8559	10.2025	-1.1656	-18.9262	-73.6785	-1.06557	-59.3804
		1902.88	63.04				-15.177	54.0686	62.4407	-25.6971	10.6882	10.6243	-48.6177	-72.6759	-18.0115	-57.0494
		1245.28	63.068				-32.2331	42.9676	61.8238	-7.19925	-20.1732	3.3429	-47.0334	-76.0332	-16.0492	-51.7158
		1782.59	63.069				-51.092	41.4613	50.6435	31.8789	-17.7944	10.2834	-54.4884	-70.6451	17.1883	-49.0223
		1267.64	63.101				-3.23007	48.4945	312.36	18.3246	22.391	1.96637	-50.5027	-79.9169	-18.1961	-41.0174
		1273.13	63.216				-10.1337	46.3135	153.212	7.0427	2.08251	12.2558	-28.0122	-72.745	2.82189	-53.8126
		1969.52	63.247				-34.8705	44.8962	115.151	-17.8288	10.8207	-15.9569	-28.1094	-81.52	-16.5761	-56.5505
		1331.43	63.269				-41.5725	42.0285	100.828	-15.9153	15.9193	-10.5681	-26.4206	-69.7106	-10.4287	3.31414
		1089.42	63.314				-44.5902	46.0424	93.6352	-30.5547	26.3787	-14.7053	-41.7995	-76.4448	-16.9838	-47.1388
		2093.51	63.528				-49.3963	41.8768	92.1623	24.1104	38.2246	-16.3643	-45.4109	-70.8278	-18.4007	-17.7589
		1157.19	63.906				-8.8523	41.0127	80.9741	14.3752	-32.7506	20.2	-45.5634	-72.2717	-17.7403	-54.8613
		1205.6	64.034				-32.0572	78.9559	72.8051	36.9364	-2.32416	35.7181	-50.1314	-80.0996	-9.12871	-59.036
		1328.25	64.281				-34.8456	36.6423	61.9322	-2.23014	30.4516	-8.41039	-41.2395	-59.9988	-7.45353	-58.5117
		1590.14	64.381				-42.7229	19.1641	60.5123	28.5528	16.7202	29.2195	-15.7508	-64.3385	-2.90529	-42.352
		1213.93	64.678				-58.8035	89.4995	103.328	18.0433	9.6881	11.505	-45.0309	-79.6476	16.8823	-10.48
		915.959	64.827				-17.3926	47.6403	63.2264	8.46087	-3.0275	-1.1336	-36.8556	-59.7761	11.295	-55.4832
		1339.36	64.989				-29.8552	18.5053	62.0372	-6.843	70.0018	65.8437	-37.2147	-53.6417	-14.5734	-44.4055
		1363.72	65.349				-33.3556	49.6827	138.677	-6.07174	27.935	4.19573	-10.7799	-77.6632	-17.7274	-46.5496
		1070.3	65.733				-37.1256	52.2726	94.6492	-15.9046	28.2941	-1.19862	-29.5466	-74.4907	-19.2226	-48.9899
		1077.47	65.973				-39.2102	32.908	93.1872	63.3179	16.8612	18.505	-10.221	-77.9206	11.0261	-57.1351
		1310.12	66.767				-7.83593	54.4864	90.7185	-2.5033	21.6256	-15.6562	-15.2172	-77.6813	-12.2608	-61.5358
		1213.88	66.832				-19.4022	28.2889	86.7411	-6.81799	12.1199	-12.8082	-44.5401	-79.4881	-19.4007	-35.7965
		1308.88	67.252				-43.5751	85.7197	78.6767	-12.2112	26.7011	20.8324	-36.1966	-77.5125	-9.04702	-39.9564
		1048.69	67.466				-48.3105	26.5645	77.9709	-11.1199	-14.5004	-13.9475	-41.2549	-69.8438	11.7587	-45.4276
		1913.19	67.586				-14.2242	44.1768	70.8628	-29.0259	8.88175	3.86151	-24.3277	-74.6729	-13.6955	-52.5028
		1303.67	67.635				-28.8159	125.224	69.841	-29.9643	12.8713	13.1325	-40.6667	-77.2341	-3.81721	-45.074
		1185.05	67.825				-35.1854	64.2698	64.087	16.7175	-0.873762	31.9086	-24.9508	-72.8195	-7.68236	-51.3773
		1005.29	67.839				-38.3799	52.4905	38.8527	14.971	-12.3616	14.3642	-38.6259	-57.6567	-21.8611	-60.5295
		1895.52	67.842				-11.3612	136.303	37.4169	-13.5504	35.6113	-2.39381	-50.7992	-79.8756	-17.5497	-30.3444
		1563.33	67.967				-26.7897	80.2136	33.9947	-12.3798	17.7805	22.3902	-40.5301	-72.6141	-16.2368	-22.153
		1377.52	68.126				-49.9974	78.4057	98.1805	-12.5439	-14.7088	-5.93772	-42.3329	-72.7616	-2.89811	-56.5072
		1069.18	68.216				26.5287	39.1476	91.4857	-18.513	55.9	24.5581	-45.631	-75.4931	-15.8711	-47.7692
		1096.91	68.243				20.5137	51.6548	88.9231	14.217	-2.75185	6.71513	-44.9852	-69.8456	67.2718	-38.1166
		1781.98	68.275				5.05866	35.0931	75.4279	10.8642	-45.3536	47.9591	-43.3852	-76.0378	-0.759963	-29.5895
		1627.97	68.711				-2.50377	55.465	70.8151	-29.0189	13.1709	-18.7389	-45.1318	-72.4281	2.33094	-54.3669
		1265.27	68.958				-3.0897	52.3547	50.5029	-6.79576	8.00418	13.4997	-49.1593	-54.5319	28.5462	-57.3023
		1172.71	69.066				-31.8348	31.1243	150.047	13.4321	18.0549	-12.0127	-33.4806	-79.4376	35.1996	-52.257
		1030.06	69.215				-39.131	76.421	123.84	-13.0723	16.9317	15.6544	-49.4696	-77.714	-8.84315	-48.9687
		1734.07	69.506				-54.3482	62.684	96.2955	5.13114	8.38773	10.0076	-52.8215	-64.4755	-6.85365	-50.6375
		1114.89	69.977				-11.9592	54.135	95.1654	-15.2079	73.5435	-14.6373	-32.934	-79.233	32.976	-46.3486
		1258.6	70.002				-19.892	64.8207	89.3783	19.8262	8.70705	-17.4279	-45.9473	-72.9644	2.6566	-11.4017
		1016.85	70.174				-28.214	25.1807	81.8824	25.7608	2.07535	15.7982	-27.4209	-80.2585	2.16982	-58.8283
		1335.58	70.243				-51.51	44.3413	69.0211	34.7584	-1.3973	-14.528	-34.3935	-79.19	7.28918	-37.812
		1403.49	70.461				-26.8929	63.9592	60.8459	3.74839	26.1823	33.2394	-54.7932	-74.1495	-1.7827	-57.5463
		920.608	70.495				-29.2173	27.0985	56.4643	23.2257	46.5099	18.3074	-33.1741	-72.1467	-15.8453	-46.0753
		1154.84	71.173				-11.883	93.7095	43.4072	14.6741	-0.0133368	-3.1867	-32.1708	-68.8558	2.79087	-56.9123
		1280.1	71.175				-17.5571	87.508	126.986	-9.12943	49.0605	46.964	-29.2363	-70.5688	69.3244	-38.8507
		1571.61	72.092				-24.7434	55.0759	98.2516	-15.1785	2.88582	45.9024	-36.7514	-70.5896	-19.063	-34.2226
		1187.71	72.16				-54.964	60.1076	97.5661	-14.2828	77.9305	-9.34297	-48.5037	-77.513	-16.5405	-34.1154
		1171.34	72.22				35.7147	74.305	89.7635	2.92891	-7.7208	21.4587	-35.8594	-71.9622	0.807428	-58.2916
		1993.03	72.738				-22.4045	35.4705	66.3709	6.49582	21.7302	36.3262	-30.9957	-67.9856	-4.82406	-47.052
		1034.36	72.779				-42.5039	26.6249	58.3585	-0.893656	27.2454	9.74501	-27.2648	-79.1286	3.65022	-52.2284
		914.394	73.323				-22.3589	56.4617	131.108	-6.42701	-28.1997	7.35311	-41.6952	-75.8429	-18.4226	-24.7368
		1233.91	73.442				-28.9253	53.167	94.443	1.7718	51.3728	-19.129	103.595	-78.0517	-29.1738	-44.2397
		1512.51	73.798				-33.0154	31.3727	92.1628	-20.626	20.7315	29.8839	-48.2116	-69.1739	23.8274	-56.0019
		1639.62	73.931				-52.7676	57.228	88.6126	49.8847	55.9444	14.4414	-50.8476	-78.3849	-7.52426	-56.0802
		1797.25	74.087				6.56127	66.242	86.7546	27.0912	38.2223	-12.6222	-47.0234	-80.3024	0.483284	-48.3284
		1281.32	74.41				-19.1993	41.9033	77.97	28.3869	12.7473	10.3027	-47.2757	-70.1906	-6.05974	-54.0316
		1686.17	74.616				-20.9585	58.8726	69.148	0.908418	15.4349	39.2524	-49.2936	-78.4812	21.2622	-54.7128
		1260.68	74.857				-27.1095	46.033	68.7761	4.04656	7.04631	6.89494	-21.25	-72.4125	-20.6304	-52.6406
		1895.71	75.242				-37.1797	102.789	66.6963	56.2685	40.7831	19.0551	-38.3468	-72.4825	-2.42456	-49.1873
		1225.62	75.506				-11.299	45.8981	99.0527	-13.8668	15.327	-12.7904	-40.7115	-11.6796	-15.3306	-52.9999
		1523.36	75.69				-26.1272	70.1728	81.2511	44.5246	37.6043	-20.0204	-40.1362	-73.7773	43.5843	-11.0889
		1064.44	76.263				-39.4828	53.4082	79.9557	-12.4713	14.5844	-17.3492	-49.5727	-73.1004	-21.7522	-42.3879
		1371.62	76.268				-4.78672	61.7791	68.9125	29.5137	20.2798	-16.7437	-50.2967	-65.2971	-20.1398	-42.5381
		1706.59	76.282				-18.8175	80.9343	66.8198	-4.1699	5.16559	53.0344	-53.0157	-69.5485	-11.4371	-30.2203
		1097.08	76.97				-39.9278	44.5646	63.7929	0.622893	10.9396	12.7566	-47.4872	-65.4371	-15.7258	-49.9144
		1625.99	77.009				-49.8367	30.5555	56.7177	51.4371	1.36985	5.00794	-45.9739	-76.9283	-10.0629	-27.7331
		1183.24	77.569				-50.7218	58.4078	56.5084	10.2315	12.3081	-10.5788	-45.4521	-79.1828	-5.67849	-60.4495
		1060.15	78.277				-55.0794	53.2689	43.3328	86.6667	42.0713	21.861	-47.5033	-78.6381	-21.9232	-43.957
		2114.2	78.464				0.662041	56.1146	39.9207	8.00598	0.777867	-14.0846	-41.2993	-80.0892	20.3045	-59.5599
		1299.08	78.675				-3.41839	96.8458	134.111	-22.3531	23.2417	-9.13674	-23.2374	-80.733	16.6538	-57.8491
		1172.03	78.907				-6.89117	44.5994	115.762	-10.6492	26.3561	12.238	-33.9696	-72.1406	0.841091	-39.0097
		1515.42	79.13				-28.5209	54.7858	108.934	4.09005	16.6477	-1.69488	-49.5026	-77.5476	-16.3711	-43.2349
		1089.54	79.477				-35.7093	42.1618	105.776	5.70135	10.2382	-13.7768	-44.569	-69.9503	1.08505	-48.193
		1529.87	79.692				-11.8796	47.9547	100.453	0.776424	19.3859	15.9226	-41.5942	-78.6409	-17.5584	-57.9094
		1179.93	79.745				-31.6888	49.4498	99.9073	29.1229	-45.3803	-17.0256	-53.4077	-73.8221	-11.7272	-51.2588
		1116.73	80.013				-35.3671	63.1461	95.618	-31.4399	26.0822	23.9552	-14.7314	-73.36	-21.8785	-45.355
		1233.83	80.532				-38.5539	22.8596	74.4632	21.8804	0.882471	46.2701	-50.2912	-74.8101	-15.9505	12.3603
		1210.83	80.662				-43.5401	51.3005	69.886	-11.5402	33.4246	4.17643	-27.4808	-75.9079	-29.0203	-43.0818
		1624.05	80.754				-43.9479	40.3577	58.0205	12.8261	2.94026	21.1808	-47.4104	-57.8405	27.0805	-37.1688
		1628.42	80.963				-47.0634	38.4812	57.856	14.2793	31.4232	-20.0819	-0.276742	-78.9722	-10.7808	-56.4747
		1090.67	80.98				-33.6784	67.0599	51.159	9.69315	37.2188	53.1822	-47.0193	-67.392	-13.4863	-51.8018
		1265.54	81.326				-47.1483	31.2002	121.193	9.08597	25.1833	41.142	-28.4411	-58.6593	-17.8265	-49.3467
		1195.16	81.375				-14.805	41.1523	80.8283	9.77429	43.1142	19.6047	-50.9335	-71.5134	-23.7965	-58.0621
		1363.31	81.42				-28.8016	56.4171	70.6667	1.03736	-42.1847	-5.49073	-12.7726	-77.0215	5.86627	-49.0999
		1180.19	81.753				-30.1259	44.3624	67.449	-27.7159	29.0072	21.9046	-47.945	-71.7237	-19.3754	-54.564
		1303.86	81.956				-33.0979	39.2255	62.4325	5.08084	10.2673	-11.6379	-51.2178	-78.7814	-11.9189	-60.4509
		974.513	82.285				-39.7651	46.9014	34.0228	-15.9768	24.069	9.8085	-48.9683	-69.809	30.9676	-50.8995
		1861.08	82.424				-41.5093	32.6632	141.252	5.07792	-34.851	88.8063	-27.4412	-78.0668	-20.5233	-54.2449
		1075.7	82.794				-42.4742	31.392	110.124	17.0193	33.2942	89.7724	-46.0197	-65.9834	41.9446	-54.7872
		1164.34	82.928				-37.2114	40.5532	109.771	-0.0975197	25.2276	101.386	-54.9795	-75.5276	-16.0208	-54.4632
		1145.88	83.229				-43.2183	42.4726	101.071	10.8298	29.2099	9.42602	-42.5435	-80.8434	-18.0459	-33.346
		1300.75	83.985				-7.52539	61.0292	92.9856	28.746	1.20092	133.186	-37.4965	-79.0601	-18.5807	-59.1629
		1445.48	84.106				-29.3579	101.648	80.9936	4.58468	23.177	89.0394	-37.9393	-52.954	-14.3457	-48.6059
		1095.58	84.111				-30.5292	92.9199	75.6972	1.50823	20.1179	18.7833	-15.9462	-76.0596	-16.1264	-52.2905
		1464.04	84.172				-32.9926	71.1258	63.1967	3.6125	9.98966	109.881	-45.048	-74.4655	2.13124	-36.6354
		1574.91	84.389				-36.1472	99.9947	62.2822	-7.30484	9.90164	17.6364	-47.5659	-79.2838	34.9371	-43.1474
		1328.4	84.397				-0.841301	47.5066	36.925	-11.067	18.9457	-5.11841	-40.8818	-66.9746	-16.2883	-56.7356
		1727.35	84.556				-27.2562	44.6779	31.4701	-8.51211	16.6174	-8.92188	-13.2568	-78.7514	-9.22894	-11.8854
		1007.87	84.568				-57.5672	97.2665	95.6057	-3.50937	61.5038	-15.7883	-44.8804	-58.1008	-11.3122	-56.0851
		1226.98	84.612				-13.8702	56.5342	92.6317	34.5587	20.4959	1.7185	-47.973	-60.7314	6.96995	-42.6231
		1420.89	84.72				-27.0134	18.3873	85.0071	6.67381	38.3283	41.9923	3.64767	-76.193	-23.0798	-48.1313
		1116.84	84.753				-29.5905	64.803	82.6054	4.92495	-6.53729	-8.5262	-44.3224	-69.836	-23.4618	-44.3995
		1836.36	85.775				-31.0341	55.6932	61.8154	26.0585	20.26	19.0409	-51.8393	-56.4246	-22.8873	-49.8403
		1295.25	85.937				-3.51796	70.2401	58.6022	23.2561	41.9554	63.7845	-39.6736	-71.3235	-27.6908	-47.3411
		900.34	85.966				-5.01248	58.2849	58.4384	-12.6841	40.7591	24.0421	-27.1714	-61.6924	-5.83923	-15.588
		1182.62	86.022				-11.5074	205.71	44.0811	10.5547	6.18228	-6.0322	-43.5548	-77.0584	-11.5744	-24.1888
		1142.12	86.042				-26.989	75.6351	32.0511	-31.4909	-29.3053	45.8958	-43.4539	-76.872	0.563847	-14.0105
		1036.96	86.043				-28.0814	78.2035	118.122	-11.4181	-1.90121	-11.3829	-39.5796	-79.9281	-4.73593	-54.9166
		1057.88	86.173				-37.1736	62.1031	105.265	-13.7762	24.3847	-7.71857	-35.204	-64.3997	0.949265	-48.4377
		1264.14	86.451				-52.9078	33.2989	99.7144	1.63508	0.776322	-10.7997	-44.959	-79.7414	-7.10404	-46.1797
		1029.18	86.571				-18.6853	87.0709	99.0262	-8.12363	11.5129	4.73974	-23.1261	-70.5163	-8.46189	-49.3555
		2101.34	86.642				-38.1761	47.7177	91.9987	-22.4494	24.7479	-7.25228	-41.6187	-64.8236	-22.2707	-32.4561
		926.297	86.809				-9.76648	103.843	90.8084	23.2658	28.9784	28.0548	-51.8432	-72.0289	38.9509	-44.0285
		1353.19	87.012				-12.5082	38.0773	62.2822	-3.44504	-15.0519	-17.8723	-44.1931	-72.1843	4.50691	-52.7154
		1516.19	87.032				-28.5283	30.5256	60.9646	27.5695	0.223427	14.9326	-41.2101	-72.1074	-4.4133	16.5032
		2624.39	87.041				-36.5184	115.167	59.768	-15.3164	-4.22239	1.79266	-50.2591	-50.0066	-11.3138	-41.2155
		1014.65	87.095				-39.0041	78.3734	47.0766	29.3238	-2.44432	-7.07196	-37.9448	-76.1793	-14.7281	-49.9993
		1144.41	87.682				-39.8341	51.6198	40.3162	21.1192	23.6106	0.318608	-40.6603	-77.6302	45.0469	-27.6735
		1239	87.683				-57.8032	102.337	39.4548	-7.60649	2.17697	27.3087	-53.16	-56.3322	-26.0606	-54.9466
		1104.08	88.722				-58.099	36.4601	124.121	-12.4051	-10.0051	-5.7574	-36.5105	-60.301	-17.8878	-33.4314
		1395.9	88.766				-3.17789	53.0488	113.392	-9.77995	0.31119	28.384	-34.2717	-73.4556	-0.146472	-54.655
		1512.45	89.147				-18.2666	24.8212	110.681	-11.8057	13.8515	39.6892	-38.1271	-74.7953	-17.4192	-47.4346
		1083.01	89.385				-23.8309	57.3905	101.223	1.88837	-12.7743	-3.04042	-36.9116	-74.7974	-1.01376	-53.9618
		1417.3	89.427				-44.22	58.3318	96.6402	10.1091	-5.7431	-14.7749	-48.8181	-78.2506	1.96784	-51.5536
		1136.46	89.748				-60.9537	28.5055	94.4572	0.582183	10.7029	-9.79148	-41.9104	-66.3357	-21.096	-38.8232
		1577.57	90.068				34.8297	94.5505	68.0338	1.32469	31.3069	1.40865	-27.7142	-64.641	36.7182	53.1246
		1462.41	90.081				-20.4064	65.2955	66.9061	64.4301	25.7416	12.4325	-36.2653	-79.0291	-17.0856	-56.4934
		1479.89	90.377				-26.1503	31.5549	41.5942	0.09158	3.90998	-1.78681	-52.6484	-66.114	-27.8735	-57.1457
		1438.49	90.633				-35.8776	41.5748	151.304	-5.27991	52.0358	16.2705	-48.0224	-77.033	-20.7627	-43.5783
		1333.26	90.642				-37.4999	63.2423	133.214	-10.3663	-8.55269	-17.6697	-49.3271	-78.4126	-16.0821	-23.5912
		1031.01	91.005				-51.3442	62.2599	112.648	10.7531	48.5369	14.7411	-46.6621	-77.6751	36.2424	-55.5643
		1077.18	91.016				-56.5722	60.0594	107.049	9.18851	28.7871	-0.45448	-44.9981	-73.5347	-5.43264	-39.1381
		1405.25	91.048				-12.1952	37.7633	91.9744	5.50711	49.0719	25.0727	-43.0107	-66.1094	-14.5889	-35.9979
		1290.31	91.182				-14.5465	98.1565	84.2224	1.87267	35.8916	10.381	-51.937	-69.4658	0.0657162	-48.9934
		1393.06	91.244				-46.5669	46.7748	82.2511	19.4309	26.5049	-8.89496	-34.355	-77.5895	-4.08046	-7.49884
		1009.18	91.313				-47.3227	38.5274	61.1108	-13.5932	-2.31711	20.8654	-49.9982	-60.7267	-15.042	11.2207
		1603.17	91.349				-49.1597	102.998	134.606	37.556	29.4235	1.35786	-44.9112	-69.6965	-2.35459	-54.075
		1337.5	91.556				-22.7741	52.917	106.671	9.11307	25.9082	38.1761	-16.3052	-78.5052	2.28064	-3.88687
		1072.21	91.867				-12.7117	50.052	86.8281	-15.3253	14.6335	28.0853	-45.1211	-77.9667	-21.9602	-42.8533
		1364.09	91.942				-17.846	33.5764	84.4071	-27.2034	-1.51009	12.5387	-31.0885	-71.3999	-16.48	-35.1326
		1046.64	92.263				-19.2124	20.3332	75.0032	0.252891	-7.31711	-19.4033	-45.7021	-77.2188	-32.5265	-41.376
		1161.72	92.41				-24.7536	45.6809	62.0122	0.356959	28.1285	-5.35917	-41.3642	-74.8288	-12.5267	-38.2435
		1386.57	92.645				-43.4993	25.9236	60.7833	-11.2576	64.9515	-19.0955	-34.7049	-80.5033	-16.449	-53.4868
		1391.8	92.746				-22.7374	130.761	58.0145	-17.3539	-20.8294	24.7491	-39.6957	-59.8729	-24.1222	-36.659
		1111.02	93.29				-27.0614	53.9512	57.038	5.56964	41.9351	35.8182	-41.9004	-79.2025	-19.7895	-50.9432
		995.125	93.332				-29.7487	75.6087	55.6497	-2.89261	21.2544	-15.4591	-43.206	-71.9383	-5.24806	-55.8873
		1065.88	93.4				-35.7448	28.0188	55.5011	-9.87707	38.5505	-14.8907	-34.376	-79.0716	-18.9605	-49.9637
		1380.05	93.736				3.20369	77.9672	53.426	-8.25896	-0.371392	26.9318	-34.3493	-69.9218	-16.5935	-46.2566
		1346.53	93.941				-9.72076	20.6132	51.3225	14.5838	28.818	-16.9357	-20.862	-74.9387	16.1602	-36.4728
		1194.25	94.483				-11.066	92.1706	115.056	-25.3485	17.1813	-11.2178	-46.9692	-61.4372	-15.2111	-49.1507
		1249.8	94.627				-34.0878	51.7316	96.7717	11.6208	-4.1026	-1.25195	-36.5563	-77.6619	50.3077	-38.7964
		1655.83	94.633				-37.6313	43.3574	56.3841	2.26143	34.008	30.9018	-35.1345	-76.8057	-25.5095	-40.5583
		1426.12	94.744				-40.5856	53.8689	54.402	-0.667876	6.75037	-7.55044	-46.7058	-75.1767	-23.6286	-50.7077
		1686.89	94.787				-17.5703	35.9572	48.2915	33.4186	-0.542952	6.4957	-53.5083	-65.4491	-28.0017	-51.9901
		1355.26	95.401				-21.2027	46.1203	38.6352	-16.4455	22.6163	21.9849	-47.53	-66.087	0.763175	-52.1488
		1002.57	95.683				-23.9462	69.5028	167.056	5.30162	10.2134	-11.614	-46.8704	-71.2159	4.79626	-57.115
		1298.22	95.711				-25.42	65.9835	145.15	70.6747	-12.6802	-9.93726	-45.9008	-78.6023	-29.2181	-19.2832
		1652.05	95.965				-31.9347	57.5911	112.724	67.4266	0.0721083	32.9052	46.1514	-59.2235	-21.1126	-5.11777
		1026.92	95.982				-33.7107	119.226	111.919	70.2085	-34.2024	14.4399	-55.4967	-70.185	-20.8947	-11.7638
		1732.53	96.045				-34.3761	37.6579	103.488	-24.6388	83.0163	-1.60395	-18.0639	-80.3716	-21.4965	-52.8839
		1156.32	96.618				-43.3742	32.7051	89.1278	-12.0615	28.5164	53.5236	-20.7134	-79.8777	-12.9379	-41.0075
		2149.19	97.013				-50.0637	80.4328	87.0694	-11.6443	-11.7894	-4.22341	-42.4458	-74.1265	-11.4673	-55.2008
		1194.75	97.198				-62.8694	118.865	73.7695	-14.35	3.24053	-0.0801266	-44.1264	-74.2074	0.745398	-51.1051
		1243.73	97.202				-1.68029	63.3159	68.3481	-5.07914	22.9737	-10.0835	-51.6433	-80.4587	-15.4626	-40.1349
		919.696	97.205				-14.2459	55.2684	55.4421	-23.2505	-7.49089	-9.59592	-44.2644	-60.4673	-3.07814	-48.8813
		1660.65	97.463				-16.6781	42.2982	49.7752	34.9272	-14.0447	-4.74914	-45.8812	-80.51	24.4768	-43.9605
		1464.88	98.099				-46.9371	21.3187	46.9547	-5.69896	11.0936	16.617	-54.7511	-74.8946	-2.09134	-40.5312
		1208.85	98.121				-4.12672	23.3562	101.983	23.7063	28.3848	30.0663	-45.9463	-79.8261	-27.1129	-48.1324
		1379.28	98.277				-8.69865	37.3278	91.2959	5.35469	33.1841	-10.4239	-43.7326	-75.8869	-22.6989	-44.1142
		1066.17	98.696				-18.3212	49.9457	89.9123	-7.84741	9.14602	13.2346	-34.936	-61.5861	-17.4127	-44.8356
		1011.55	98.791				-19.1012	66.1764	72.438	0.404616	34.552	11.756	-30.0971	-77.4983	-17.5262	-47.7826
		1459.74	98.824				-26.655	137.566	69.888	11.6804	-4.87299	0.284068	-42.4911	-73.733	-14.6418	-51.7609
		1248.38	98.876				-34.3383	77.7321	60.2346	-11.1852	33.4996	-6.32782	-33.0371	-66.3535	-7.68273	-40.6331
		1212.59	98.901				-38.0385	44.4329	50.0604	19.4274	9.57999	-12.3144	-17.1143	-70.9701	-29.2654	-54.8718
		1280	99.309				-39.3663	64.7285	35.0564	12.2554	-28.8958	17.0309	-48.1981	-78.8782	-18.3262	-53.7485
		1474.91	99.361				-45.0873	80.276	34.4456	0.816717	15.0434	-1.46833	-54.6282	-69.7876	-18.6129	-56.8164
		1261.58	99.46				-46.5957	86.0928	103.113	-7.47963	22.4176	-0.971058	-41.8175	-70.974	-29.9333	-39.3916
		969.798	99.482				-4.30516	53.7978	79.5137	17.0329	0.228783	-1.7985	-40.7423	-65.3806	-9.66278	-56.0195
		1504.17	99.619				-7.22913	58.0551	78.9226	3.08883	-41.6352	-6.75652	-32.7379	-78.935	-22.5782	-51.6044
		1457.83	100.243				-30.6558	36.3064	71.4413	-0.566587	8.563	-18.8669	-44.5191	-50.6764	26.4292	-41.8961
		1264.41	100.401				-9.23786	262.729	65.0475	-12.4676	30.9619	-1.65373	-52.9642	-71.0876	-22.9739	-48.3728
		1133.35	100.549				-10.9926	38.3389	63.723	14.4063	-0.210185	-1.75431	-31.119	-76.2156	-21.186	-36.909
		1224.46	101.011				-51.5458	16.4894	63.5113	10.434	-11.8179	16.3762	-46.745	-79.6743	-20.9235	-53.4146
		901.296	101.036				-54.1091	24.8863	114.948	-9.19862	18.4777	-14.4894	-40.6184	-77.0967	7.81001	-57.4267
		1096.48	101.513				-57.6544	44.2289	105.305	1.866	-13.2916	22.7768	-39.3531	-63.7911	-23.6267	-28.9749
		1014.27	101.924				-15.7813	55.9824	72.2911	46.0684	48.9861	-16.4298	-49.1957	-79.7935	-21.2	-48.5604
		1019.79	102.099				-39.1771	55.7533	53.1873	44.815	32.7415	29.7671	-6.28857	-78.9743	-5.62213	-31.4494
		1059.09	102.283				-41.457	58.1839	48.5632	-8.92685	12.1294	14.2088	-43.5054	-63.6558	-3.91441	-58.9584
		1310.53	102.538				-48.9218	48.4883	42.1109	16.8317	-10.1729	-16.1514	-21.089	-76.576	-17.8704	-57.8833
		1373.36	102.848				13.6505	35.5585	32.93	-4.64981	-25.9238	19.1348	-14.5369	-72.61	2.28896	-41.2847
		1093.66	102.905				-28.144	80.6433	186.523	-17.5469	17.9651	-13.1276	-36.4823	-79.5369	-19.9238	-52.757
		976.331	103.283				-44.13	71.8905	86.8134	-20.154	21.3878	1.66059	-42.3791	-43.6327	-21.3804	-57.3171
		1166.85	103.861				-49.7416	34.9037	53.0132	50.9916	-5.88391	-14.4097	-51.6208	-75.1023	11.3215	-40.8164
		1096.85	104.367				-6.84608	40.9144	51.9505	2.41469	35.1836	-16.1281	-50.6539	-50.7739	-15.0359	-49.5875
		1241.69	104.398				-13.3008	53.5521	128.429	-13.5362	10.5659	-2.40295	-51.8173	-65.9271	-0.0148471	-60.0229
		1067.78	104.509				-30.4179	86.669	86.5325	-20.2218	13.669	-7.24821	-0.756195	-71.6724	-8.62226	-52.5807
		1342.69	104.571				-38.2721	54.3583	76.2842	1.80362	-9.0822	-11.6216	-45.4132	-79.7826	-12.5752	-33.4381
		1924.89	104.604				-9.78545	39.4166	60.4268	6.71465	-4.19479	-4.65212	-44.0511	-76.2065	-20.2707	-57.0078
		1422.61	104.85				-26.0735	78.4382	59.3111	22.7713	-45.6599	-16.6223	-20.444	-79.4977	1.12136	-48.4818
		1666.08	105.265				-42.2318	81.9284	51.421	-0.200198	12.0405	-9.97333	-6.04088	-67.533	-14.5231	-60.1769
		1366.53	105.755				-12.0585	44.7939	46.4862	12.4907	-25.0624	14.5847	-20.3912	-78.1479	-17.2569	-44.9689
		1292.84	106.123				-33.2243	63.0902	36.7656	11.7652	40.8778	12.6149	-36.3384	-76.6719	-14.3317	-46.8951
		1434.89	106.687				-33.4871	66.903	36.3156	-6.84495	-4.43794	-3.91001	-36.8458	-79.1268	-13.4046	-53.2809
		1379.37	106.916				-38.3812	76.212	31.2175	-1.8825	35.0724	43.2779	-47.6146	-74.8738	28.9985	-47.21
		1952.86	107.031				-20.7867	110.602	141.348	18.6504	8.84354	-16.2865	-49.1871	-79.4195	-11.8679	-36.9964
		1433.42	107.594				-28.4573	65.2993	122.3	1.91797	43.4951	18.5497	-52.6043	-55.2669	-0.102975	-59.2278
		1338.54	107.599				-38.0957	23.9683	112.007	-0.516429	4.05063	-15.2605	-53.1466	-66.1389	4.75843	-55.675
		1280.99	107.616				-37.0512	52.2156	104.383	4.62553	66.3037	-10.4401	-50.3033	-69.7386	-16.0859	-50.3449
		1038.58	107.833				-38.593	48.5706	88.292	-2.54498	31.361	-0.139556	-37.0093	-77.4163	-22.472	-49.4638
		969.794	107.847				-45.678	37.1099	79.0751	-12.1674	13.7932	-16.1093	-42.5847	-66.2143	4.32082	-34.1489
		979.446	107.967				-47.3552	134.927	77.9849	9.54573	3.49042	-12.6182	-28.3418	-78.2303	22.1374	-62.0478
		1056.41	107.975				-53.8712	38.7607	77.731	-5.62532	2.21436	-3.92424	-43.9885	-43.776	-9.62722	-60.1438
		1241.36	108.109				-6.72708	97.1359	74.5685	73.6762	-11.0795	9.19084	-44.1073	-75.1606	0.395912	-24.3151
		975.153	108.983				-22.4671	28.2037	68.6102	52.064	-16.2432	-2.07837	-42.3516	-81.0735	-4.33539	-42.4902
		1159.3	109.331				-28.5381	64.9728	57.1693	-2.02798	28.8399	36.2215	-48.1551	-78.5979	6.79937	-31.7368
		1149.7	109.496				-36.0844	51.8294	49.4072	22.6233	14.4382	-16.6238	-48.2878	-65.7026	6.75739	-44.4947
		1029.03	110.106				-37.4814	33.328	153.821	-21.2311	70.7591	26.0804	-45.0318	-76.1146	-23.3793	-54.0799
		1298.12	110.648				-22.767	100.479	145.226	-13.4423	10.1565	-9.7925	-42.8071	-78.9836	8.96134	-42.5589
		1226.79	110.719				-32.0247	39.6042	97.1581	-25.5658	10.2643	-26.6709	-38.4172	-80.0708	5.98958	-56.7903
		1874.27	111.381				-37.9601	24.8686	88.3388	18.6147	-16.0358	24.3946	0.69127	-75.6095	-11.0501	-61.1043
		890.327	111.777				-38.9606	43.214	86.9271	-3.46991	23.3127	47.2378	-47.6235	-75.2012	-15.3866	-47.4737
		1318.62	112.042				-47.851	25.5231	78.1265	-4.30065	36.7459	-8.89903	-48.936	-81.5213	-9.95931	-49.8562
		1759.27	112.22				-49.1966	35.5255	77.3399	0.0101601	47.0801	-2.98861	27.3469	-72.8089	-7.61617	-35.885
		975.636	112.314				-54.9111	63.8861	73.9039	-3.01099	-2.90168	-14.0394	-38.4916	-76.8442	-4.95644	-36.5345
		1316.27	112.331				3.75686	46.0756	73.4788	-20.7084	-3.38262	-15.1289	-48.0681	-80.1007	-17.7373	-50.2278
		1108.94	112.515				-43.6187	42.2455	71.0605	-2.19123	7.91858	18.4867	-48.5881	-58.8465	-8.23609	-58.0081
		1346.69	112.558				-44.7348	122.309	70.4446	-22.0905	18.3619	25.2073	-51.8088	-80.242	-10.8599	-49.1489
		1834.27	112.687				-61.5163	33.0491	67.7281	-9.76842	12.704	-0.177652	-48.8074	-77.7966	-16.7338	-44.7013
		948.795	112.904				-30.204	72.4448	65.3281	-22.761	54.4345	-15.643	-50.6972	-42.1144	3.32078	-49.9186
		1738.27	112.977				-31.5893	56.9103	62.8976	21.385	10.0918	20.5266	-37.2147	-73.5702	-14.4739	-42.8167
		982.975	113.101				-33.6439	34.5063	58.3228	17.1231	25.3651	11.5843	-44.1421	-45.8846	1.69249	-7.77245
		1079.57	113.653				-43.5718	80.8019	55.8626	-13.5856	48.3969	8.07235	-42.5032	-57.6496	-6.69442	-53.7005
		1255.12	113.726				-45.0214	23.2301	120.853	-5.59725	21.7979	-9.94996	-18.1834	-70.4682	17.2234	-40.0414
		1591.27	113.74				-21.6556	59.9626	109.823	2.34327	17.1663	3.62887	-44.1968	-75.9279	-24.9225	-34.3604
		1312.15	113.87				-29.5035	47.5225	90.8804	0.316805	11.0744	-17.0083	-44.3418	-79.7294	-3.53051	-38.7266
		1454.25	113.87				-34.583	21.1275	89.8606	17.4036	44.3558	0.613723	-52.717	-76.944	19.1691	-60.7125
		1128.34	113.988				-38.2574	77.7738	87.3633	-8.55393	43.2519	-10.9918	-45.3191	-77.3222	-18.0989	-46.5697
		1088.24	114.105				-38.8968	33.815	66.2748	6.49388	13.3444	39.5811	-49.4956	-78.2876	-9.07917	-57.5826
		1332.28	114.271				-47.7703	47.0187	63.1394	-3.42392	-1.29728	-3.39293	-36.625	-66.2437	-21.2711	-57.6693
		1077.75	114.442				-63.9895	39.9821	61.5986	-11.8198	2.12413	-12.1727	-48.8087	-75.5177	-15.795	-40.2001
		2044.6	114.495				-2.57142	51.9317	94.7906	-3.14687	12.7803	-12.8518	-46.7837	-67.197	41.9949	-44.2154
		1293.64	114.666				-7.50474	47.9349	94.7374	28.8595	-40.738	-11.8415	-50.7277	-75.6145	-3.74459	-53.6945
		920.047	114.672				-9.91968	56.4173	91.1726	8.8834	9.32247	12.4031	-48.7807	-64.4212	-22.8865	-50.4916
		1630.78	114.865				-20.3327	76.0803	83.0742	-1.14028	31.7353	9.83999	-46.9975	-75.2044	-6.65394	-58.0226
		1465.47	115.168				-23.6985	40.7899	77.6756	-13.1664	13.7691	-0.495116	-49.8218	-59.7349	-17.1291	-37.1946
		1192.74	115.212				-26.2288	52.7086	73.031	-18.2804	27.8767	7.08644	-28.8037	-78.1616	-16.7826	-40.8298
		1075.8	115.696				-44.8295	64.4085	42.8127	26.26	-3.47919	-10.978	-45.4555	-79.064	-7.5704	-42.2539
		1345.69	115.797				-51.418	34.6611	42.081	25.3622	43.9852	-11.7704	-49.5288	-78.612	-3.1466	-35.0713
		1595.1	115.816				-35.396	67.2975	32.3589	-1.32326	-45.4911	14.8387	-50.5073	-62.4968	-3.22036	-56.4162
		1188.79	115.987				-38.8969	76.8338	120.154	-18.4078	3.5254	1.42694	-51.4737	-64.9093	-15.1679	-21.3903
		974.077	116.09				28.3324	95.1263	77.3902	-19.6062	38.1395	-14.6931	-46.424	-72.8617	-20.5418	-47.8119
		1202.78	116.145				-19.3862	30.8326	45.1137	-4.79181	6.31995	20.1451	-44.8324	-75.1009	4.12868	-23.5866
		972.161	116.153				-23.7047	54.0616	34.6202	6.18543	26.4925	-17.7525	-51.3751	-62.9559	-3.74383	-37.3536
		1098.93	116.192				-45.7431	75.5811	122.248	-7.08393	-33.4653	-5.65175	-39.2679	-76.3282	-11.7869	-45.4802
		1134.07	116.237				-51.4624	43.499	99.7377	49.0678	-11.2621	9.26907	-52.0465	-78.9264	-19.9719	-20.8607
[truncated: 17,004 more rows]

## Sheet: Figure 2
Figure 2e
	2-DG		Phenformin		DMSO
	2-NBDG	C12R	2-NBDG	C12R	2-NBDG	C12R
Replicate 1	0.484402	0.795448	0.86694	0.334926	0.968803	0.951747
Replicate 2	0.434322	0.877949	0.917814	0.389351	1.0312	1.04825

## Sheet: Figure 3
Figure 2c
	N/R ratio	#-2-NBDG	# C12R	Conc. MA	# DP
VIP	1.78682	1.24826	0.360312	0.345286	0.00797709
Lower bound 95% CI	1.22501	0.867262	-1.02325	-0.48569	-1.10657
Upper bound 95% CI	2.34863	1.62927	1.74387	1.17626	1.12253

## Sheet: Figure 4
Figure 4e
	Normalized 2-NBDG uptake			SUVmax
	P15	P25	P30	P15	P25	P30
	1.98202	2.43635	1.53456	22	19.6	7.4
	2.57519	2.42849	1.36993
	2.51303	2.32046	1.22476
	2.43725	2.05569	1.24915
	1.44158	3.63267	1.48626
	1.79934	2.32737	1.26351
	1.85255	2.8519	1.03755
	3.21179	2.18972	1.07813
	1.61518	2.24379	1.02387
	1.99492	2.23643	1.29371
	1.97402	1.96149	1.00848
	2.72625	2.24712	1.34736
	2.85263	2.08878	1.34698
	2.62693	2.19113	1.08263
	1.72097	1.99126	1.0671
	3.11248	2.19173	1.26519
	2.5966	2.39653	1.26294
	2.19347	1.97372	1.24684
	2.01399	2.28453	1.31051
	2.61691	2.08337	1.46827
	2.12444	2.09949	1.09051
	2.63532	2.23877	1.40692
	2.25357	2.37959	2.28161
	2.64508	1.96589	3.165
	2.32992	1.99482	1.11418
	2.82125	2.63923	2.28591
	2.90861	1.02043	1.26012
	2.89643	2.60173	1.04556
	2.35744	1.28884	1.3802
	1.83844	1.01793	1.27062
	3.7935	1.4172	3.95486
	3.41296	1.62377	4.46597
	2.33687	2.11773	1.01986
	2.24942	1.27381	2.27215
	2.94842	1.00989	1.06022
	2.52137		1.05037
	3.38372		1.13357
	3.23442		1.43358
	7.34574		1.03059
	2.05489		2.33555
			1.39409
			1.05379
			2.1797
			1.20318
			1.08733
			1.02927
			1.99875
			1.96824
			1.1217
			2.05605
			1.09598
			3.26994
			1.12606
			2.1914
			1.54268
			1.26888
			3.20487
			2.38228
			1.25933
			1.40794
			1.19348
			1.02678
			1.12422
			1.86112
			1.13768
			1.11082
			1.83689
			2.68167
			1.48019
			1.11647
			1.049
			1.61846
			1.42433
			1.51805
			1.584
			2.39671
			1.0354
			1.40278
			2.74862
			1.28363
			2.98555
			1.16733
			1.04963
			1.76618
			2.55633
			1.13892
			1.11309
			3.47308
			1.13002
			1.03153
			1.20097
			1.0613
			1.33093
			2.04685
			2.03344
			2.17046
			1.26296
			3.51413
			1.19917
			1.3037
			1.23522
			1.4102
			3.84085
			1.30076
			1.83462
			1.98433
			1.06969
			1.054
			1.53906
			1.20557
			1.54088
			2.01325
			1.17441
			1.88912
			1.13231
			1.38549
			1.04699
			1.00626
			1.00059
			1.96737
			1.19076
			1.79303
			2.44013
			1.1027
			1.47166
			1.34501
			3.46033
			1.18752
			1.73207
			2.00111
			3.02214
			1.19588
			1.91619
			1.23499
			1.11999
			1.38724
			2.09075
			1.1452
			1.23449
			2.74367
			1.00718
			1.34446
			1.24908
			2.4823
			1.20437

## Sheet: Figure 6
Figure 6b
	2-NBDG						C12R
	P3		P9		P29		P3		P9		P29
	DMSO	AXLi	DMSO	AXLi	DMSO	AXLi	DMSO	AXLi	DMSO	AXLi	DMSO	AXLi
	0.994976	0.521265	0.958906	0.179795	1.00849	0.500042	1.05788	1.16367	0.939297	1.04366	1.02975	0.961098
	1.03469	0.616412	1.00414	0.141016	0.952462	0.372702	0.935093	1.0667	1.05431	1.11821	0.961098	1.00915
	0.970333	0.427986	1.03696	0.20548	1.03905	0.549497	1.00702	1.03899	1.00639	1.03219	1.00915	0.917412

## Sheet: Supplementary Fig 1
Supplementary Fig 1b
	Viable A549	Dead A549	Viable leukocyte
	1754.89	132.63	242.36
	1311.64	210.36	183.5
	4254.38	177.05	221.75
	2051.79	607.48	230.55
	1894.8	174.78	140.39
	2596.32	207.48	213.19
	1894.67	342.75	420.21
	1880.13	242.59	233.63
	1192.25	115.64	177.35
	3290.44	202.25	281.14
	3268.7	231.1	225.74
	1159.18	487.77	234.21
	1621.28	196.06	266.92
	1352.02	232.3	296.63
	1359.98	160.15	232.44
	1289.09	271.37	222.6
	1170.86	292.52	262.34
	1232.84	188.62	177.72
	1853.33	196.26	194.91
	1845.75	169.74	232.54
	1255.76	182.55	236.15
	2069.9	254.44	213.95
	1029.63	229.52	185.92
	1426.1	388.21	287.42
	1463.94	265.11	201.79
	1602.5	382.56	164.64
	2539.46	175.99	253.82
	1158.91	206.73	237.31
	2019.66	169.24	194.12
	2927.4	403.7	218.13
	1645.72	198.61	212.52
	1861.28	149.18	238.74
	1804.86	392.7	290.06
	1551.74	249.05	252.15
	1903.01	322.35	185.71
	4166.95	270.03	149.38
	2199.96	270.37	203.22
	1735.15	339.52	245.74
	2430.51	215.39	165.61
	1759.28	300.96	415.52
	1173.28	189.9	380.84
	1683.35	178.97	379.36
	1407.06	248.46	387.46
	2115.78	220.5	189.01
	2532.64	254.88	253.55
	3265.88	335.14	206.71
	3755.75	171.18	237.52
	1754.49	209.62	268.05
	3864.7	194.94	306.31
	1455.68	190.5	217.4
	1391.81	189.76	227.56
	2030.88	158.99	275.7
	1746.62	358.51	244.38
	1497.61	465.08	211.06
	1179.5	160.97	216.67
	1875.08	240.11	289.67
	1283.78	222.15	256.83
	2436.8	270.5	198.13
	3016.56	232.84	229.5
	2162.83	211.62	291.38
	3514.18	202.59	279.41
	1842.91	231.63	305.55
	2319.53	508.08	358.33
	1861.45	264.84	272.08
	1682.18	241.79	247.9
	1522.48	305.7	456.06
	2476.26	274.98	251.11
	4552.66	307.96	234.99
	1097.71	151.49	265.27
	2482.85	138.31	205.88
	2071.34	284.11	270.09
	2991.03	229.46	279.05
	3439.88	364.59	253.71
	2669.23	347.04	238.78
	1583.33	187.06	270.12
	1672.99	167.04	246.19
	1801.57	205.63	260.31
	1930.03	303.26	205.95
	1541.35	369.09	241.57
	1480.35	165.5	196.19
	1109.2	324.41	355.16
	2067.27	197.75	514.2
	1953.45	194.41	503.05
	1498.42	206.71	247.48
	2593.89	188.35	182.24
	1647	274.11	220.74
	2386.98	215.53	210.05
	3920.7	166.36	346.5
	2988.49	261.3	224.59
	2533.27	245	271.94
	3720.21	230.96	219.37
	5517.11	257.08	269.9
	1614.66	199.4	215.57
	2618.9	238.97	247.85
	1672.72	510.33	379.77
	1790.5	207.75	296.35
	1614.24	290.71	327.12
	4377.69	234.99	207.4
	1881.36	180.29	288.64
	3285.08	198.86	313.36
	1714.69	224.85	171.31
		406.62	219.64
		194.67	218.64
		237.38	214.51
		190.33	229.58
		501.34	194.31
		129.91	167.08
		458.18	175.11
		328.42	130.1
		237.81	214.67
		332.28	221.43
		184.24	207.08
		263.79	220.27
		270.14	199.79
		239.22	199.8
		169.06	194.63
		371.2	263.3
		197.12	367.12
		216.06	253.98
		365.15	251.89
		179.93	224.56
		307.7	218.39
		198.37	210.8
		216.99	210.54
			193.99
			218.8
			267.81
			183.98
			336.84
			422.53
			180.83
			216.37
			202.48
			244.74
			233.05
			209.7
			207.83
			224.42
			213.17
			233.64
			236.49
			313.63
			316.05
			453.63
			191.55
			247.98
			228.89
			300.61
			239.95
			229.7
			258.22
			200.61
			220.15
			336.31
			408.01
			363.53
			136.88
			265.66
			222.74
			290.58
			246.4
			227.95
			248.36
			243.62
			657.76
			431.4
			233.83
			256.26
			339.27
			301.58
			226.24
			338.25
			322.28
			468.74
			327.3
			234.28
			211.82
			209.02
			460.23
			222.77
			192.24
			245.16
			228.95
			214.06
			234.63
			178.77
			188.11
			227.29
			294.76
			185.73
			255.23
			228.56
			399.3
			241.91
			267.4
			294.19
			257.97
			202.64
			313.69
			332.63
			206.23
			251.16
			348.42
			321.42
			240.78
			218.36
			244.34
			254.14
			438.89
			233.11
			346.35
			203.14
			141.9
			638.57
			370.71
			288.2
			217.88
			224.36
			382.2
			312.76
			248.33
			246.24
			243.97
			261.83
			229.6
			302.24
			304.09
			265.07
			284.22
			552.85
			381.75
			343.74
			254.63
			254.46
			317.02
			379.89
			265.86
			248.55
			237.7
			232.19
			529.76
			231.54
			442.41
			318.43
			204.2
			190.15
			312.19
			212.88
			198.11
			244.4
			278.42
			202.28
			209.3
			280.69
			238.96
			307.02
			279
			262.75
			324.85
			217.99
			211.16
			215.39
			323.63
			292.82
			203.62
			406.79
			295.29
			213.94
			194.2
			230.1
			321.74
			245.56
			264.84
			233.76
			278.27
			204.32
			276.58
			285.51
			190.2
			208.07
			192.93
			189.56
			395.04
			212.13
			167.88
			197.79
			164.35
			197.62
			162.63
			192.57
			183.04
			254.13
			202.28
			150.83
			266.92
			310.23
			170.02
			152.1
			148.91
			155.15
			193.14
			294.28
			144.84
			175.73
			176.26
			321.68
			241.64
			234.39
			204.48
			186.68
			217.03
			226.24
			149.86
			368.9
			300.41
			214.9
			204.75
			231.53
			248.23
			258.3
			243.13
			283.05
			247.96
			219.95
			288.32
			261.68
			218.17
			198.87
			232.37
			178.8
			174.43
			285.37
			181.68
			201.14
			212.32
			195.01
			228.2
			213.76
			204.54
			344.22
			179.64
			208.8
			199.09
			187.63
			197.81
			290.57
			141.62
			294.32
			216.36
			178.79
			214.21
			260.4
			342.74
			255.35
			237.45
			255.25
			192.13
			285.3
			248.67
			442.24
			296.88
			207.52
			212.8
			189.83
			240.64
			213.92
			260
			329.23
			260.86
			206.79
			317.75
			243.01
			218.85
			231.22
			289.2
			229.23
			162.75
			197.33
			329.58
			259.03
			242.47
			185.81
			262.15
			328.18
			557.87
			198.47
			287.68
			254.44
			192.15
			206.9
			196.5
			262.39
			217.73
			232.52
			286.29
			211
			251.56
			202.27
			507.84
			198.03
			189.53
			343.12
			244.03
			208.25
			196.58
			195.52
			261.49
			198.77
			202.12
			202.44
			220.91
			222.15
			202.7
			215.69
			155.48
			188.62
			181.53
			186.19
			213.36
			268.24
			170.21
			248.38
			194.02
			180.19
			202.56
			321.26
			194.06
			235.01
			241.48
			231.91
			182.86
			187.87
			391.33
			273.07
			166.43
			166.29
			198.77
			406.24
			242.62
			191.08
			213.03
			203.6
			217
			308.26
			223.63
			242.82
			227.1
			136.5
			218.98
			243.12
			175.99
			234.26
			215.83
			215.54
			208.1
			202.79
			180.32
			235.5
			220.02
			252.41
			197.18
			251.74
			416.34
			258.91
			230.16
			237.53
			241.99
			209.07
			373.45
			213.53
			196.68
			281.6
			189.29
			277.97
			374.54
			354.49
			492.98
			192.36
			359.05
			421.72
			260.07
			249.05
			322.8
			455.53
			240.56
			250.63
			394.07
			628.45
			464.96
			252.65
			222.75
			222.45
			269.76
			203.37
			241.3
			198.74
			235.57
			225.41
			186.19
			274.61
			210
			254.52
			189.89
			252.27
			263.94
			186.75
			235.86
			194.65
			217.13
			383.46
			255.15
			289.69
			321.04
			184.07
			659.18
			221.09
			395.5
			281
			480.23
			213.54
			330.71
			172.85
			248.8
			265.07
			316.52
			295.41
			227.83
			453.02
			515.66
			351.64
			227.19
			185.32
			340.61
			235.29
			231.19
			250.36
			303.64
			391.87
			405.88
			238.62
			285.81
			236.67
			375.46
			242.49
			289.46
			229.21
			220.18
			226.93
			220.44
			241.22
			276.18
			278.26
			237.74
			188.92
			212.49
			482.28
			343.57
			306.76
			421.78
			232.09
			787.35
			451.65
			690.95
			260.4
			311.32
			270.2
			341.08
			259.33
			224.46
			334.01
			218.84
			612.04
			267.15
			488.4
			213.07
			237.24
			211.8
			250.71
			319.68
			229.33
			298.68
			358.75
			197.59
			360.41
			226.84
			230.37
			227.73
			455.64
			485.91
			227.64
			509.27
			365.57
			349.51
			254.5
			210.78
			193.71
			388.61
			280.12
			211.08
			429.33
			256.63
			245.6
			231.15
			246.47
			390.91
			269.35
			251.95
			210.33
			375.42
			391.1
			266.24
			246.5
			396.73
			256.73
			264.85
			218.41
			255.69
			247.66
			188.12
			206.56
			208.99
			220.52
			501.47
			187.45
			265.78
			270.21
			208.37
			221.59
			239.39
			277.55
			273.02
			190.76
			477.26
			289.07
			210.34
			341.48
			296.09
			192.97
			439.37
			291.44
			232.6
			226.65
			244.39
			168.87
			231.39
			205.08
			415.58
			214.38
			210.4
			414.21
			260.05
			287.31
			321.05
			181.81
			291.15
			208.99
			250.11
			395.75
			226.78
			267.7
			272.25
			207.98
			226.89
			265.68
			184.02
			229.28
			323.51
			182.63
			208.25
			166.77
			622.42
			266.98
			252.07
			369.53
			241.2
			274.27
			395.14
			242.47
			284.64
			277.58
			233.05
			238.26
			161.07
			232.45
			175.98
			210.49
			161.64
			433.06
			276.87
			230.95
			241.35
			173.37
			165.1
			164.09
			180.34
			203.49
			428.81
			240.54
			162.26
			218.8
			204.31
			192.11
			185.42
			198.89
			155.68
			333.23
			202.66
			263.17
			189.89
			205.65
			224.7
			174.28
			221.29
			243.13
			372.47
			277.41
			258.42
			211.92
			775.4
			142.23
			248.85
			308.27
			298.86
			225.28
			227.23
			359.35
			239.15
			246.52
			192.25
			389.02
			212.69
			327.3
			182.71
			249.8
			343.72
			169.47
			213.87
			654.36
			305.99
			256.8
			173.84
			214.59
			222.75
			339.04
			305.7
			407.07
			282.06
			239.82
			359.89
			410.01
			200.64
			195.17
			299.57
			205.69
			196.31
			360.52
			498.38
			234.44
			372.61
			235.01
			246.29
			289.05
			303.08
			212.48
			209.32
			276.94
			382.28
			215.18
			364.93
			208.31
			262.22
			203.19
			269.22
			357.38
			324.59
			364.83
			245.45
			625.17
			249.34
			276.64
			228.23
			281.99
			376.79
			341.69
			323.82
			267.46
			303.57
			315.2
			413.28
			258.73
			443.63
			268.67
			299.66
			224.13
			222.78
			335.11
			223.25
			260.98
			334.5
			225.11
			210.7
			377.48
			267.15
			305.36
			530.89
			314.96
			248.15
			233.27
			305.44
			480.02
			422.65
			399.9
			238.56
			301.6
			238.64
			221.68
			243.43
			440.08
			284.79
			339.08
			257.87
			251.38
			257.63
			263.01
			238.41
			382.53
			296.05
			220.56
			320.87
			245.7
			237.26
			218.14
			236.77
			304.29
			270.55
			297.75
			356.73
			459.55
			263.12
			432.26
			269.37
			421.34
			436.19
			200.76
			191.28
			253.61
			263.11
			231.59
			230.59
			214.3
			200.05
			192.58
			307.37
			288.01
			302.86
			206.87
			250.16
			216.51
			350.01
			160.84
			219.64
			192.12
			286.17
			259.58
			206.61
			230.76
			226.73
			220.16
			200.77
			244.99
			199.92
			353.32
			354.44
			279.55
			389.83
			286.36
			280.13
			490.68
			447.75
			372.77
			470.95
			436.57
			435.81
			234.12
			202.91
			213.44
			397.71
			230.59
			272.6
			230.14
			224.64
			281.05
			216.12
			258.43
			176.9
			269.81
			241.56
			326.16
			261.26
			377.03
			300.83
			376.59
			237.56
			229.96
			320.87
			456.05
			404.52
			233.66
			500.33
			202.94
			324.81
			317.34
			257.24
			234.1
			432.14
			240.24
			221.39
			248.73
			234.33
			223.23
			322.9
			309.35
			187.3
			219.19
			229.85
			236.93
			209.03
			202.51
			241.1
			247.43
			205.88
			202.09
			495.76
			336.41
			272.41
			302.06
			492.69
			421.88
			430.64
			339.14
			260.47
			184.09
			529.33
			184.13
			168.1
			237.31
			306.02
			458.34
			223.8
			404.29
			335.68
			342.1
			293.57
			268.24
			229.88
			361.98
			208.99
			253.38
			209.43
			311.07
			294.13
			466.5
			254.61
			411.75
			205.58
			252.21
			291.02
			325.07
			263.81
			179.61
			286.29
			237.55
			258.08
			289.14
			226.94
			260.91
			240.81
			216.57
			233.7
			213.31
			212.97
			235.92
			225.58
			277.52
			372.89
			216.28
			316.32
			193.21
			261.11
			213.03
			193.31
			213.67
			299.47
			285.65
			208.02
			292.55
			253.15
			196.08
			177.95
			174.46
			171.18
			184.72
			193.4
			194.33
			278.61
			226.72
			172.27
			180.15
			182.39
			209.57
			174.92

## Sheet: Supplementary Fig. 2
Supplementary Fig. 2a					Supplementary Fig. 2b						Supplementary Fig. 2d
	C12R		2-NBDG			Control	Glucose	Glutamine	Sodium Lactate	Sodium Pyruvate		ECAR					OCR
	Control	Oligomycin	Control	Oligomycin	Replicate 1	0.405	0.34	1.44	1	0.943		2-DG	Oligomycin	Phenformin	BPTES	Etomoxir	2-DG	Oligomycin	Phenformin	BPTES	Etomoxir
	628.731	167.454	332.316	709.005	Replicate 2	0.397	0.3	1.35	0.96	1.16	Replicate 1	-16.25	2.15	14.07	2.81	0.71	-5.95	-27.42	-41.13	3.09	-23.03
	350.723	115.282	331.587	656.726	Replicate 3	0.382	0.268	1.13	0.727	0.605	Replicate 2	-13.79	11.26	16.38	-1.86	2.7	11.13	-32.56	-43.74	-11.61	-15.02
	215.305	151.102	457.191	705.269							Replicate 3	-14.49	14.08	26.37	0.69	4.59	8.42	-24.61	-45.62	-15.97	-26.9
	418.195	179.315	359.2	514.178
	273.457	142.259	354.062	709.236
	318.543	117.847	360.298	598.769
	433.117	78.818	306.151	559.856
	366.73	140.562	484.093	464.519
	294.27	144.427	410.342	1107
	289.242	134.448	324.853	577.317
	306.262	104.12	342.956	448.034
	286.996	298.151	315.267	776.812
	307.051	230.24	373.867	611.101
	232.922	160.667	436.022	541.183
	372.359	191.974	430.529	479.135
	443.309	174.807	496.267	803.332
	250.441	212.51	481.2	419.418
	309.438	197.271	281.969	1178.49
	225.957	139.552	288.947	828.115
	446.293	232.823	326.329	617.106
	166.137	90.625	321.947	771.327
	245.914	98.781	884.089	572.284
	314.461	103.318	413.667	672.466
	255.699	99.089	321.053	441.043
	287.246	225.365	456.711	721.288
	289.711	327.49	348.444	1362.56
	264.738	140.464	407.507	534.62
	258.926	211.281	537.173	661.298
	245.578	106.344	380.204	555.173
	286.645	167.281	335.924	559.567
	570.097	214.101	479.787	554.534
	516.242	137.634	391.404	497.587
	506.645	110.844	395.467	554.728
	683.984	91.582	386.636	762.337
	391.894	196.596	512.049	405.894
	526.036	782.593	377.227	789.212
	546.779	381.921	587.787	567.375
	676.7	286.469	426.298	617.976
	583.98	172.661	429.524	744.365
	547.575	153.299	354.942	573.207
	376.219	146.367	417.996	720.837
	460.568	131.198	464.28	611.812
	439.564	120.825	360.942	551.812
	460.072	160.599	533.924	725.846
	476.969	119.989	536.987	965.312
	550.123	173.102	308.36	611.913
	500.594	164.881	455.911	358.389
	579.536	117.435	304.396	882.37
	546.571	113.61	378.173	969.697
	462.918	133.492	396.618	463.976
	503.297	202.842	360.867	470.99
	433.584	123.079	723.791	616.928
	416.028	222.921	450.431	860.433
	386.393	80.751	409.404	710.298
	894.335	158.04	551.333	518.947
	522.979	146.554	435.813	708.38
	436.743	174.435	318.44	736.938
	367.009	237.718	340.938	860.457
	431.951	238.898	233.751	503.981
	412.192	83.531	434.484	565.269
	414.772	94.175	547.911	672.856
	532.818	158.576	784.151	807.582
	429.684	131.158	500.653	661.76
	396.5	98.514	481.427	636.793
	823.747	122.949	794.196	400.159
	475.877	237.953	630.222	645.356
	449.993	185.831	456.004	522.322
	448.069	167.328	919.493	838.337
	340.944	154.921	302.889	1012.6
	645.353	305.689	586.756	640.173
	728.965	154.427	339.849	669.678
	572.845	162.267	471.142	486.394
	351.749	255.423	486.836	712.51
	333.684	241.839	446.062	684.692
	632.618	209.216	383.222	572.303
	558.777	161.68	370.342	894.567
	447.666	165.301	290.88	740.519
	597.965	188.507	791.813	743.957
	463.763	177.948	930.698	938.452
	440.17	167.067	765.876	827.183
	543.842	172.241	377.293	1027.32
	379.747	208.807	334.604	688.764
	407.131	252.966	452.911	646.803
	450.549	439.263	403.311	536.798
	440.176	277.273	350.644	747.438
	382.107	187.321	425.507	430.274
	445.665	157.693	373.787	668.346
	361.599	182.635	339.333	899.202
	501.187	187.631	338.476	1076.94
	483.099	227.252	479.484	683.947
	484.346	160.677	359.698	561.793
	382.73	167.261	438.933	636.909
	327.621	204.376	489.982	855.582
	413.692	177.463	405.751	704.462
	560.346	276.787	319.36	602.875
	551.026	184.806	276.338	363.837
	543.42	257.151	366.12	579.495
	970.755	195.857	374.373	784.154
	404.043	261.02	414.004	244.697
	376.947	224.298	420.693	665.582
	365.925	203.925	385.951	460.803
	476.643	162.163	517.627	726.553
	446.443	268.31	359.533	724.957
	363.685	213.234	352.493	450.793
	515.838	296.165	326.373	950.288
	414.655	220.984	705.809	733.942
	419.187	200.952	404.733	538.303
	367.988	156.336	491.597	1005.46
	408.922	151.828	343.208	595.178
	379.636	285.522	345.546	685.409
	570.861	270.042	402.597	535.168
	496.649	165.089	333.477	1019.12
	395.051	249.16	339.69	735.62
	480.762	330.014	363.477	678.486
	1203.95	210.002	410.171	744.817
	352.931	242.537	332.148	567.394
	430.65	250.399	414.995	501.933
	387.987	198.821	412.801	647.971
	433.685	260.424	324.657	390.038
	429.477	191.106	396.995	595.51
	407.342	209.647	379.38	680.817
	397.637	358.389	461.505	774.784
	458.327	248.19	260.855	422.668
	421.573	177.614	390.926	898.827
	371.273	191.818	577.445	660.207
	590.248	164.213	362.324	787.481
	417.522	174.301	385.961	446.514
	444.281	167.079	791.266	766.154
	391.293	214.537	238.52	689.962
	420.042	206.04	344.008	446.188
	346.062	210.564	438.668	791.284
	329.611	255.435	445.055	895.644
	351.38	210.039	362.613	781.418
	387.157	217.406	384.684	688.091
	388.14	195.541	363.48	665.659
	402.444	205.709	442.832	569.317
	377.956	359.496	413.691	615.264
	354.49	289.739	323.438	686.192
	457.744	155.652	422.738	711.986
	388.538	194.358	322.906	354.245
	524.833	178.233	338.855	407.495
	402.685	192.603	394.957	343.938
	540.782	208.261	328.973	722.562
	490.195	271.115	302.805	716.163
	834.271	165.459	532.898	1042.66
	627.511	299.592	394.758	877.159
	330.6	164.205	593.281	656.76
	345.19	176.296	581.43	835.697
	377.219	226.139	329.574	601.322
	422.579	318.697	475.707	610.202
	394.119	166.08	386.465	415.264
	400.205	188.401	477.832	696.447
	353.994	167.492	445.836	731.971
	487.586	184.973	511.594	839.024
	448.341	253.072	464.938	586.712
	491.495	201.896	382.289	558.832
	378.615	163.124	554.539	925.611
	425.159	257.694	381.773	591.707
	352.213	203.423	407.023	782.173
	342.577	209.239	368.496	659.697
	475.708	205.706	375.172	481.591
	526.934	165.798	479.91	656.264
	555.071	172.954	603.883	637.519
	379.968	157.88	593.195	293.111
	357.102	213.537	335.824	620.481
	444.284	196.807	650.996	335.26
	355.623	166.356	472.5	610.711
	433.783	237.401	422.664	732.827
	633.285	163.901	363.203	418.125
	479.204	147.724	302.395	1024.68
	406.938	175.784	483.82	869.279
	412.443	195.162	395.051	761.303
	385.339	169.656	384.543	946.712
	355.847	154.004	432.945	440.481
	504.186	258.547	428.613	783.163
	389.735	175.604	458.566	519.375
	739.851	187.861	404.793	585.269
	398.337	202.474	351.195	621.163
	1675.06	232.678	412.613	575.99
	331.677	307.528	643.773	839.558
	347.798	151.213	437.055	683.918
	463.782	239.039	493.426	418.986
	1101.42	186.324	551.012	785.341
	436.047	162.865	348.059	650.298
	503.935	199.54	483.238	612.942
	845.191	247.442	405.938	1269.21
	333.502	207.219	367.605	876.952
	400.844	197.037	310.898	637.784
	374.233	245.198	327.688	755.529
	321.759	202.604	279.734	407.611
	631.561	153.223	311.75	925.067
	379.954	162.848	439.832	621.135
	1053.8	160.306	446.656	412.178
	479.17	213.156	367.113	715.615
	367.2	224.41	525.68	819.889
	667.731	186.667	415.984	669.284
	439.385	161.793	454.055	983.75
	1001.09	234.369	324.172	911.793
	511.701	171.697	443.203	942.899
	371.247	186.191	374.559	618.841
	539.925	241.002	323.914	942.769
	341.668	308.555	665.223	574.769
	586.966	188.257	348.562	672.178
	360.554	196.075	404.488	1056.37
	356.75	247.502	470.332	480.317
	388.12	216.368	643.285	496.966
	433.241	152.128	411.852	680.808
	432.559	170.038	674.262	797.933
	585.674	193.7	217.523	910.361
	490.776	178.96	325.281	614.26
	461.013	160.748	453.367	853.221
	358.776	184.065	335.77	2000.94
	459.326	188.713	743.941	773.543
	480.678	206.766	538.074	1310.65
	662.001	182.249	369.961	671.543
	326.293	205.44	456.48	1460.29
	357.875	184.627	422.742	1068.16
	729.675	201.674	568.645	572.255
	444.054	153.127	521.895	846.327
	604.856	234.932	283.867	696.519
	350.981	160.746	325.516	586.409
	732.181	202.181	584.793	662.553
	408.799	161.73	434.402	640.409
	459.701	195.712	506.586	1029.1
	302.75	177.488	387.918	1085.01
	735.509	175.203	333.707	789.25
	596.646	207.935	498.055	1692.41
	422.441	226.604	302.637	553.981
	551.466	189.811	434.66	768.712
	401.098	154.018	317.613	823.24
	558.806	211.31	531.367	537.337
	380.173	172.145	334.059	764.144
	345.616	160.989	364.566	739.192
	1624.51	199.347	461.309	1092.63
	436.423	177.02	385.5	1058.35
	479.325	219.091	386.625	746.034
	639.286	240.688	384.441	824.284
	334.478	221.981	425.613	791.841
	333.921	234.666	362.066	346.25
	397.739	252.309	485.129	566.447
	398.091	190.739	439.938	585.567
	325.456	257.467	340.648	602.111
	429.453	184.16	437.652	929.947
	437.28	358.978	399.613	628.274
	385.707	223.785	391.77	1047.93
	355.149	173.232	383.148	538.274
	404.654	388.171	355.367	902.572
	375.523	193.688	335.688	872.514
	1259.85	168.637	439.574	748.096
	349.083	167.594	379.344	661.688
	412.495	171.067	366.766	374.909
	361.078	192.813	314.211	585.986
	380.977	202.528	390.832	863.567
	606.925	156.874	384.328	413.51
	351.938	160.22	495.465	845.096
	690.212	167.236	339.238	666.673
	461.283	156.059	411.324	965
	381.072	200.317	289.84	586.125
	508.85	227.506	372.801	551.644
	362.459	165.995	227.449	482.495
	438.208	159.205	244.324	842.678
	579.71	176.181	475.875	699.51
	517.861	149.701	393.332	610.481
	326.203	194.847	296.051	945.466
	540.135	162.307	308.039	647.692
	523.752	152.968	294.688	360.01
	391.302	212.962	377.98	942.212
	599.32	151.168	335.172	990.726
	466.664	288.458	471.02	544.236
	358.427	165.454	379.133	678.216
	426.825	228.777	499.133	485.928
	427.079	179.492	431.375	709.25
	326.593	200.343	393.105	540.695
	457.564	180.97	350.512	824.348
	351.284	208.716	299.348	537.281
	540.111	189.789	322.129	565.082
	507.124	165.534	598.176	845.566
	392.687	152.603	395.242	798.031
	418.647	211.202	478.973	933.391
	422.245	192.828	340.375	756.297
	724.189	217.094	631.984	828.738
	374.151	170.104	386.184	671.43
	479.423	174.649	414.379	464.902
	402.721	217.604	349.703	775.82
	331.748	174.95	473.648	743.414
	363.814	209.44	518.363	676.012
	319.595	191.405	376.824	770.125
	506.484	192.475	287.586	735.18
	354.49	174.845	223.461	701.262
	392.404	219.32	433.75	814.117
	639.101	290.168	422.844	861.551
	478.225	505.057	350.637	809.801
	725.131	230.318	393.742	583.18
	310.786	236.623	508.645	984.801
	374.027	190.078	316.801	457.461
	318.9	188.689	479.262	337.453
	405.827	154.183	358.977	740
	400.675	205.399	358.922	643.586
	324.491	229.022	416.199	552.637
	378.966	157.517	485.004	595.766
	430.449	195.038	638.953	1172.7
	372.003	207.734	479.48	644.949
	406.707	272.846	641.336	675.227
	413.558	184.21	484.445	550.043
	380.453	199.47	568.578	661.082
	479	161.614	393.848	1063.74
	362.009	174.086	623.723	753.859
	514.812	171.098	418.512	361.832
	406.023	186.69	475.599	637.371
	298.221	191.72	363.169	448.773
	367.79	220.583	359.747	442.371
	386.623	208.031	572.042	666.402
	471.218	185.645	494.45	761.355
	496.433	188.941	448.508	757.254
	345.812	193.031	442.265	681.719
	363.214	270.06	377.16	554.75
	354.954	188.89	351.324	444.328
	367.059	157.158	394.256	988.945
	365.826	182.51	304.168	750.176
	380.23	156.77	691.315	612.859
	400.808	175.1	403.315	504.742
	578.853	215.217	660.395	772.27
	458.235	211.563	562.571	742.254
	416.798	216.524	438.584	660.078
	386.716	177.234	326.496	894.926
	433.025	181.417	419.458	781.344
	350.639	207.704	420.588	634.422
	333.737	148.918	442.945	717.836
	441.37	269.544	567.504	387.895
	882.111	203.528	422.218	827.359
	348.251	284.799	260.676	618.652
	399.189	206.915	291.492	680.363
	360.348	205.336	342.807	997.617
	475.04	182.959	423.613	605.66
	346.459	156.039	385.013	578.078
	720.506	200.991	378.613	640.406
	773.34	196.899	370.328	666.082
	374.194	167.639	319.647	712.125
	404.275	193.158	458.387	350.352
	442.192	177.158	545.576	427.812
	367.342	159.438	412.349	607.887
	375.266	227.649	481.025	498.031
	441.044	227.128	297.218	584.516
	487.021	177.669	421.311	738.836
	688.402	182.944	337.857	711.219
	347.05	166.025	285.87	654.66
	511.73	199.786	400.605	634.816
	462.578	157.316	450.042	544.754
	581.536	199.528	302.294	868.25
	426.169	167.038	421.731	448.703
	345.847	190.516	358.265	687.957
	374.592	194.419	409.815	583.816
	514.496	192.258	723.067	520.328
	358.901	226.179	634.5	489.875
	392.775	163.631	514.557	795.23
	347.424	250.034	450.892	682.957
	359.484	200.424	429.199	512.359
	374.036	180.922	460.505	674.605
	448.599	357.555	481.74	1184.61
	715.124	203.147	482.785	901.254
	463.5	179.225	449.868	599.094
	341.608	183.005	468.873	739.773
	564.878	163.196	485.878	560.027
	329.863	187.844	434.85	709.863
	348.449	180.826	493.265	427.098
	543.386	204.7	455.196	416.402
	501.76	213.167	449.758	359.152
	459.553	187.512	417.385	1129.6
	476.916	167.222	436.745	623.758
	587.456	169.933	487.975	468.523
	358.472	205.863	712.786	531.32
	459.662	171.086	406.185	290.805
	378.556	193.567	432.731	525.484
	430.526	220.472	516.701	739.32
	369.401	216.682	456.343	557.691
	442.189	181.723	401.845	729.152
	613.287	197.359	440.142	565.691
	362.21	175.467	435.964	634.629
	425.686	155.591	509.053	684.688
	698.483	191.943	500.678	630.023
	526.143	155.606	475.716	748.067
	439.427	168.389	642.441	786.278
	342.662	231.855	482.913	720
	497.334	167.589	441.472	793.103
	384.987	166.436	436.802	796.347
	354.261	190.83	455.012	694.544
	384.823	179.122	501.646	960.688
	396.791	217.818	457.035	780.71
	398.378	173.408	450.821	734.44
	446.254	218.322	503.937	795.465
	363.354	206.288	471.113	714.839
	433.474	198.937	489.439	695.518
	379.376	216.946	538.058	694.272
	493.865	163.313	421.89	796.821
	510.223	181.364	446.191	678.38
	605.87	191.094	471.238	861.959
	493.168	157.113	510.396	801.64
	526.373	190.428	475.958	925.992
	339.033	160.193	436.528	705.603
	355.543	192.676	455.599	778.543
	391.093	228.603	421.751	762.471
	450.24	179.612	421.921	691.17
	375.459	176.945	455.605	942.719
	655.876	213.37	449.571	846.52
	335.193	231.115	502.728	704.677
	565.782	303.393	542.642	864.186
	1006.78	218.338	432.467	681.464
	785.445	164.042	412.276	674.822
	496.249	185.654	482.995	687.318
	372.871	233.129	560.395	789.726
	392.387	177.372	535.084	910.229
	390.936	159.858	470.797	734.861
	353.698	166.268	497.502	719.016
	457.186	197.02	412.384	864.428
	356.81	194.242	509.769	735.515
	404.688	189.441	445.06	673.159
	443.831	253.866	604.208	736.625
	467.845	162.872	493.752	728.397
	487.734	190.256	464.605	993.856
	368.209	199.172	739.658	2537.87
	342.554	254.326	411.738	1066
	420.199	163.936	488.176	796.687
	386.23	178.481	463.562	850.595
	418.747	338.846	456.38	736.181
	469.601	173.937	424.713	674.251
	433.53	194.458	506.495	876.13
	486.921	202.836	543.612	948.336
	506.246	220.488	419.768	719.372
	428.221	220.093	439.061	746.795
	330.884	198.776	498.166	767.778
	458.244	200.595	490.201	667.854
	600.253	173.564	491.363	1094.42
	408.426	228.893	457.261	837.391
	493.996	181.889	443.593	716.572
	360.513	201.16	473.738	668.619
	409.348	167.316	452.675	853.587
	477.192	198.406	549.499	667.26
	404.678	166.372	462.062	686.302
	563.277	170.613	443.23	1016.86
	431.897	286.333	469.705	853.717
	422.376	188.118	483.614	1099.17
	470.959	225.636	544.684	822.95
	454.116	220.879	500.023	725.016
	329.774	200.107	690.668	921.065
	408.369	164.853	479.455	1027.76
	415.136	181.886	415.093	1687.64
	327.869	154.137	498.38	678.766
	534.683	209.842	442.444	704.955
	466.945	242.516	538.934	769.398
	470.223	183.047	450.146	698.427
	375.773	172.123	448.532	682.426
	563.102	178.138	488.543	689.059
	393.136	207.082	438.816	819.634
	483.558	159.065	518.91	707.71
	390.368	275.698	434.69	683.408
	367.073	164.725	421.431	944.564
	371.866	158.844	420.367	728.976
	409.801	173.462	434.907	899.057
	335.22	177.128	447.134	821.919
	405.462	200.539	479.848	915.588
	468.275	182.315	454.847	801.545
	451.971	191.679	480.035	1503.28
	385.03	219.926	485.861	743.767
	392.768	254.936	474.943	673.773
	513.434	190.7	633.625	865.921
	348.062	188.187	514.584	2613.56
	436.272	180.718	512.755	898.98
	456.552	218.541	471.465	951.738
	376.859	214.459	501.555	733.398
	361.424	185.37	435.729	826.841
	469.932	187.939	454.101	826.405
	407.969	175.221	455.989	984.349
	346.212	200.07	446.355	835.93
	428.939	225.223	473.136	1035.06
	371.83	248.751	479.184	805.87
	435.365	176.377	481.866	770.36
	388.088	157.171	522.285	846.609
	497.259	187.932	434.118	776.384
	535.204	185.017	466.981	976.875
	425.74	218.216	483.169	768.75
	582.38	211.44	444.996	841.077
	418.989	199.464	499.569	1185.08
	421.617	168.172	425.429	694.655
	443.336	170.495	664.737	753.492
	372.097	278.993	423.247	694.72
	386.497	199.064	486.165	861.901
	335.786	181.18	566.242	667.865
	396.854	241.352	588.835	759.832
	593.254	215.939	433.127	801.636
	527.32	165.279	485.974	1050.84
	480.642	155.122	480.257	744.973
	501.474	156.586	526.7	807.638
	408.444	183.875	425.811	694.612
	400.212	162.198	501.017	690.402
	376.065	172.106	478.078	775.711
	437.396	170.814	479.377	902.399
	438.957	166.162	441.987	747.071
	402.779	196.278	462.72	708.238
	468.235	180.264	441.815	824.144
	417.738	170.126	449.87	935.416
	394.489	215.824	496.13	881.843
	341.826	209.045	647.19	789.978
	433.538	197.339	610.825	718.759
	373.791	332.667	477.517	716.873
	350.122	172.195	431.203	863.641
	343.111	224.332	471.07	1231.79
	476.619	202.391	482.307	904.257
	564.912	211.449	668.77	684.876
	422.629	187.563	474.91	1354.24
	481.776	348.41	536.184	921.965
	518.879	183.669	480.771	746.772
	339.075	222.717	460.799	1462.62
	457.895	223.403	488.514	951.019
	476.227	224.937	414.563	829.006
	470.695	212.817	448.729	666.445
	441.317	164.86	524.478	918.977
	388.756	249.572	494.047	832.852
	405.435	211.227	457.172	871.328
	431.619	148.273	491.771	963.053
	418.045	217.469	410.338	801.808
	520.65	163.982	487.361	693.429
	401.219	215.409	586.431	722.804
	371.977	191.074	703.712	791.089
	497.857	174.151	503.798	792.347
	464.008	250.323	441.4	869.014
	383.073	239.826	652.062	1299.18
	504.426	161.774	513.502	1012.05
	421.635	275.038	494.605	693.12
	330.187	200.928	553.269	756.694
	447.314	211.339	492.519	721.598
	384.237	192.274	514.621	813.846
	376.375	198.036	533.022	1056.75
	464.162	334.94	497.268	887.826
	370.984	165.13	507.205	900.332
	405.626	152.404	494.061	666.928
	351.428	161.679	469.208	861.386
	324.991	168.668	481.806	864.348
	461.644	177.983	481.836	747.318
	390.754	221.13	513.096	865.271
	454.795	197.319	601.461	710.349
	497.702	196.69	491.935	813.535
	510.679	166.747	504.037	823.958
	384.002	196.58	479.884	735.354
	532.618	187.961	405.293	693.409
	435.554	185.592	462.246	1138.82
	581.428	199.539	477.456	779.509
	373.486	183.755	493.194	840.94
	347.479	161.157	428.16	827.62
	451.245	212.953	497.328	976.356
	466.993	228.706	513.342	892.628
	480.625	150.272	406.167	706.026
	625.189	187.883	462.536	1062.23
	345.516	188.557	461.852	773.653
	358.294	175.719	664.034	805.153
	412.7	228.92	635.142	830.703
	416.7	161.223	518.649	899.043
	413.629	267.863	454.346	775.259
	383.154	173.053	443.924	790.257
	495.896	161.543	503.67	807.444
	410.677	204.891	491.575	944.46
	451.935	190.852	401.473	780.731
	474.414	244.649	476.44	1041.45
	479.634	160.438	487.094	749.631
	333.932	186.662	434.163	783.019
	418.104	170.527	554.409	685.249
	354.075	154.045	459.626	763.785
	395.249	152.211	407.855	640.458
	443.475	199.635	456.669	796.831
	502.046	174.188	472.838	916.749
	538.004	342.374	553.109	866.684
	567.626	157.538	443.463	873.697
	447.952	184.237	426.274	664.985
	533.109	206.793	450.208	826.424
	413.106	164.734	484.284	715.801
	379.996	179.199	445.785	724.297
	519.153	162.209	510.186	695.142
	785.468	192.162	520.43	746.816
	398.096	217.291	488.108	962.555
	370.773	194.829	491.11	916.757
	345.996	389.514	491.632	804.249
	387.06	194.984	572.628	704.496
	404.558	193.415	422.596	922.777
	568	178.473	448.088	686.821
	459.125	196.958	457.24	648.456
	374.381	169.752	695.373	725.934
	480.086	244.236	462.742	837.351
	447.748	181.282	519.122	836.535
	353.173	191.041	435.651	751.926
	522.589	186.852	599.487	864.027
	461.888	210.043	503.02	822.701
	468.146	165.488	467.034	661.601
	440.089	176.798	483.605	743.071
	391.637	176.75	471.668	664.988
	371.088	175.412	480.201	844.959
	333.386	206.039	479.528	1345.36
	472.581	157.597	469.417	802.478
	409.57	191.166	452.536	714.601
	355.372	186.254	463.995	891.292
	477.513	176.204	572.379	975.904
	515.566	600.99	580.324	789.135
	432.184	179.03	422.181	803.554
	505.002	206.996	472.297	699.839
	389.816	200.998	544.603	821.497
	661.401	177.928	458.377	784.123
	354.738	187.086	449.644	653.013
	378.836	181.498	423.427	678.579
	376.329	201.153	434.815	923.866
	364.399	179.31	539.333	979.086
	428.103	199.338	473.133	806.185
	498.741	169.67	568.946	1245.78
	369.957	207.099	410.1	740.653
	393.279	198.673	597.746	769.855
	370.694	184.435	452.782	841.65
	380.822	208.779	455.282	1041.84
	344.842	166.595	500.34	736.814
	405.178	172.869	463.22	923.849
	587.072	264.642	648.34	1005.84
	479.78	173.862	459.142	682.372
	380.651	397.745	488.012	1045.98
	400.631	190.792	426.785	775.487
	416.553	183.62	610.397	808.123
	410.505	208.879	486.974	845.534
	360.167	182.995	461.721	941.193
	416.101	229.11	470.57	852.952
	722.279	254.876	451.315	772.256
	477.457	250.059	490.523	692.218
	617.568	295.067	501.337	682.139
	374.211	171.441	464.617	815.119
	426.1	166.856	473.924	792.711
	401.906	226.33	478.163	783.289
	428.712	184.338	494.323	1049.88
	482.541	175.358	486.86	721.226
	353.157	196.367	567.444	761.376
	346.533	177.756	462.779	737.179
	1486.34	179.3	616.907	853.071
	873.948	209.824	470.329	752.257
	521.737	213.048	665.309	763.458
	425.005	416.793	470.239	865.187
	703.982	242.74	463.473	1082.18
	439.809	338.014	690.702	902.383
	458.467	211.715	475.865	763.081
	377.463	206.509	710.389	713.227
	706.859	257.498	414.819	984.987
	473.56	249.64	490.587	938.624
	369.416	703.532	437.838	921.693
	446.494	204.612	453.826	921.087
	1111.1	184.726	455.151	788.554
	363.396	202.214	534.797	832.827
	401.51	215.406	456.202	1184.46
	388.476	248.995	544.369	847.946
	368.536	207.13	542.726	665.895
	544.17	285.185	498.36	719.173
	401.5	168.791	440.013	895.705
	343.643	232.603	444.889	699.996
	504.595	201.948	499.129	655.71
	387.628	185.275	437.076	758.093
	367.081	201.975	574.852	860.249
	408.562	167.649	441.562	754.017
	427.03	260.551	574.242	821.169
	374.04	232.293	499.264	1030.98
	375.234	271.576	537.394	739.793
	458.093	240.783	780.796	3601.85
	1020.74	204.917	533.885	905.095
	386.156	195.19	489.321	767.855
	345.688	203.473	459.308	654.13
	442.041	279.821	561.8	809.877
	800.536	240.558	457.925	1065.58
	484.769	166.428	447.336	719.652
	442.988	230.607	433.196	707.592
	418.829	189.05	459.942	664.225
	1692.94	542.581	432.34	764.723
	427.346	231.854	580.308	844.66
	538.325	228.391	428.613	683.387
	423.958	195.76	671	847.453
	377.765	259.936	496.613	641.543
	342.527	198.876	542.55	867.647
	580.036	288.418	552.064	1051.1
	448.729	272.403	428.054	879.945
	484.667	224.441	466.05	681.312
	426.666	254.06	448.559	726.249
	447.09	355.949	568.096	734.101
	389.123	198.74	449.332	775.498
	386.824	193.909	654.728	725.944
	327.711	192.654	537.037	849.47
	934.62	203.412	487.249	1015.33
	327.958	283.242	517.15	824.581
	450.709	289.166	433.338	781.319
	691.264	250.28	485.016	788.791
	950.096	245.168	594.461	830.679
	449.33	198.908	511.089	846.785
	436.297	220.612	539.297	871.308
	414.006	179.964	469.872	789.529
	392.128	216.352	514.489	711.527
	1219.53	203.119	475.496	936.475
	482.512	202.713	557.197	728.08
	497.181	171.33	498.939	816.95
	374.4	175.86	573.648	852.781
	347.379	176.293	471.409	715.123
	510.799	225.498	555.091	866.729
	343.847	335.491	441.893	759.034
	408.681	184.013	558.414	1137.68
	409.205	322.078	463.736	1152.27
	475.139	194.305	425	706.724
	574.285	204.306	434.457	930.904
	448.887	188.245	452.61	762.088
	734.097	217.137	724.938	830.845
	2675.41	187.647	493.57	822.985
	479.485	225.609	428.134	707.703
	427.292	190.398	482.582	755.573
	487.372	240.014	430.084	777.306
	389.036	250.071	440.909	765.147
	829.055	200.79	503.742	711.231
	552.174	188.641	470.868	1044.17
	436.784	191.875	508.038	730.376
	514.604	228.425	614.622	671.244
	455.04	188.475	469.771	834.654
	394.863	178.163	556.7	949.243
	580.447	224.354	426.164	756.277
	413.262	201.25	560.736	665.487
	567.213	226.826	626.73	810.003
	508.681	203.582	564.691	862.304
	630.601	238.943	532.823	897.342
	485.641	176.29	588.598	865.045
	452.732	216.309	467.32	798.809
	458.044	202.137	425.819	1085.92
	383.42	252.599	457.418	858.434
	535.664	174.26	480.512	778.179
	516.39	200.725	527.98	733.451
	402.914	187.959	478.691	786.747
	414.827	191.361	506.695	1011.51
	489.079	221.928	468.815	881.466
	708.031	201.62	519.85	1029.43
	403.238	218.323	466.494	905.178
	421.667	211.443	505.404	936.82
	392.969	190.805	512.064	789.582
	517.311	214.833	437.668	646.23
	615.162	205.424	465.431	767.386
	407.869	173.331	620.502	732.519
	456.383	179.117	585.692	737.032
	362.099	180.295	506.727	686.012
	510.853	216.05	495.329	698.319
	345.392	218.473	449.658	677.902
	360.989	187.047	464.649	946.678
	396.204	226.077	507.112	879.451
	378.432	183.792	452.45	858.124
	390.292	345.325	478.905	729.928
	518.222	267.886	432.583	754.996
	502.141	200.231	507.285	687.902
	386.056	226.579	459.724	750.873
	549.732	226.046	463.093	778.733
	403.335	186.44	460.768	727.533
	405.48	257.168	495.354	972.039
	352.636	187.161	599.378	775.486
	472.563	190.659	434.268	853.787
	374.093	230.312	455.92	878.956
	445.04	209.505	458.034	685.006
	410.227	268.825	513.362	750.678
	591.144	280.167	540.515	744.364
	418.182	174.074	458.798	649.407
	346.033	211.26	709.869	746.771
	346.154	199.998	513.212	786.278
	392.958	184.063	495.944	858.613
	439.632	189.474	474.624	780.088
	386.86	252.023	532.576	772.59
	394.348	287.5	468.977	947.79
	380.71	272.503	570.38	757.104
	421.425	212	594.243	713.576
	387.502	203.434	510.717	802.106
	564.457	178.87	619.049	939.489
	352.65	219.962	495.531	709.77
	504.408	227.238	547.396	855.942
	443.304	285.382	480.742	725.718
	344.946	186.56	453.858	740.675
	411.384	222.109	494.316	674.083
	403.237	199.375	574.013	736.049
	397.876	291.178	728.323	695.056
	399	226.347	440.723	655.236
	378.287	191.383	517.78	782.834
	492.81	194.526	711.891	937.257
	492.472	183.691	427.204	822.536
	475.399	178.91	476.273	699.675
	425.512	218.415	534.06	884.508
	382.898	225.801	497.942	835.025
	416.785	223.177	565.47	1134.37
	378.203	264.59	459.008	730.935
	507.633	231.724	479.735	854.72
	440.742	193.632	454.862	763.18
	340.221	182.767	494.943	775.807
	478.155	287.307	433.538	773.594
	425.319	274.282	522.43	799.427
	392.125	189.053	445.736	651.844
	379.881	216.336	482.565	887.603
	468.517	195.435	429.527	837.454
	357.843	418.378	567.092	744.756
	386.928	215.325	528.852	772.681
	416.07	182.741	440.233	856.251
	389.059	206.813	421.454	782.437
	350.018	180.614	474.276	945.968
	2926.04	190.887	492.881	900.063
	447.208	197.296	536.392	867.19
	435.97	236.435	508.402	806.146
	503.586	190.084	439.529	726.079
	663.362	190.199	422.731	701.352
	348.133	217.082	426.262	893.946
	523.891	184.727	525.988	732.513
	515.517	192.88	473.989	697.38
	516.15	193.569	495.914	796.643
	327.228	233.539	510.039	805.379
	368.558	195.574	423.027	785.078
	426.688	207.781	420.826	980.108
	364.168	288.575	526.114	732.67
	371.595	204.551	447.703	778.477
	458.8	522.504	534.766	752.502
	396.837	169.774	451.176	728.318
	365.512	283.115	537.309	867.527
	376.655	216.038	481.087	669.175
	440.636	182.845	595.571	710.057
	397.277	230.446	432.948	869.035
	680.132	219.023	449.571	720.333
	396.588	229.932	525.121	765.65
	375.24	168.855	516.152	884.514
	425.261	170.168	494.481	655.424
	404.912	179.623	518.65	674.929
	448.048	247.213	655.319	624.844
	428.739	186.516	720.221	771.332
	386.882	181.248	478.707	835.909
	393.358	172.427	460.09	794.449
	380.889	193.12	463.014	674.643
	412.415	181.98	473.886	650.992
	360.135	184.754	593.589	681.42
	405.842	174.062	497.401	808.954
	433.383	220.403	460.887	708.57
	379.23	248.205	418.739	616.302
	611.836	214.098	470.485	1240.5
	580.739	194.573	809.126	699.561
	364.146	170.687	628.651	775.674
	349.298	195.465	482.103	737.302
	323.439	208.631	424.705	714.372
	396.226	192.294	480.288	703.326
	394.031	197.215	887.492	1699.03
	494.384	231.831	482.095	687.848
	385.462	170.86	564.264	863.835
	462.864	193.732	557.093	758.399
	581.676	184.827	464.099	640.362
	384.172	252.701	451.005	1610.81
	342.364	234.443	468.058	718.482
	357.44	185.859	444.718	670.523
	321.478	210.587	467.59	907.77
	392.373	219.066	442.558	935.33
	373.048	216.461	505.509	785.563
	471.01	315.275	459.205	731.395
	364.457	238.953	414.841	675.902
	521.672	366.72	493.745	800.977
	459.28	237.921	575.264	688.974
	455.099	214.622	505.498	692.229
	470.68	195.698	524.358	682.707
	365.714	188.831	450.67	827.683
	389.515	196.624	462.161	685.656
	443.442	208.088	557.954	646.823
	359.857	232.723	498.071	671.052
	589.734	186.983	460.833	852.158
	428.479	294.353	464.939	1065.97
	380.867	190.068	466.235	810.966
	416.072	175.799	480.864	726.699
	569.687	212.282	436.418	770.105
	398.082	265.232	537.987	827.058
	511.576	181.083	420.416	649.995
	369.362	203.046	502.91	748.407
	392.368	220.966	575.098	791.325
	522.74	188.485	505.618	625.332
	370.149	202.043	643.872	665.243
	433.373	220.485	456.26	791.926
	479.795	183.184	473.396	693.032
	383.132	168.586	667.347	724.42
	336.439	170.745	541.026	727.525
	482.374	329.515	419.605	640.026
	395.497	241.384	515.322	713.385
	345.941	185.466	482.654	1051.27
	403.648	224.525	442.175	777.825
	420.258	218.931	527.779	707.463
	477.795	318.08	513.319	904.658
	416.44	204.142	481.3	716.47
	575.817	315.885	559.388	927.04
	375.729	290.821	459.03	695.986
	460.693	237.088	660.567	772
	504.114	220.568	527.91	710.711
	419.06	215.672	575.619	807.496
	466.81	219.397	524.931	1542.03
	373.536	236.638	476.322	646.672
	416.545	165.118	435.531	874.343
	462.957	240.033	511.491	647.859
	480.581	187.587	419.723	706.119
	419.109	214.805	486.722	1159.42
	463.256	200.174	440.912	627.191
	438.753	166.953	549.725	915.24
	360.219	184.529	452.621	733.495
	519.206	219.777	456.336	797.322
	395.323	209.355	456.549	825.662
	347.914	245.741	506.451	725.694
	603.172	206.636	450.216	679.343
	475.951	217.373	543.088	657.103
	359.48	182.888	454.089	675.399
	377.679	199.072	461.577	652.528
	392.637	182.818	449.808	618.776
	404.569	166.057	446.93	850.349
	344.952	163.199	436.528	832.599
	587.028	186.444	636.52	812.277
	362.675	241.647	458.25	697.403
	426.022	175.268	422.958	806.23
	379.562	189.184	447.642	742.029
	536.114	258.054	425.069	713.996
	409.194	224.495	552.335	1217.78
	493.384	169.117	436.662	856.357
	454.272	247.835	510.985	662.045
	452.476	178.271	437.971	685.347
	474.079	191.854	409.311	765.881
	430.498	253.556	497.627	699.594
	394.88	205.936	436.532	754.061
	380.921	196.741	453.182	2054.41
	390.742	169.362	547.751	842.92
	357.85	162.273	476.108	723.189
	401.324	164.167	570.236	849.706
	365.053	196.773	547.92	638.289
	403.39	180.422	472.437	669.523
	431.33	215.031	466.777	957.987
	369.558	186.477	460.379	693.928
	402.514	174.767	525.213	827.389
	441.536	189.06	560.633	754.487
	468.394	273.66	504.928	779.458
	338.7	214.964	427.505	702.179
	414.838	226.002	614.306	697.894
	388.312	198.495	429.182	666.344
	430.25	176.257	489.223	824.415
	369.947	204.49	599.498	747.874
	426.66	199.113	452.846	670.793
	415.714	184.45	539.748	1081.4
	524.609	221.892	428.138	625.635
	360.459	209.748	438.482	828.316
	381.769	187.42	523.851	640.792
	361.271	183.894	502.993	742.38
	331.307	175.033	458.214	741.557
	361.13	170.498	420.099	761.725
	409.67	177.252	500.686	694.494
	384.922	177.8	448.941	864.706
	375.208	187.592	480.676	795.058
	426.334	177.723	475.059	921.889
	369.432	207.907	436.407	768.791
	342.898	213.527	436.77	795.793
	406.713	206.483	504.745	709.602
	535.527	184.233	530.44	779.422
	375.358	179.552	468.637	807.66
	428.396	197.139	441.616	917.029
	366.468	247.599	498.099	625.669
	398.368	190.35	457.767	644.63
	406.441	225.994	429.18	794.422
	400.728	229.444	588.508	680.488
	371.042	249.01	457.178	726.674
	346.555	194.383	463.89	725.775
	1794.46	185.585	480.425	932.844
	361.928	185.387	475.746	903.678
	462.193	226.785	552.093	766.486
	368.767	307.988	490.3	656.241
	378.537	169.65	452.032	1124.83
	422.26	238.13	463.046	731.547
	424.214	180.558	499.316	1159.49
	413.535	214.412	680.612	730.72
	394.287	197.888	466.085	848.941
	390.976	176.618	563.661	672.503
	416.44	200.576	443.747	949.373
	471.317	223.975	522.632	751.332
	338.181	270.635	417.859	654.513
	443.425	182.112	506.138	723.935
	453.198	368.009	478.464	764.228
	383.795	202.23	414.61	730.276
	495.622	215.869	493.125	796.234
	381.216	274.01	538.718	763.828
	384.614	183.553	524.49	668.092
	343.692	221.408	423.163	715.359
	435.449	172.2	516.557	701.516
	627.855	190.163	758.86	682.24
	348.311	349.389	470.868	772.813
	526.039	212.101	478.474	774.438
	455.375	179.485	501.531	716.941
	383.022	162.423	506.133	758.35
	532.407	219.627	468.005	668.071
	429.364	181.889	523.079	777.094
	523.915	188.971	476.321	713.069
	446.563	184.547	501.465	790.122
	386.359	197.609	432.569	849.74
	430.104	215.591	591.764	822.142
	398.192	348.244	451.783	720.142
	401.582	184.219	463.889	693.965
	350.226	190.156	447.753	877.834
	359.872	208.965	429.89	704.881
	512.045	178.842	454.987	1403.11
	462.413	201.436	507.167	928.145
	432.333	198.47	444.26	744.219
	427.911	175.339	415.819	697.755
	322.109	173.655	451.537	655.324
	369.149	207.036	448.829	677.905
	374.868	224.582	484.143	729.42
	410.235	212.452	463.375	702.069
	429.74	175.945	517.94	793.118
	371.778	205.67	458.82	704.716
	486.925	176.415	499.071	672.895
	469.64	199.048	476.365	1421.91
	319.031	179.198	479.165	719.69
	432.645	176.34	441.479	675.624
	475.011	276.624	509.093	796.317
	432.35	171.563	428.5	660.759
	363.384	167.092	469.364	1069.4
	338.183	243.246	446.915	777.156
	400.523	186.613	445.882	705.632
	415.982	176.127	429.469	728.86
	379.776	262.415	448.306	719.86
	379.863	307.571	404.698	922.983
	343.294	220.052	485.107	764.125
	376.902	229.985	485.283	653.818
	381.414	187.028	425.429	870.065
	408.522	198.24	517.201	727.668
	383.392	213.877	473.826	786.983
	367.201	216.908	420.111	1094.52
	421.477	204.281	417.961	692.983
	352.282	195.437	510.595	685.691
	359.439	172.66	419.189	784.015
	351.479	172.87	426.945	726.249
	421.55	223.02	493.282	1042.42
	344.508	233.804	463.229	630.17
	352.171	202.639	447.776	699.581
	400.931	202.146	422.181	773.638
	359.809	207.923	435.175	907.796
	420.471	182.787	459.677	904.67
	407.992	194.521	425.306	679.434
	485.625	233.356	478.569	1054.22
	424.424	232.567	463.138	784.004
	436.605	196.332	503.004	665.5
	364.933	248.799	505.686	912.69
	325.785	179.596	459.797	637.068
	346.713	203.793	443.511	888.067
	410.986	216.883	435.265	706.665
	340.938	260.531	519.418	773.974
	374.61	177.329	450.595	882.208
	471.011	188.905	540.482	684.257
	402.599	175.759	532.181	836.445
	398.267	172.058	498.143	629.418
	386.032	194.055	422.013	748.495
	552.929	243.524	492.046	804.158
	2001.75	168.059	460.915	720.986
	398.18	177.982	455.797	709.624
	400.507	216.791	468.631	1031.94
	356.692	173.456	491.178	735.87
	417.659	202.597	504.535	1078.68
	355.067	168.778	420.608	869.18
	536.769	176.436	436.454	971.099
	374.322	196.399	452.778	660.442
	357.923	218.287	564.773	715.658
	456.667	258.546	440.329	779.007
	480.113	192.126	604.574	710.095
	482.001	177.819	422.677	699.206
	345.874	248.387	489.392	879.445
	471.468	371.546	429.305	766.389
	379.104	192.651	620.813	808.043
	358.142	196.31	342.318	654.414
	375.947	200.063	402.172	679.175
	359.387	200.943	415.794	947.078
	473.685	173.004	446.59	668.128
	836.411	183.469	348.913	786.421
	448.003	194.901	362.115	659.826
	331.863	168.768	339.751	798.771
	366.876	312.892	456.662	909.67
	340.301	161.612	404.418	1030.61
	379.971	170.22	372.064	816.542
	388.295	192.004	373.828	876.289
	363.713	232.96	413.164	939.045
	367.304	226.633	402.243	849.722
	391.462	197.088	347.604	826.153
	364.59	186.977	359.424	664.915
	377.845	187.946	332.719	714.736
	337.554	190.977	430.329	681.85
	389.283	239.548	388.583	626.752
	380.348	205.988	373.765	785.964
	439.628	269.887	381.689	708.823
	431.069	208.62	394.312	978.765
	377.076	169.057	360.423	779.988
	347.202	228.073	399.67	665.463
	345.211	204.688	392.363	671.527
	444.003	169.8	393.619	672.321
	422.755	183.32	410.065	732.115
	386.852	203.93	418.118	630.029
	366.431	183.651	423.997	658.809
	370.149	177.5	329.196	709.159
	370.169	226.717	422.228	669.375
	395.197	193.452	374.3	794.954
	451.048	178.433	583.542	734.117
	410.353	202.279	406.325	759.768
	348.746	199.1	396.188	803.972
	842.831	197.307	375.242	742.862
	439.167	176.413	361.918	654.516
	528.875	177.124	401.739	712.172
	873.148	184.137	412.689	1060.9
	436.174	194.204	399.809	693.041
	391.934	190.539	623.752	790.226
	500.799	183.066	396.411	683.191
	477.649	172.13	445.54	745.835
	503.683	210.013	422.233	764.236
	401.317	170.836	362.262	753.386
	471.188	180.036	334.923	764.481
	351.817	195.395	379.791	788.951
	376.481	200.793	422.247	736.981
	488.569	204.045	378.684	713.279
	508.167	197.761	343.403	921.868
	466.669	433.016	413.273	753.153
	352.43	186.326	452.781	694.891
	500.91	179.246	428.509	828.077
	405.55	209.637	463.358	785.041
	515.903	207.637	377.585	728.388
	375.416	238.19	429.419	725.854
	339.546	333.749	441.626	940.721
	572.996	322.529	587.83	717.465
	382.092	258.913	365.867	631.822
	399.375	199.404	486.762	742.548
	374.26	195.944	351.302	659.385
	333.826	185.94	397.656	1031.55
	342.107	248.311	343.123	794.7
	449.474	192.227	448.547	767.026
	537.141	203.197	387.023	1136.44
	505.636	214.648	397.868	800.471
	348.394	189.925	379.797	672.773
	452.082	224.458	384.487	643.104
	479.339	265.169	376.748	633.849
	441.568	182.183	406.217	959.248
	400.71	182.157	355.564	642.644
	502.373	188.895	412.838	765.206
	460.966	180.604	464.304	719.136
	390.101	245.202	344.227	835.711
	464.558	279.879	356.213	769.391
	478.895	226.936	454.953	745.371
	473.378	252.189	328.014	918.921
	476.015	198.586	425.163	839.575
	432.509	235.421	396.431	831.9
	390.671	202.974	359.854	791.188
	390.875	216.074	369.329	652.523
	429.244	390.093	420.376	824.115
	369.432	246.912	444.496	785.952
	420.088	176.795	443.34	861.272
	519.649	268.312	443.611	651.98
	490.258	196.331	412.282	861.897
	454.269	350.03	360.859	632.513
	392.417	225.914	365.055	877.086
	372.029	223.728	533.523	872.312
	808.83	228.437	354.302	1139.32
	591	193.139	388.941	654.915
	360.682	228.341	420.078	663.295
	405.544	271.695	388.973	769.136
	449.558	283.815	412.486	769.227
	320.925	170.304	417.539	1043.12
	328.121	208.901	523.924	767.647
	554.054	232.704	439.1	779.244
	503.114	214.281	392.507	626.33
	451.813	177.182	543.323	902.939
	472.363	256.201	463.032	855.023
	394.883	220.195	403.641	786.524
	386.903	184.512	427.107	718.118
	467.158	235.197	368.768	717.839
	485.444	234.893	363.459	811.542
	385.506	264.101	346.461	713.564
	325.383	194.285	354.225	652.744
	744.68	222.988	480.916	681.828
	468.785	230.465	447.562	649.605
	466.595	221.605	351.895	1211.63
	474.503	236.889	384.88	841.088
	472.718	293.811	395.195	679.018
	355.962	210.39	510.473	783.16
	460.314	197.976	559.738	647.249
	554.958	327.329	466.723	645.376
	408.588	230.162	469.799	797.729
	470.3	265.949	514.431	754.468
	372.249	180.608	460.142	714.308
	403.548	203.343	522.718	731.661
	586.208	172.013	384.697	822.188
	384.345	215.589	388.553	776.057
	362.966	216.056	353.715	676.295
	600.419	227.833	399.819	802.69
	491.167	240.42	402.946	647.835
	449.676	212.117	364.933	736.146
	647.876	274.499	457.478	775.686
	447.198	194.255	424.297	755.066
	516.781	188.339	378.736	646.157
	397.161	375.998	352.369	796.297
	378.641	229.968	390.522	756.765
	399.136	337.54	465.555	754.54
	491.212	217.472	416.227	748.359
	418.986	292.672	447.466	659.057
	569.522	186.692	431.34	695.5
	484.354	270.845	431.057	645.779
	607.221	267.168	374.689	709.889
	384.378	246.759	405.494	868.146
	399.074	173.563	404.907	844.146
	334.055	292.125	428.678	860.632
	332.166	233.419	362.664	847.925
	681.63	181.41	407.289	852.622
	440.734	205.395	436.758	653.675
	394.749	209.178	404.256	808.216
	469.49	215.991	497.484	775.881
	440.463	290.696	395.086	725.5
	471.523	476.638	405.069	671.578
	464.781	222.418	361.827	1012.87
	517.431	198.364	432.296	709.405
	399.448	237.569	407.994	713.952
	579.725	226.109	405.952	679.138
	326.353	202.143	383.486	831.769
	336.137	179.72	481.593	705.818
	496.503	168.219	596.623	730.019
	517.769	188.957	385.878	690
	495.612	213.702	375.119	1144.86
	508.48	206.987	357.563	703.649
	497.827	332.248	379.13	615.331
	347.215	286.878	338.039	735.396
	377.635	308.134	432.368	851.147
	675.898	254.922	430.105	789.343
	439.311	208.225	408.259	914.357
	558.21	275.823	504.332	675.781
	380.431	258.166	400.936	932.071
	480.018	191.908	409.015	875.917
	361.405	258.434	696.922	614.163
	438.424	224.192	457.285	874.524
	492.087	185.237	424.158	823.024
	370.132	204.686	392.657	741.004
	430.528	212.697	414.722	888.85
	755.125	249.562	390.618	822.287
	511.794	298.985	403.833	657.701
	352.63	306.872	416.348	894.181
	433.959	196.31	443.5	926.762
	426.427	256.317	355.269	1039.68
	570.637	203.981	375.766	689.636
	500.337	184.744	335.671	850.147
	366.243	226.629	453.617	634.763
	521.359	243.121	342.258	816.541
	366.158	278.33	668.493	863.592
	457.028	247.973	654.066	826.376
	620.557	254.319	393.388	675.14
	325.255	253.314	424.052	631.891
	363.568	209.479	376.667	641.103
	442.333	234.651	366.123	789.658
	560.177	231.173	364	718.527
	477.753	219.917	423.836	665.389
	399.211	223.926	466.35	712.515
	437.193	366.228	407.679	828.487
	392.202	226.209	427.228	669.399
	511.82	200.349	374.205	900.672
	519.932	245.551	377.78	824.485
	502.179	261.14	413.471	683.389
	478.435	204.044	433.496	745.764
	359.36	239.511	487.053	748.808
	338.99	207.744	388.709	836.762
	452.451	353.065	382.327	738.508
	582.867	190.062	358.654	676.372
	481.501	322.84	453.436	631.822
	393.584	267.155	418.544	801.769
	428.894	335.345	426.311	717.503
	597.32	282.132	457.379	720.897
	507.816	180.959	379.774	792.199
	343.858	182.252	525.276	746.089
	422.451	196.694	448.02	801.611
	413.367	191.786	442.687	682.723
	396.901	188.83	415.981	645.194
	390.643	177.597	412.769	837.042
	473.232	206.549	436.633	886.466
	371.042	252.922	473.828	828.226
	388.899	282.151	435.819	932.184
	624.993	718.713	375.923	746.406
	428.108	187.972	419.359	814.874
	401.248	195.833	380.884	802.012
	342.627	361.734	369.657	2852.53
	396.685	325.022	388.846	964.27
	371.303	351.063	574.723	714.405
	523.737	222.262	442.149	818.729
	489.389	221.003	464.38	893.613
	473.29	211.886	405.307	886.346
	432.516	185.071	399.48	690.67
	545.558	265.517	500.497	710.284
	393.342	209.493	409.316	966.033
	1114.46	188.458	369.007	712.832
	397.074	199.17	385.069	632.512
	538.321	291.75	418.72	626.22
	430	302.173	422.085	786.267
	586.121	256.276	500.59	800.687
	340.4	216.397	380.617	714.207
	806.548	188.396	383.395	768.067
	641.647	243.814	396.854	795.583
	529.103	191.223	480.936	797.399
	385.637	182.008	466.994	713.142
	520.698	266.452	378.187	695.079
	594.656	216.114	403.069	724.187
	613.786	187.374	427	772.677
	401.829	180.268	622.418	749.27
	387.049	213.06	331.711	707.212
	383.262	267.641	387.611	715.439
	611.067	231.573	527.23	844.804
	424.511	194.665	343.016	789.636
	555.504	181.071	427.117	919.556
	574.873	259.341	338.861	711.496
	362.848	204.087	381.81	833.566
	666.753	205.739	438.114	858.865
	427.161	199.515	436.058	689.498
	395.177	220.476	353.857	650.219
	449.822	228.426	399.775	724.357
	504.416	226.22	405.806	969.687
	561.702	170.187	499.583	934.585
	551.867	271.941	469.5	948.493
	448.521	189.378	565.026	755.709
	379.28	278.675	436.541	788.152
	497.187	317.6	440.085	4249.6
	354.734	257.659	472.729	674.551
	395.297	182.658	489.299	804.742
	528.143	301.614	385.616	695.407
	402.349	231.188	418.58	831.875
	367.912	240.271	392.519	694.391
	500.156	214.758	461.27	672.327
	343.302	311.376	416.504	743.306
	500.617	175.988	397.85	809.891
	617.77	223.771	587.033	672.38
	452.705	219.774	425.387	755.728
	411.289	229.713	381.055	707.947
	601.565	193.352	376.547	856.76
	386.69	390.831	473.421	725.88
	467.693	180.628	356.055	785.885
	407.906	241.653	345.868	904.862
	464.86	194.728	381.161	932.275
	309.025	190.615	423.157	786.583
	604.377	183.459	521.015	717.259
	593.062	174.854	411.528	727.326
	502.158	185.712	425.283	659.616
	407.166	226.251	397.575	646.333
	425.537	208.032	441.245	744.928
	561.605	231.822	408.199	973.543
	341.16	187.619	382.558	760.71
	453.577	249.444	380.833	666.145
	578.488	216.015	456.89	614.823
	450.889	230.51	475.023	697.038
	368.755	279.403	767.684	644.582
	425.827	260.353	494.506	772.135
	343.582	195.835	383.235	637.479
	860.412	205.479	393.901	681.596
	446.276	260.659	403.32	1065.13
	351.844	210.442	360.004	992.105
	420.637	225.843	387.446	748.701
	421.092	180.526	408.737	908.814
	431.199	214.263	408.472	707.822
	443.106	275.864	411.977	642.478
	424.916	270.056	524.291	680.975
	452.949	206.491	470.198	785.562
	366.865	257.251	393.627	670.308
	374.61	246.32	423.97	781.282
	619.996	236.233	428.566	770.191
	601.674	187.575	403.994	827.375
	381.12	180.375	457.88	637.34
	326.404	309.036	363.077	635.653
	442.609	223.46	392.581	738.514
	536.117	230.471	414.649	756.619
	375.123	200.639	443.245	784.95
	418.349	203.274	658.506	732.978
	337.81	186.738	474.789	884.294
	360.32	189.292	447.555	677.116
	485.253	238.394	412.139	681.645
	438.141	219.899	488.309	863.067
	378.675	223.309	412.676	634.133
	391.828	211.429	480.507	656.544
	433.919	258.514	354.442	704.042
	379.49	218.277	682.103	867.932
	444.743	274.458	387.029	649.022
	417.207	243.821	555.582	793.307
	334.796	214.182	477.101	677.063
	446.89	181.28	410.839	758.264
	437.856	256.054	347.672	659.844
	635.632	281.77	547.417	732.103
	474.78	278.959	446.689	760.988
	356.157	213.888	443.382	676.33
	732.338	243.252	597.275	730.19
	355.094	214.039	376.787	630.656
	554.326	271.665	454.958	654.707
	482.254	189.349	488.967	642.335
	343.217	206.658	392.336	960.12
	440.891	191.543	467.604	673.902
	372.357	232.591	362.136	636.148
	441.814	177.941	477.126	803.796
	570.9	331.044	434.516	863.911
	464.199	252.51	467.962	693.873
	419.173	443.307	362.357	761.766
	363.732	281.504	354.294	1039.84
	366.56	211.221	501.378	669.275
	547.744	180.927	428.43	732.99
	466.753	192.476	414.021	723.683
	469.872	194.187	408.013	1128.39
	376.641	211.623	417.951	763.863
	445.352	207.588	392.855	845.946
	772.777	204.396	403.326	735.739
	428.457	204.089	453.049	640.667
	453.735	194.279	413.181	689.846
	590.57	271.179	434.829	709.377
	439.655	221.241	412.64	652.475
	325.737	209.004	534.012	957.409
	544.363	246.269	404.259	713.805
	493.823	249.316	562.425	619.949
	363.279	204.395	458.599	766
	367.168	191.152	372.606	714.991
	436.272	546.758	384.566	780.484
	434.492	211.427	403.462	780.911
	545.769	176.875	436.677	686.434
	431.907	194.132	373.883	734.214
	472.41	251.972	507.624	636.814
	344.569	237.265	398.213	1266.14
	411.85	202.605	378.05	647.532
	457.676	189.526	473.344	656.311
	367.753	231.051	431.786	632.873
	443.841	238.461	432.349	720.782
	354.183	327.679	350.505	640.558
	470.307	212.493	498.994	745.285
	367.351	297.931	413.675	760.312
	360.144	269.54	395.875	686.236
	365.941	207.293	445.161	652.564
	728.137	293.209	370.298	708.005
	344.575	175.366	414.583	737.313
	450.826	177.925	543.153	670.161
	542.984	192.872	547.387	789.548
	473.065	290.806	465.056	935.571
	376.28	192.029	410.309	659.54
	407.807	190.471	416.586	641.415
	460.267	186.407	493.434	725.368
	491.896	226.604	524.356	650.618
	389.405	247.393	459.82	621.037
	320.576	270.29	494.729	634.93
	401.764	214.205	337.404	963.33
	507.522	225.312	446.453	655.32
	425.576	245.68	379.964	1088.93
	330.475	183.814	371.946	666.591
	390.233	204.552	409.945	716.038
	496.898	258.019	457.054	738.296
	302.577	177.255	434.713	691.526
	357.433	201.021	374.696	650.105
	452.574	281.649	389.793	615.735
	502.569	191.486	453.448	803.453
	333.844	266.184	415.003	657.42
	355.043	188.802	358.476	751.558
	570.147	232.348	424.669	808.31
	428.906	649.568	442.904	812.072
	442.995	218.569	510.6	833.165
	446.59	178.883	409.532	673.251
	405.861	212.958	398.114	739.863
	566.053	198.176	439.464	699.521
	331.705	206.586	437.143	548.081
	410.578	265.306	409.294	482.124
	358.799	166.689	436.176	810.547
	353.143	194.08	466.644	804.333
	419.941	241.736	389.912	489.595
	571.196	170.825	372.075	624.475
	465.73	298.461	362.549	519.273
	438.229	210.351	531.977	633.303
	558.612	228.377	466.479	1468.13
	416.67	251.405	416.827	653.933
	355.147	216.938	417.087	668.498
	371.351	223.508	466.935	677.958
	351.769	182.178	482.839	724.073
	435.788	313.179	476.834	637.721
	456.361	200.285	408.663	577.236
	355.077	255.155	466.057	526.458
	466.524	198.258	342.576	667.688
	412.393	265.892	379.159	497.355
	381.101	198.196	344.653	960.345
	568.508	197.889	566.359	489.551
	381.112	199.729	402.912	1102.43
	349.007	198.989	448.373	589.806
	451.105	222.013	503.787	564.899
	463.832	222.425	419.599	530.063
	463.094	243.733	505.381	764.841
	437.391	298.456	678.566	697.591
	506.947	196.575	386.487	592.149
	569.262	185.273	420.544	529.46
	357.939	235.29	488.327	852.063
	413.228	188.028	426.421	984.435
	394.394	186.114	383.706	694.532
	535.253	269.45	464.842	475.394
	324.181	165.359	518.64	538.183
	338.71	194.743	412.435	830.413
	364.845	201.054	527.292	602.819
	484.233	260.899	483.995	625.038
	351.578	485.514	670.885	468.647
	395.411	210.58	372.606	604.799
	518.067	207.167	394.493	780.938
	402.718	200.974	368.307	549.321
	367.177	195.088	388.179	697.495
	342.162	230.054	467.404	506.893
	399.662	204.572	492.88	609.129
	465.158	227.298	369.596	689.021
	442.674	184.457	556.612	650.885
	399.385	290.525	395.34	519.668
	414.681	180.699	350.245	471.523
	462.136	232.716	391.499	563.407
	430.185	236.423	403.383	674.085
	433.392	191.883	434.168	1059.78
	459.078	174.218	514.77	500.979
	614.877	210.652	418.273	557.268
	484.791	224.044	380.611	508.243
	321.363	220.712	475.365	598.79
	441.946	177.75	452.194	608.349
	423.934	312.301	380.066	735.962
	505.627	239.305	425.354	662.091
	517.311	203.147	462.834	399.242
	429.94	384.24	472.324	445.138
	530.995	212.913	410.967	510.373
	480.722	250.979	483.323	495.511
	347.828	284.533	418.878	667.501
	444.9	341.225	717.994	831.898
	411.271	227.469	472.99	597.875
	348.649	199.457	377.163	818.008
	358.717	221.837	357.445	719.305
	371.847	212.829	390.388	601.136
	423.925	222.277	343.535	575.436
	404.956	198.607	367.869	707.315
	365.987	185.724	440.098	504.314
	419.771	204.994	449.888	1169.43
	525.256	228.91	378.364	642.757
	492.159	334.967	563.338	753.081
	371.81	308.855	401.799	568.301
	368.871	245.618	551.149	787.978
	416.059	176.741	477.456	805.051
	315.712	195.067	480.945	597.825
	346.84	197.608	474.799	690.688
	403.502	197.273	328.63	456.962
	394.331	209.778	428.276	699.748
	394.115	245.923	474.907	669.629
	377.082	225.709	386.771	502.004
	375.029	190.135	415.627	587.893
	349.528	206.564	401.779	831.225
	572.1	198.301	394.831	580.636
	466.834	249.9	588.071	664.611
	420.102	177.132	445.656	775.127
	364.429	317.51	431.603	1022.43
	542.649	187.17	436.688	451.323
	577.206	260.006	402.5	581.195
	394.695	261.267	414.802	725.947
	337.372	181.955	385.01	729.538
	470.019	243.686	395.732	747.773
	356.364	202.929	571.139	498.855
	449.262	212.078	475.069	567.657
	351.462	179.401	411.89	442.728
	497.851	182.04	353.37	722.304
	336.111	170.978	379.646	623.498
	441.537	302.503	368.937	491.351
	402.496	238.852	497.458	676.495
	397.055	213.376	397.705	652.389
	427.174	218.447	692.325	911.977
	411.013	192.789	501.395	537.144
	338.053	221.246	407.166	437.916
	398.928	213.711	670.379	1027.37
	421.763	251.629	406.964	568.692
	431.894	170.672	384.696	618.568
	426.568	186.106	344.157	659.306
	423.073	202.937	493.747	491.6
	380.367	200.516	420.051	509.651
	385.365	331.947	406.869	633.604
	368.949	217.43	460.279	552.524
	435.627	281.397	352.812	484.702
	325.165	197.66	463.164	591.967
	430.019	180.339	389.137	708.231
	445.389	201.508	415.377	565.645
	381.056	231.107	320.692	498.019
	408.397	213.081	431.422	675.792
	565.417	251.873	508.134	942.859
	718.504	380.245	403.024	709.458
	467.939	364.666	582.928	706.34
	388.826	214.118	355.696	501.88
	522.747	232.535	466.321	831.963
	387.923	207.709	372.961	757.262
	521.109	291.908	568.159	566.308
	394.846	249.3	430.802	838.666
	319.261	519.122	369.201	679.646
	323.257	405.609	451.213	691.795
	346.013	358.041	352.193	613.792
	469.965	237.246	403.125	508.757
	461.344	411.829	559.678	987.222
	661.341	300.335	377.295	802.183
	445.723	464.521	408.247	674.559
	382.871	381.458	357.308	692.606
	448.208	453.506	378.834	455.795
	355.68	315.877	416.842	698.627
	350.41	198.657	487.102	574.356
	403.95	286.564	608.637	577.601
	382.475	381.502	381.794	491.237
	347.709	231.857	402.283	546.319
	471.731	366.244	388.745	598.286
	440.724	356.302	368.984	439.251
	368.326	382.023	477.528	495.591
	532.16	294.927	428.042	630.583
	565.116	268.438	486.832	512.936
	483.122	430.047	454.366	736.568
	590.58	229.095	426.087	575.787
	457.011	337.729	453.056	478.83
	374.96	360.86	432.961	635.602
	707.794	216.653	544.91	727.338
	348.422	546.703	547.881	528.379
	401.237	285.839	537.395	785.271
	402.352	269.654	447.042	647.595
	369.438	376.127	644.536	720.158
	482.278	363.377	495.217	639.454
	342.227	305.337	416.45	425.521
	429.411	289.96	413.329	657.994
	421.72	313.616	342.825	569.21
	402.783	368.341	459.468	722.208
	418.053	217	552.462	647.815
	429.89	279.633	434.143	930.518
	482.953	305.446	466.821	636.625
	425.693	594.302	582.638	552.937
	398.083	246.256	472.071	594.647
	386.976	378.408	573.007	642.732
	588.674	210.185	524.854	444.898
	383.735	333.551	385.848	485.147
	410.71	283.421	495.985	675.96
	441.083	211.403	498.424	639.338
	442.346	376.643	352.549	530.615
	343.936	307.098	379.42	509.62
	394.615	210.02	520.421	701.65
	353.277	272.1	647.973	589.34
	561.246	264.548	447.2	810.071
	484.045	247.945	563.695	510.841
	373.577	348.897	434.622	497.704
	387.909	314.344	410.966	601.695
	508.21	369.653	729.489	627.157
	417.831	252.625	508.375	674.21
	332.789	266.842	419.446	750.725
	416.653	248.514	388.067	639.852
	466.324	313.57	500.966	872.695
	370.286	365.606	593.964	717.806
	426.724	282.911	416.325	529.609
	527.785	259.28	362.018	646.507
	387.838	447.699	365.52	577.138
	418.647	316.301	426.845	504.329
	324.28	383.304	499.038	450.747
	397.137	297.471	472.426	528.278
	539.374	245.133	421.988	691.366
	369.898	246.408	454.192	566.991
	454.199	297.971	454.207	477.167
	328.489	241.252	348.559	551.764
	458.267	250.285	341.536	439.4
	452.255	282.441	373.181	492.701
	432.604	262.475	471.921	704.437
	426.887	271.966	464.954	600.012
	348.139	220.748	485.45	454.104
	484.597	215.757	1260.74	765.35
	503.606	287.201	378.277	546.507
	500.704	338.825	403.45	758.656
	410.415	287.768	352.055	1600.88
	538.389	266.474	387.569	621.508
	672.161	221.737	504.304	753.792
	486.108	234.264	439.469	480.273
	454.782	209.371	682.03	648.754
	462.259	343.298	342.389	587.278
	445.385	272.661	384.563	545.267
	441.007	277.122	370.728	816.2
	424.25	220.073	420.807	662.571
	713.074	298.451	348.936	595.15
	441.062	254.572	543.908	472.87
	413.048	249.374	360.713	477.357
	394.738	261.334	464.104	610.744
	472.607	314.573	400.115	607.893
	377.211	246.871	427.021	644.643
	362.454	199.688	395.399	506.834
	415.443	242.753	423.933	435.545
	712.36	243	424.382	739.158
	410.39	270.611	397.281	665.089
	675.304	234.83	388.763	651.136
	425.466	240.802	491.882	564.455
	518.566	252.498	459.257	478.071
	617.369	232.151	377.558	882.828
	363.857	352.156	362.745	689.872
	374.736	210.703	426.367	533.885
	506.444	297.328	432.248	543.138
	494.815	250.429	480.922	591.648
	321.166	226.85	605.608	830.981
	453.856	324.328	364.058	518.039
	372.708	333.808	462.22	554.957
	323.318	202.427	474.394	573.377
	398.207	328.711	435.196	630.359
	556.343	250.522	363.012	575.634
	448.981	264.178	356.683	700.591
	358.492	343.938	393.253	438.384
	720.732	237.69	481.516	457.111
	418.131	243.992	452.236	608.292
	401.752	237.789	476.213	512.03
	395.846	206.832	352.004	593.699
	360.74	264.982	329.798	517.38
	493.529	255.753	692.329	659.821
	397.975	316.635	482.716	983.381
	766.747	260.113	373.668	786.222
	385.497	287.955	471.941	575.558
	397.623	477.654	430.329	742.583
	410.239	248.654	385.005	633.437
	358.217	284.782	571.195	569.535
	596.618	330.632	367.987	828.435
	397.943	238.158	492.986	663.397
	344.055	254.482	373.664	701.746
	342.03	319.158	938.972	618.231
	415.763	283.599	386.104	702.633
	605.925	246.383	361.117	939.123
	423.716	335.368	474.579	576.413
	389.653	219.846	413.867	730.294
	478.424	309.646	421.525	643.86
	364.199	218.304	392.535	632.381
	577.17	212.066	399.852	718.605
	447.52	232.708	437.951	573.27
	362.539	324.39	429.917	747.499
	803.491	238.591	397.692	613.779
	430.824	335.525	430.835	585.004
	389.562	218.033	380.599	653.163
	405.479	322.507	415.311	613.537
	1344.83	245.465	365.063	1757.83
	350.95	243.824	395.318	667.723
	380.399	217.891	449.145	570.12
	690.335	308.591	387.338	610.305
	389.201	257.698	373.164	517.554
	460.571	248.279	502.992	671.28
	522.709	307.207	483.966	732.215
	391.32	223.312	434.078	622.021
	372.527	268.719	407.435	1043.18
	576.697	246.577	570.183	554.891
	394.41	196.934	395.885	710.443
	436.181	251.598	473.412	731.703
	1038.83	356.117	385.694	624.138
	461.469	225.697	443.273	686.612
	345.087	232.656	433.368	637.14
	438.624	199.91	328.783	630.427
	487.814	217.417	408.603	661.771
	382.653	316.207	401.719	652.051
	639.821	315.78	345.531	645.735
	398.404	323.198	518.732	632.955
	450.347	255.646	389.961	650.843
	433.766	239.783	365.895	632.279
	638.389	239.113	473.404	628.428
	385.064	219.048	529.192	797.523
	354.356	258.106	415.463	608.951
	421.178	370.065	381.058	531.059
	364.93	241.452	423.071	844.511
	409.781	277.362	445.494	657.964
	556.71	275.785	392.73	528.123
	423.303	391.9	388.453	667.066
	364.371	309.467	409.06	678.608
	365.185	394.355	525.584	592.309
	587.034	372.409	377.209	688.474
	372.072	243.608	388.346	571.724
	556.372	280.257	384.555	827.666
	598.041	258.038	381.573	564.039
	394.708	332.391	360.022	642.529
	354.986	260.622	366.335	1003.72
	443.442	329.654	411.177	732.074
	376.613	269.586	396.084	679.579
	478.582	216.115	379.785	1053.09
	408.558	261.222	435.981	803.128
	411.041	253.303	460.998	795.071
	368.872	238.816	446.146	620.116
	429.512	241.653	410.655	675.855
	408.142	248.681	402.201	602.047
	569.191	241.009	383.118	692.835
	398.516	223.318	498.94	678.974
	414.331	292.187	486.505	584.36
	515.193	221.955	352.506	786.226
	388.313	207.232	505.016	725.007
	375.173	294.588	672.735	686.908
	886.047	237.427	534.461	734.529
	433.882	318.804	356.995	557.872
	658.474	288.177	362.5	643.262
	463.17	198.571	499.296	730.69
	468.672	293.533	501.142	566.419
	792.143	297.94	440.869	863.273
	443.96	310.83	417.374	835.636
	404.867	277.82	392.366	691.101
	498.4	226.198	361.413	713.525
	512.261	281.738	449.14	776.796
	402.286	303.102	497.766	603.729
	733.041	319.49	359.656	564.308
	388.798	256.104	465.035	697.277
	355.658	894.293	370.466	682.594
	466.054	227.481	426.052	585.467
	386.639	215.902	722.358	700.692
	411.981	232.7	510.181	740.863
	409.834	231.592	487.375	632.397
	472.532	222.728	415.552	708.021
	389.049	345.91	364.402	650.801
	516.447	270.812	409.117	903.735
	478.079	260.425	429.455	650.2
	463.006	262.952	348.142	758.381
	395.097	221.502	399.678	683.669
	389.385	218.322	484.248	720.974
	475.667	206.379	395.251	806.34
	425.125	230.663	442.388	644.257
	393.732	237.31	463.039	581.825
	431.52	239.602	474.777	705.95
	448.37	230.592	481.832	683.048
	529.76	257.843	321.278	695.73
	370.603	337.18	350.005	877.25
	912.215	290.039	354.221	644.412
	516.317	221.81	401.805	689.808
	467.608	243.481	385.691	633.549
	360.876	256.548	346.519	659.365
	405.088	204.657	590.205	666.028
	432.267	374.543	426.431	727.066
	694.828	218.346	401.386	547.528
	414.527	318.541	413.463	674.276
	382.723	231	530.52	625.509
	419.758	438.035	479.836	617.146
	599.442	232.718	507.294	744.508
	361.404	314.323	421.03	584.698
	491.436	215.525	441.161	629.05
	462.5	383.147	698.235	697.078
	581.908	228.652	450.122	643.356
	370.129	214.276	414.3	620.463
	489.2	224.157	328.283	654.671
	497.679	318.715	455.325	591.218
	351.163	237.109	457.164	585.553
	424.308	197.753	381.086	626.38
	437.787	252.378	419.716	634.934
	475	274.547	427.498	717.632
	386.119	272.602	377.342	898.651
	466.056	369.207	454.154	859.754
	574.677	241.377	456.071	762.628
	493.329	230.317	484.889	891.283
	995.087	259.677	406.529	657.368
	405.066	381.02	499.276	644.762
	394.984	242.113	413.508	879.125
	358.574	228.529	374.331	697.6
	461.509	455.273	358.138	527.597
	404.459	244.564	424.286	734.45
	459.052	211.546	531.735	693.852
	435.324	264.984	453.62	758.681
	443.224	319.9	512.421	705.402
	918.369	247.936	498.741	1362.41
	392.713	248.379	406.163	782.724
	436.711	265.397	361.695	794.17
	461.437	284.617	386.901	722.418
	433.463	241.768	516.385	594.051
	372.339	337.669	436.767	833.688
	384.632	256.44	389.395	658.309
	351.894	211.529	481.393	908.433
	420.97	245.132	403.926	615.346
	393.281	258.235	414.569	581.692
	469.955	218.487	532.279	958.897
	1196.64	272.578	378.408	794.927
	553.058	260.65	374.551	675.699
	612.497	205.745	464.998	901.722
	480.633	278.878	390.575	608.139
	457.927	288.712	402.584	682.067
	601.712	271.777	401.357	556.27
	418.018	277.116	450.702	701.416
	415.057	224.817	467.794	705.611
	453.443	255.159	384.76	572.689
	389.284	317.516	544.337	867.021
	424.868	279.955	424.948	736.645
	449.577	207.992	465.725	586.279
	418.133	228.312	439.96	630.933
	373.11	222.581	431.602	727.495
	502.096	234.287	390.896	723.117
	393.216	241.596	440.768	713.31
	433.192	250.326	424.62	613.947
	512.718	211.117	518.248	883.091
	380.209	288.346	562.284	654.107
	439.737	219.633	488.908	617.352
	434.364	241.978	539.555	904.667
	328.244	367.63	447.997	681.48
	487.206	241.056	399.467	668.712
	439.427	302.694	368.854	595.288
	452.35	238.504	444.513	536.269
	725.517	257.558	382.457	649.232
	395.166	286.809	397.165	561.183
	635.377	264.887	401.725	1028.39
	481.845	255.203	379.642	686.089
	530.562	249.468	343.491	782.606
	469.822	288.254	512.156	570.52
	349.32	288.371	408.643	793.117
	434.929	347.614	472.636	537.517
	506.335	232.938	461.011	856.415
	416.665	278.677	476.272	676.197
	495.994	284.922	388.191	638.877
	397.797	234.095	396.699	685.722
	434.72	204.215	371.555	605.898
	628.124	230.475	355.005	651.19
	449.549	233.372	351.857	755.395
	464.857	237.631	431.204	739.711
	621.268	641.971	390.84	702.31
	728.221	195.481	350.512	976.989
	563.481	359.905	369.448	613.477
	826.219	348.267	437.526	591.405
	411.955	252.807	625.622	804.105
	426.61	245.425	409.84	975.379
	489.204	212.407	429.276	727.823
	518.975	244.819	500.065	691.959
	723.241	237.717	470.447	634.157
	571.938	198.756	467.949	540.661
	366.822	237.431	380.491	549.741
	387.938	247.155	436.437	612.006
	609.756	285.794	462.503	668.238
	607.028	307.049	427.917	740.571
	1169.47	252.608	488.528	1058.72
	609.159	294.135	409.489	792.069
	606.842	364.076	484.845	643.67
	443.379	227.54	373.855	734.118
	596.616	199.296	440.451	803.406
	520.718	255.567	421.59	829.329
	501.117	260.29	407.74	685.405
	782.418	295.449	524.273	704.378
	484.325	243.7	366.107	607.454
	535.567	206.605	375.947	1616.52
	684.038	302.56	391.609	616.512
	520.545	233.923	409.948	519.139
	571.89	260.834	415.624	556.56
	429.948	266.392	494.67	642.761
	347.428	223.158	373.193	695.141
	645.015	411.628	402.275	694.12
	467.796	248.153	416.458	704.952
	527.284	346.617	393.673	661.743
	476.782	375.397	339.107	604.121
	440.461	279.002	499.866	805.043
	439.221	253.1	415.562	766.036
	467.117	212.506	450.112	601.203
	440.376	216.753	460.861	627.99
	425.015	211.643	436.087	684.31
	468.15	435.929	371.123	831.897
	762.207	239.773	395.52	687.903
	415.857	245.756	434.867	621.315
	400.215	349.45	438.106	795.216
	435.592	412.716	660.533	810.77
	436.056	349.682	408.547	645.279
	423.947	279.634	443.03	726.817
	440.181	277.405	542.026	743.809
	607.293	230.103	458.052	785.295
	471.209	223.196	523.991	938.555
	468.549	208.186	383.245	736.662
	521.149	205.804	395.092	552.469
	544.259	218.293	437.122	678.354
	418.458	276.687	522.493	662.11
	496.997	252.197	452.092	611.035
	499.659	314.759	450.86	1046.96
	431.34	246.031	403.211	618.392
	429.298	245.509	470.614	878.543
	430.281	253.221	346.316	571.344
	403.637	227.729	571.801	735.207
	412.237	227.146	364.352	676.633
	524.601	241.448	531.442	594.181
	330.061	251.22	448.302	893.443
	461.183	270.503	377.276	622.151
	381.118	442.287	455.668	556.481
	508.284	230.064	423.055	638.238
	525.669	224.299	462.724	559.398
	545.866	559.372	375.859	603.974
	426.39	270.176	458.295	730.364
	397.606	228.111	411.382	650.991
	742.392	225.827	431.592	633.922
	391.17	211.68	488.175	990.728
	891.392	224.864	427.716	592.938
	359.732	216.563	454.241	768.506
	378.147	275.785	857.979	699.276
	374.575	245.356	557.43	599.432
	472.772	252.555	346.096	805.75
	387.721	359.38	443.202	549.179
	549.904	245.116	499.803	712.879
	427.941	244.479	365.805	657.439
	337.418	207.691	480.906	539.809
	525.124	240.186	503.927	792.255
	651.236	221.841	347.139	596.351
	372.571	278.375	392.901	655.194
	410.489	224.858	453.194	623.835
	407.583	233.753	396.458	677.089
	426.563	216.429	506.997	659.277
	373.235	224.981	442.556	697.079
	389.802	232.814	455.093	784.708
	461.075	220.408	546.873	627.435
	351.868	312.73	427.916	680.551
	642.385	239.587	426.584	732.692
	524.495	221.695	424.108	600.122
	437.298	217.397	471.304	745.567
	459.953	213.152	362.096	788.066
	380.116	235.333	423.425	869.587
	464.974	242.324	457.206	583.06
	399.2	213.585	453.499	686.581
	540.3	266.766	440.575	782.483
	1134.65	210.636	466.824	639.508
	337.223	210.83	560.651	568.886
	766.513	248.303	347.774	767.124
	404.285	268.308	552.48	663.096
	398.058	261.745	632.667	673.494
	380.589	282.276	421.83	1067.53
	513.22	267.274	495.411	786.493
	357.528	218.943	438.652	693.12
	379.551	228.092	359.55	733.8
	527.637	236.602	503.222	593.501
	662.069	225.396	399.525	589.439
	470.161	218.89	420.385	765.943
	574.473	261.735	567.883	822.411
	419.324	280.973	403.821	668.71
[truncated: 1,787 more rows]

## Sheet: Supplementary Fig. 3
	C12R titration assay								2-NBDG titration assay
	C12R				2-NBDG				2-NBDG				C12R
	1	5	10	15	1	5	10	15	100	200	400	600	100	200	400	600
	2719.65	6869.38	7163.07	7293.42	1608.4	1924.77	2308.93	2204.22	2951.14	4735.08	4879.31	9497.6	3670.34	4945.68	4947.22	4543.67
	2385.83	5524.28	7126.35	6243.26	1571.83	1804.32	2272.58	1959.1	2353.43	4472.27	4817.91	9229.9	3634.18	4856.9	4840.35	4212.11
	1932.2	5480.13	6727.77	5932.03	1533.72	1708.45	2133.45	1951.08	2334.91	4038.96	4806.46	9017.67	3548.76	4833.64	4518.49	4194.7
	1859.88	5228.17	6217.45	5516.9	1494.97	1697.62	2116.23	1910.01	2302.02	3945	4734.62	8694.9	3518.26	4605.75	4432.52	4137.11
	1852	4971.88	6078.52	5413.06	1484.9	1626.95	2090.47	1887.31	2300.28	3887.14	4635.19	8433.86	3500.53	4579.21	4415.31	4055.91
	1678.2	4900.56	5942.63	5234.47	1450.2	1581.59	2085.95	1883.96	2260.12	3873.79	4627.18	8198.48	3461.3	4498.06	4377.48	4002.68
	1595.27	4409.77	5541.23	4931.2	1435.96	1565.06	2080.52	1867.49	2203.09	3859.58	4543.58	7874.84	3448.55	4443.19	4376.84	3947.53
	1584.96	4319.14	5389.37	4927.1	1402.19	1545.46	2035.04	1855.77	2139.77	3532.1	4450.96	7686.85	3419.55	4376.36	4046.88	3786.41
	1439.85	3806.44	5328.22	4918.98	1396.83	1537.54	2010.25	1791.52	2126.22	3522.95	4407.61	7649.59	3392.67	4307.22	4015.1	3643.78
	1438.79	3682.22	5321.96	4853.69	1395.23	1517.65	2008.12	1782.59	2101.22	3380.43	4393.62	7529.7	3334.14	4214.84	3965.64	3639.57
	1429.43	3675.13	5241.94	4674.58	1377.36	1483.97	2005.44	1748.76	2098.95	3361.51	4355.01	7417.73	3306.36	4168.9	3890.14	3604.39
	1426.78	3443.12	5180.67	4556.85	1368.69	1478.78	1998.01	1746.39	2029.95	3356.18	4341.98	7395.93	3288.3	4143.44	3882.46	3580.17
	1398.13	3385.88	5126.22	4515.48	1326.29	1452.67	1992.37	1695.66	1993.71	3350.65	4337.16	7373.41	3280.62	4078.91	3840.1	3525.34
	1375.46	3315.67	4996.91	4345.63	1321.89	1442.54	1984.05	1694.38	1970.43	3302.66	4319.73	7284.72	3268.9	4077.78	3838.76	3484.76
	1354.31	3301.42	4856.83	4231.32	1320.36	1439.47	1963.6	1690.24	1963.87	3299.65	4278.61	7278.19	3233.1	4068.38	3815.57	3477.57
	1349.85	3204.5	4806.14	4220.61	1319.37	1426.34	1960.78	1683.76	1961.69	3293.7	4239.64	7245.86	3224.07	4042.24	3806.78	3467.77
	1345.24	3200.06	4747.9	4213.61	1311.25	1421.66	1958.16	1683.64	1945.96	3271.4	4231.31	7242.47	3202.59	4025.08	3741.12	3420.7
	1343.13	3181.93	4701.67	4143.65	1310.92	1421.55	1934.89	1674.66	1912.16	3255.89	4182.7	7225.77	3154.03	3977.82	3731.32	3392.57
	1342.21	3179.22	4654.57	4058.75	1310.16	1410.42	1933.84	1657.25	1908.05	3228.91	4168.4	6981.3	3124.82	3913.97	3720.34	3378.95
	1324.85	3171.23	4609.56	4049.1	1310.06	1404.8	1929.08	1642.47	1886.76	3222.63	4157.48	6980.3	3118.18	3905.63	3653.45	3349.42
	1307.23	3154.12	4573.18	3851.34	1304.76	1400.2	1915.69	1631.9	1867.51	3206	4155.92	6959.27	3105.09	3883.89	3615.04	3347.68
	1304.35	3149.15	4548.18	3848.39	1303.65	1396.99	1901.74	1627.3	1854.83	3204.2	4142.48	6841.4	3090.05	3875.82	3589.66	3337.89
	1298.39	3111.8	4541.69	3796.44	1298.63	1396.65	1889.21	1626.86	1852.36	3203	4140.58	6812.42	3079.53	3831.35	3583.34	3270.62
	1286.78	3084.74	4538.39	3792.17	1295.28	1395.82	1880.65	1626.73	1838.93	3182.15	4127.59	6795.25	3027.73	3811.02	3551.44	3249.82
	1277.25	3081.69	4493.71	3782.08	1293.52	1388.04	1874.75	1619.72	1825.8	3179.48	4127.3	6784.11	3019.05	3798.35	3510.41	3243.38
	1269.23	3080.96	4467.4	3771.06	1283.18	1385.61	1868.44	1616.72	1824.11	3149.02	4105.8	6779.54	3006.18	3726.11	3486.05	3229.93
	1255.76	3073.03	4434.56	3703.88	1274.34	1356.98	1868.28	1598.45	1803.39	3132.99	4102.32	6773.26	2991.48	3722.78	3394.01	3194.43
	1236.11	3068.95	4432.02	3687	1271.84	1354.24	1863.23	1598.09	1780.26	3127.63	4100.59	6742.39	2953.6	3716.89	3337.8	3185.43
	1235.88	3054.71	4425.35	3676.24	1271.35	1350.57	1859.7	1594.01	1777.14	3110.65	4055.18	6704.94	2946.76	3707.18	3332.89	3173.66
	1228.09	3052.62	4400.08	3657.99	1266.97	1349.75	1859.56	1565.48	1766.17	3092.82	4049.62	6662.16	2926.47	3674.27	3328.55	3149.25
	1227.76	3024.95	4397.33	3655.74	1266.14	1346.27	1848.39	1564.5	1765.75	3079.76	4036.53	6590.9	2904.74	3651.86	3297.19	3128.03
	1227.72	3016.68	4396.58	3635.81	1264.91	1345.18	1848.05	1562	1764.74	3077.92	4019.6	6525.03	2901.61	3600.93	3254.57	3105.57
	1224.16	3011.98	4388.01	3601.48	1260.59	1329.23	1843.56	1555.68	1757.48	3064.06	4004.62	6515.07	2894.01	3546.7	3242.25	3101
	1217.4	3000.48	4386.86	3581.76	1257.77	1324.26	1837.29	1548.8	1755.62	3058.85	3989.55	6504.5	2870.61	3501.05	3233.06	3097.61
	1216.5	2996.87	4379.77	3566.16	1257.52	1319.48	1837.08	1548.6	1750.5	3035.51	3980.15	6497.47	2854.03	3481.66	3217.52	3084.41
	1210.19	2963.47	4352.06	3562.55	1257.11	1317.44	1835.61	1547.93	1745.64	3034.81	3979.58	6492.82	2844.22	3459.53	3202.72	3078.95
	1210.11	2963.29	4335.12	3561.41	1251.48	1316.55	1831.36	1546.43	1741.71	3034.64	3970.31	6459.86	2843.25	3437.95	3202.57	3059.83
	1209.9	2956.91	4283.11	3558.25	1249.22	1315.3	1830.73	1545.73	1712.62	3030.92	3949.17	6454.92	2840.16	3394.71	3185.86	3032.03
	1206.3	2895.29	4231.68	3550.92	1244.73	1315.28	1829.08	1533.47	1708.37	3017.24	3949.05	6404.99	2827.86	3365.57	3123.24	3025.35
	1205.76	2891.38	4230.11	3549.8	1240.47	1306.03	1820.33	1530.62	1705.35	3016.93	3946.73	6399.71	2818.99	3321.08	3118.06	2993.09
	1201.04	2876.26	4215.5	3543.19	1239.19	1303.2	1815.45	1529.47	1703.88	3009.87	3943.92	6392.57	2810.42	3299.81	3117.93	2989.53
	1195.34	2845.45	4206.27	3499.13	1238.75	1299.98	1812.91	1524.43	1701.68	3002.49	3941.58	6386.46	2804.72	3287.8	3113.41	2988.47
	1195.29	2839.59	4197.96	3497.48	1237.87	1297.84	1811.31	1515.04	1700.46	2967.99	3940.48	6383.09	2794.22	3272.5	3108.68	2971.73
	1185.79	2837.03	4185.06	3464.26	1237.62	1290.36	1808.8	1514.28	1700.09	2963.02	3924.44	6370.21	2782.35	3237.69	3098.32	2971.2
	1184.66	2832.39	4185.02	3442.6	1236.81	1286.93	1806.89	1510.28	1696.74	2960.27	3922.65	6343.39	2776.45	3231.09	3093.9	2970.76
	1177.71	2803.77	4168.32	3430.15	1235.43	1285.23	1805.81	1501.92	1692.25	2960.08	3920.87	6325.4	2766.28	3206.2	3082.74	2959.41
	1176.57	2775.01	4149.78	3429.53	1232.95	1283.14	1803.4	1499.2	1690.91	2951.43	3918.3	6323.36	2749.64	3165.03	3069.3	2950.53
	1174.16	2774.19	4133.98	3416.9	1228.88	1274.07	1795.66	1493.93	1690.14	2946.79	3917.88	6303.18	2736.61	3132.38	3068.81	2918.7
	1169.34	2747.92	4126.02	3410.55	1226.05	1272.61	1792.38	1484.51	1688.47	2934.34	3916.75	6289.79	2731.47	3119.53	3054.26	2911.23
	1169.29	2737.2	4113.07	3391.16	1224.37	1263.16	1787.86	1481.88	1686.92	2929.46	3908.56	6260.66	2730.41	3112.39	3052.99	2892.51
	1166.11	2733.41	4105.18	3375.67	1224.25	1262.35	1787.79	1481.46	1683.05	2923.56	3906.77	6258.34	2724.6	3093.47	3034.05	2891.88
	1165.19	2732.78	4092.04	3370.78	1220.55	1259.53	1786.11	1481.29	1679.84	2921.63	3893.04	6211.99	2717.38	3086.89	3031.39	2891.78
	1165.11	2724.28	4088.19	3353.73	1214.64	1252.35	1769.99	1476.61	1662.62	2921.62	3888.47	6168.82	2715.83	3032.14	3007.76	2887.68
	1164.01	2715.92	4087.2	3314.94	1208.01	1247.48	1761.4	1472.51	1662.3	2911.26	3882.99	6133.18	2672.54	3020.55	3006.11	2887.3
	1162.9	2708.9	4085.87	3297.74	1205.25	1247.09	1756.79	1471.84	1658.33	2905.13	3865.53	6131.25	2670.49	3008.39	2991.39	2879.91
	1159.77	2704.83	4046.95	3296.91	1204.07	1244.61	1755.49	1470.26	1657.38	2904.58	3856.03	6124.38	2662.3	2994.05	2986.74	2878.55
	1156.17	2699.16	4033.76	3295.76	1202.97	1244.37	1755.02	1464.72	1655.43	2902.53	3853.79	6103.68	2650.16	2970.72	2983.47	2873.83
	1149.45	2694.67	4016.84	3293.97	1202.93	1243.55	1741.25	1461.97	1652.1	2899.03	3852.62	6070.02	2642.8	2948.76	2975.39	2866.47
	1145.41	2689.14	4013.83	3288.64	1198.24	1242.47	1736.21	1460.09	1649.39	2885.09	3841.61	6058.51	2632.26	2935.34	2974.29	2861.89
	1144.23	2688.25	3994.82	3287.79	1192.25	1242.27	1735.17	1451.49	1648.84	2876.44	3834.67	6052.19	2628.26	2909.85	2971.4	2856.36
	1137.03	2685.3	3990.52	3229.76	1190.92	1241.55	1728.92	1448.02	1647.94	2875.87	3833.79	6052.15	2622.31	2902.74	2965.95	2851.48
	1134.32	2676.99	3970.39	3226.11	1190.87	1239.92	1723.37	1446.8	1636.52	2873.45	3832.14	6045.96	2619.16	2898.14	2956.68	2848.95
	1132.61	2661.18	3943.04	3223.85	1190.75	1237.84	1721.45	1443.12	1635.74	2867.5	3824.51	6023.81	2615.18	2877.36	2952.5	2842.93
	1128.12	2653.24	3936.88	3220.16	1189.26	1235.97	1719.29	1442.36	1635.19	2865.92	3818.62	6021.12	2611.76	2863.34	2952.29	2831.41
	1126.34	2647.6	3909.31	3212.28	1188.95	1231.33	1718.78	1439.45	1627.85	2864.84	3812.06	6015.88	2608.05	2851.03	2931.88	2823.89
	1122.09	2647.46	3903.65	3199.75	1181.51	1230.77	1718.03	1438.89	1627.49	2862.56	3810.86	6002.72	2594.2	2843.61	2927.82	2810.11
	1118.25	2645.49	3900.95	3193.74	1180.74	1228.08	1716.7	1437.92	1626.97	2860.84	3801.34	5997.97	2590.76	2841.84	2923.42	2799.63
	1115.82	2643.65	3900.94	3191.76	1180.05	1227.24	1711.91	1434.12	1625.11	2858.67	3796.97	5984.87	2577.65	2836.95	2915.95	2790.53
	1112.78	2639.74	3899.57	3179.68	1179.55	1224.73	1711.51	1431.43	1621.05	2856.89	3793.17	5982.87	2564.17	2819.43	2913.18	2786.43
	1110.68	2635	3893.7	3174.61	1179.42	1222.3	1705.57	1430.67	1618.16	2846.18	3774.94	5982.3	2555.58	2817.32	2903.87	2765.49
	1108.1	2633.62	3890.93	3163.17	1178.78	1221.88	1705.36	1422.75	1617.52	2843.7	3774.09	5977.32	2553.89	2807.7	2901.11	2739.33
	1104.41	2626.8	3889.62	3162.82	1177.49	1216.21	1700.7	1422.49	1612.36	2842.46	3764.28	5975.05	2539.14	2796.02	2888.06	2729.28
	1099.96	2625.92	3863.92	3154.59	1176.61	1211.04	1700.46	1414.64	1610.52	2841.66	3742.22	5972.73	2536.94	2785.45	2865.8	2722.3
	1099.43	2600.74	3839.81	3144.83	1175.08	1210.54	1695.49	1411.14	1610.23	2841.23	3730.57	5971.5	2529.35	2777.2	2858.67	2722.3
	1099.01	2592.01	3830.38	3141.01	1174.43	1208.7	1690.3	1410.89	1609.03	2833.94	3727.81	5955.61	2520.76	2768.14	2847.01	2718.84
	1097.52	2589.1	3827.9	3130.57	1172.87	1207.3	1688.08	1405.42	1606.19	2821.46	3723.57	5943.46	2511.34	2752.78	2845.95	2717.93
	1093.42	2588.91	3813.53	3127.5	1170.01	1204.73	1675.83	1403.72	1604.7	2818.69	3714.47	5942.64	2500.55	2749.55	2845.42	2714.08
	1091.74	2585.62	3811.37	3115.96	1165.23	1203.71	1671.48	1401.94	1604.5	2811.99	3713.41	5941.8	2497.55	2734.66	2841.41	2709.45
	1088.98	2579.63	3805.04	3103.12	1163.34	1200.53	1669.22	1401.25	1603.56	2809.34	3708.42	5934.97	2491.34	2731.43	2839.07	2708.42
	1088.47	2573.33	3772.27	3101.71	1162.51	1199.57	1665.16	1400.85	1600.74	2807.2	3704.85	5918.83	2489.68	2726.68	2826.76	2699.26
	1085.2	2573.12	3764.38	3100.08	1160.05	1199.37	1664.28	1400.73	1600.02	2805.19	3702.31	5917.38	2485.57	2720.27	2825.82	2699.18
	1084.12	2562.66	3760.3	3096.51	1159.51	1198.07	1664.01	1400.31	1598.92	2804.8	3700.44	5906.71	2483.64	2715.89	2824.72	2688.06
	1083.59	2551.96	3751.68	3089.28	1157.16	1196.49	1663.43	1400.03	1597.96	2802.17	3697.69	5901.07	2479.74	2713.06	2815.82	2687.68
	1079.99	2544.11	3751.26	3088.66	1154.72	1193.12	1660.09	1392.36	1596.51	2802.07	3696.94	5884.4	2477.05	2706.38	2806.03	2685.07
	1076.51	2544.04	3727.98	3087.75	1152.69	1192.51	1657.78	1391.54	1591.74	2797.57	3694.05	5877.41	2473.01	2704.74	2803.37	2673.16
	1074.95	2540.08	3727.63	3062.14	1152.11	1190.41	1651.8	1390.57	1591.09	2797.28	3686.9	5876.91	2470.36	2703.41	2793.49	2673.06
	1071.37	2534.51	3724.09	3055.26	1150.78	1188.69	1650.47	1389.22	1587.62	2795.21	3686.64	5875.66	2454.36	2695.51	2792.07	2670.66
	1069.89	2516.37	3722.66	3049.36	1148.72	1187.61	1650.28	1388.65	1584.29	2791.03	3686.44	5869.64	2445.36	2693.8	2789.39	2668.42
	1064.41	2512.64	3722.66	3044.95	1147.56	1181.35	1649.79	1383.9	1576.91	2788.82	3684.99	5861.19	2441.67	2684.49	2786.22	2661.36
	1062.4	2506.85	3720.18	3041.52	1146.33	1179.55	1647.47	1376.08	1576.77	2786.34	3684.79	5852.36	2416.07	2675.99	2780.96	2654.01
	1061.33	2501.35	3719.86	3041.24	1145.38	1177.4	1646.59	1376.03	1576.76	2784.84	3682.22	5852.15	2357.41	2670.89	2766.34	2652.26
	1060.55	2501.26	3711.19	3013.86	1144.28	1177.34	1643.47	1375.09	1575.67	2780.66	3681.64	5850.49	2353.35	2667.41	2766.22	2641.82
	1055.2	2493.18	3710.38	3010.47	1142.23	1176.55	1639.27	1371.61	1573.77	2779.27	3678.64	5836.94	2237.61	2651.57	2758.09	2641.44
	1054.53	2483.59	3706.84	3006.61	1141.59	1173.99	1636.15	1368.38	1570.27	2777.68	3678.25	5832.74	2120.82	2649.83	2757.6	2637.39
	1053.75	2477.12	3703.69	3004.93	1141.4	1172.45	1635.83	1367.49	1569.12	2776.35	3677.85	5826.81	2075.13	2640.39	2733.11	2637.11
	1053.31	2474.03	3695.71	3003.82	1140.82	1171.45	1635.67	1366.7	1568.45	2770.43	3676.89	5825.76	1892.2	2628.53	2722.11	2636.56
	1052.53	2473.27	3690.78	3000.72	1136.63	1171.37	1630.53	1365.32	1566	2770.1	3672.14	5825.75	1857.03	2624.78	2720.11	2631.39
	1051.11	2471.32	3690.69	2999.18	1133.54	1171.15	1630.42	1362.96	1565.52	2767.04	3671.92	5824.12	1845.42	2620.14	2719.11	2628.86
	1050.29	2468.18	3690.42	2992.93	1131.18	1171.03	1626.34	1358.19	1564.35	2766.48	3669.85	5799.98	1839.6	2618.84	2714.51	2627.29
	1047.28	2462.26	3688.45	2987.88	1130.99	1170.63	1622.19	1353.8	1561.22	2764.01	3666.03	5791.24	1808.82	2612.94	2714.17	2621.14
	1043.82	2457.56	3688.23	2982.51	1130.88	1169.57	1620.71	1351.05	1560.54	2761.24	3662.43	5789.82	1774.6	2609.3	2704.55	2617.55
	1041.75	2456.94	3686.8	2977.82	1130.38	1168.1	1617.34	1340.71	1558.56	2759.29	3660.4	5777.47	1770.57	2596.81	2701.02	2616.93
	1041.03	2456.63	3673.98	2977.49	1128.82	1162.26	1615.96	1337.64	1556.45	2757.2	3659.6	5777.13	1769.56	2591.22	2699.07	2611.2
	1039.49	2454.63	3671.04	2976.21	1128.07	1160.88	1609.47	1337.22	1556.39	2756.31	3655.59	5762.63	1768.35	2577.94	2697.89	2607.99
	1036.2	2435.05	3665.19	2973.69	1123.67	1160.78	1609.32	1334.36	1550.28	2753.41	3655.02	5751.7	1761.48	2567.89	2680.88	2605.24
	1035.09	2434.69	3663.36	2973.26	1123.42	1159.84	1609.18	1334.1	1549.32	2752.38	3652.48	5746.27	1757.83	2558.16	2672.86	2597.34
	1030.97	2430.86	3654.13	2971.75	1122.54	1159.26	1608.37	1333.15	1547.96	2752.34	3651.84	5745.01	1754.95	2555.43	2658.07	2584.64
	1029.2	2425.67	3650.87	2969.64	1122.4	1158.9	1608.35	1332.34	1547.26	2750.71	3649.51	5730.56	1746.78	2547.86	2654.2	2584.33
	1028.82	2420.28	3648.85	2961.68	1122.09	1158.56	1602.88	1331.6	1546.77	2750.34	3645.74	5723.77	1739.33	2537.66	2648.8	2582.97
	1027.98	2406.89	3648.5	2960.53	1119.46	1158.5	1602.17	1331.38	1546.17	2749.5	3644.81	5721.47	1724.02	2534.91	2643.53	2580.68
	1025.28	2404.6	3645.92	2960.26	1118.38	1158.39	1598.95	1329.12	1545.78	2747.02	3642.15	5712.27	1720.24	2527.81	2637.18	2578.95
	1024.45	2400.46	3642.75	2957.48	1116.61	1157.67	1598.17	1327.89	1545.01	2745.36	3641.24	5712.23	1716.82	2516.56	2636.74	2575.93
	1024.26	2400.13	3634.34	2951.94	1114.53	1156.26	1596.72	1324.68	1544.76	2743.22	3640.25	5704.42	1709.21	2502.99	2621.41	2574.92
	1023.52	2394.36	3630.67	2943.22	1113.79	1155.29	1592.21	1321.37	1543.77	2741.9	3636.58	5679.97	1697.35	2498.1	2610.39	2574.42
	1022.16	2392.96	3622.09	2942.22	1112.89	1155.28	1591.54	1320.12	1541.8	2739.74	3613.79	5676.44	1691.18	2492.61	2609.54	2570.79
	1022.04	2378.33	3620.34	2926.6	1112.65	1152.25	1587.48	1320.05	1539.85	2736.7	3612.63	5674.79	1685.09	2490.74	2600.93	2567.36
	1018.03	2376.65	3618.89	2919.99	1111.25	1152.23	1586.06	1319.3	1538.02	2735.68	3608.56	5673.92	1680.75	2489.68	2598.17	2561.8
	1017.15	2364.92	3613.4	2917.32	1109.35	1150.99	1585.72	1315.32	1537.91	2735.41	3607.17	5658.7	1680.42	2483.77	2596.95	2555.64
	1015.68	2363.42	3608.43	2914.53	1108.23	1150.11	1582.66	1313.97	1535.65	2733.56	3606.21	5654.35	1680.26	2482.95	2592.48	2544.49
	1013.7	2352.26	3603.46	2911.24	1107.57	1147.79	1581.53	1313.23	1533.48	2729.52	3604.53	5649.92	1669.89	2478.49	2574.92	2542.49
	1010	2346.23	3592.32	2911.16	1104.29	1145.95	1581.21	1312.17	1533.07	2728.83	3603.16	5648.84	1666.39	2476.82	2571.05	2539.6
	1009.57	2344.82	3576.9	2909.59	1104.03	1144.94	1574.86	1310.57	1530.72	2728.45	3602.12	5646.17	1660.2	2471.16	2563.69	2533.2
	1008.86	2338.88	3576.35	2907.25	1102.22	1143.26	1572.9	1310.22	1529.96	2725.76	3602.01	5640.4	1631.06	2469.7	2559.67	2531.69
	1005.55	2336.94	3568.79	2899.26	1102.2	1142.63	1571.13	1309.21	1525.79	2720.67	3596.34	5623.45	1625.27	2446.41	2555.2	2530.77
	1004.79	2334	3568.15	2896.73	1101.83	1142.4	1566.56	1307.61	1524.94	2720.52	3594.81	5623.37	1619.07	2442.11	2554.82	2527.68
	1003.57	2333.55	3564.77	2896.72	1101.61	1142.22	1565.34	1306.58	1524.55	2714.3	3592.6	5620.72	1617.81	2440.68	2549.66	2518.65
	1001.77	2331.28	3560.86	2895.19	1101.38	1140.67	1558.94	1304.14	1524.2	2709.52	3591.86	5616.92	1615.56	2439.34	2537.26	2511.2
	1001.42	2330.76	3558.57	2888.2	1100.59	1139.57	1558.58	1303.46	1523.91	2709.19	3585.09	5607.68	1615.13	2438.95	2536.49	2499.29
	999.067	2325.68	3553.01	2885.99	1099.96	1139.12	1557.09	1302.34	1523.52	2709.11	3578.38	5603.5	1614.4	2432.7	2531.98	2491.07
	995.345	2325.12	3551.83	2884.27	1097.64	1136.47	1552.93	1299.88	1523.29	2706.85	3577.77	5600.2	1612.84	2430.78	2531.84	2489.3
	994.755	2321.7	3551.42	2882.93	1097.3	1134.92	1552.61	1290.03	1520.15	2706.67	3577.09	5598.96	1611.62	2429.89	2531.68	2487.27
	994.457	2314.02	3547.48	2882.36	1096.93	1134.15	1551.21	1286.07	1517.52	2706.55	3577.03	5585.54	1605.77	2428.23	2529.2	2483.8
	990.814	2307.51	3544.92	2881.86	1096.85	1134.12	1549.39	1285.79	1515.8	2704.88	3565.59	5582.82	1605	2427.91	2527.97	2482.25
	989.115	2304.15	3544.21	2878.16	1096.03	1133.84	1547.96	1283.12	1515.67	2703.95	3563.48	5572.86	1597.46	2423.32	2526.29	2480.05
	988.457	2303.86	3541.18	2869.84	1095.71	1133.78	1546.79	1281.93	1514.21	2703.09	3562.98	5560.1	1596.76	2422.97	2515.42	2478.96
	987.667	2303.29	3538.5	2866.26	1093.74	1132.42	1543.12	1280.13	1513.73	2702.13	3561.68	5548.2	1595.35	2422.18	2512.24	2478.09
	986.752	2300.91	3537.22	2865.44	1093.47	1131.35	1539.6	1279.96	1513.5	2701.36	3560.43	5530.98	1594.9	2419.12	2498.44	2477.54
	985.168	2298.64	3536.46	2864.2	1093.33	1130.91	1539.24	1278.89	1512.42	2701.29	3558.87	5530.8	1594.05	2418.23	2491.11	2471.97
	984.669	2296.8	3534.76	2863.78	1093.28	1129.68	1536.02	1278.05	1510.28	2700.79	3551.88	5527.29	1592.32	2411.59	2486.07	2471.45
	982.523	2294.59	3528.22	2857.61	1090.04	1128.79	1534.13	1275.09	1509.91	2699.82	3551.52	5524.31	1591.79	2405.45	2484.21	2468.81
	977.187	2294.29	3522.41	2855.51	1088.44	1127.17	1531.97	1273.87	1509.1	2697.42	3548.37	5513.77	1590.15	2401.07	2473	2467.93
	977.166	2292.88	3515.09	2855.33	1085.6	1127.1	1530.62	1269.32	1507.67	2697.1	3545.61	5507.34	1587.48	2397.15	2470.68	2464.62
	976.862	2289.59	3510.53	2852.94	1083.84	1126.43	1530.3	1268.36	1507.48	2697.1	3545.46	5504.84	1584.37	2394.12	2463.74	2463.05
	976.735	2280.41	3503.73	2851.31	1083.36	1126.41	1529.37	1264.94	1505.14	2696.77	3545.24	5503.07	1582.95	2391.3	2462.66	2459.69
	976.526	2278.15	3503.16	2851.18	1081.24	1126.32	1528.08	1264.77	1505.06	2696.37	3543.75	5496.92	1582.43	2388.45	2456.84	2459.18
	976.276	2274.52	3501.76	2849.84	1081.11	1123.01	1527.84	1263.29	1503.74	2695.09	3543.27	5494.54	1579.15	2387.2	2453.47	2456.09
	976.262	2270.41	3493.03	2847.15	1077.95	1122.89	1525.29	1261.89	1500.51	2689.29	3541.8	5493.36	1578.78	2385.41	2450.43	2456.07
	975.743	2267.91	3490.85	2846.62	1077.13	1122.8	1523.82	1258.71	1497.82	2686.12	3536.84	5489.34	1577.61	2383.88	2447.3	2454.1
	974.603	2267.24	3490.6	2844.28	1075.22	1121.98	1523.62	1254.69	1496.93	2686.12	3533.24	5489.03	1575.51	2383.54	2447.16	2454.08
	972.878	2265.14	3485.64	2843.7	1075.11	1121.22	1523.12	1253.55	1495.4	2683.99	3529.45	5484.55	1575.04	2383.05	2442.43	2449.63
	972.797	2261.68	3480.58	2841.59	1075.05	1118.97	1520.74	1250.03	1489.61	2683.91	3527.78	5477.3	1570.91	2381.61	2439.16	2447.01
	971.966	2261.05	3455.34	2839.9	1074.7	1118.96	1520.69	1245.09	1488.02	2682.81	3527.48	5467.61	1569.58	2374.95	2438.96	2445.88
	971.952	2260.01	3448.1	2835.88	1074.19	1118.89	1520.33	1244.89	1485.64	2682.53	3526.85	5465.92	1567.37	2372.09	2434.74	2445.36
	960.413	2258.64	3447.98	2833.63	1074.13	1118.8	1519.53	1241.22	1484.53	2682.41	3526.46	5465.9	1563.82	2371.39	2430.99	2445.26
	960.14	2255.83	3447.86	2829.22	1073.7	1117.64	1517.76	1241.06	1484.14	2679.92	3525.28	5464.95	1563.62	2369.34	2429.75	2443.21
	960.06	2255.15	3443.97	2829.16	1068.99	1117.51	1513.93	1240.37	1479.03	2679.83	3523.67	5458.57	1562.84	2366.09	2429.1	2442.59
	959.412	2255.05	3437.03	2828.3	1068.65	1117.5	1513.63	1239.28	1477.29	2678.35	3522.88	5456.32	1562.06	2365.79	2429.05	2441.53
	958.979	2253.79	3435.18	2826.01	1068.4	1117.25	1513.33	1238.3	1475.96	2678.15	3520.56	5451.2	1559.59	2363.06	2425.61	2441.3
	958.504	2252.14	3432.99	2825.72	1067.06	1115.59	1513.23	1238.14	1475.9	2677.24	3517.88	5446.76	1558.52	2362.66	2423.16	2438.54
	958.144	2251.16	3431.53	2824.1	1067.05	1114.99	1512.78	1231.49	1475.69	2676.95	3517.73	5446.14	1558.49	2362.36	2422.95	2438.19
	957.852	2250.02	3429.9	2820.58	1066.89	1114.88	1512.09	1231.45	1474.16	2676.36	3514.46	5445.51	1555.88	2361.46	2422.82	2434.71
	956.846	2237.48	3429.23	2819.45	1065.04	1114.24	1511.09	1231.19	1470.43	2675.75	3505.98	5443.21	1552.09	2360.07	2422.76	2433.09
	956.072	2235.31	3427.31	2813.17	1064.74	1113.57	1507.08	1230.91	1466.98	2675.17	3504.86	5442.82	1549.18	2359.36	2422.04	2428.74
	954.193	2235.26	3425.49	2810.32	1064.4	1112.84	1507.03	1230.42	1466.25	2673.53	3499.66	5429.82	1545.37	2359.16	2418.82	2427.89
	954.099	2233.34	3422.58	2809.49	1063.73	1111.68	1506.13	1228.39	1464.58	2672.63	3496.75	5423.27	1544.96	2356.76	2417.91	2426.22
	953.533	2224.27	3419.14	2808.04	1063.39	1110.3	1504.37	1228.1	1458.45	2671.36	3485.14	5417.65	1541.99	2349.55	2416.51	2425.6
	953.111	2221.2	3418.43	2802.08	1062.42	1109.68	1501.8	1227.42	1456.99	2668.65	3479.24	5416.93	1529.54	2343.24	2408.26	2420.38
	952.622	2217.62	3416.3	2797.47	1061.4	1108.24	1500.01	1226.54	1456.06	2668.41	3477.84	5416.36	1528.61	2340.84	2407.95	2411.57
	951.156	2215.31	3404.15	2795.51	1060.2	1108.11	1497.59	1224.48	1453.62	2666.92	3477.34	5405.84	1526.93	2339.76	2404.74	2405.91
	950.713	2213.61	3401.76	2794.02	1059.33	1107.84	1496.66	1223.11	1453.59	2666.88	3473.62	5400.99	1524.21	2339.02	2403.43	2399.71
	949.301	2212.4	3394.9	2788.44	1058.8	1105.21	1495.53	1222.53	1450.81	2663.76	3473.42	5400.76	1521.28	2336.76	2396.67	2399.01
	949.082	2210.76	3393.59	2783.14	1058.21	1103.77	1494.38	1222.47	1450.25	2662.81	3469.25	5398.36	1515.19	2335.11	2395.78	2395.99
	947.867	2210.18	3390.14	2780.3	1057.05	1103.68	1489.97	1222.39	1449.14	2661.7	3467.62	5398.02	1513.12	2330.82	2393.11	2392.84
	947.68	2210.06	3389.92	2775.92	1056.74	1102.65	1488.35	1222.39	1448.73	2658.19	3464.17	5396.91	1509.95	2329.93	2388.22	2390.84
	947.544	2210.04	3389.43	2775.62	1055.72	1102.38	1486.8	1222.04	1446.29	2654.87	3463.98	5394.89	1507.96	2327.66	2387.03	2390.34
	946.872	2207.55	3388.41	2774.78	1055.27	1102.27	1485.18	1220.69	1443.62	2650.56	3461.29	5383.53	1507.07	2325.86	2379.14	2390.22
	944.882	2202.39	3384.5	2773.74	1054.65	1101.8	1482.98	1217.38	1443.4	2649.23	3460.66	5382.5	1505.73	2324.11	2378.84	2387.27
	943.825	2198.89	3382.66	2765.61	1053.15	1101.57	1481.49	1214.91	1443.15	2648.38	3460.2	5381.65	1505.48	2323.59	2374.65	2385.3
	943.682	2196.94	3378.03	2763.05	1052.9	1101.56	1480.84	1214.33	1441.15	2648.17	3456.42	5376.12	1503.61	2322.32	2374.47	2374.68
	942.412	2192.99	3376.54	2760.84	1051.97	1100.78	1480.57	1210.54	1439.84	2641.17	3453.72	5370.14	1503.41	2321.93	2373.86	2374.51
	940.751	2192.46	3373.42	2758.88	1051.93	1099.63	1479.1	1209.19	1439.61	2639	3452.2	5362.04	1503.18	2319.24	2373.08	2369.86
	938.723	2192.32	3372.01	2756.93	1050.22	1099.45	1478.55	1208.64	1439.07	2637.87	3450.55	5360.97	1503.14	2318.69	2371.8	2367.68
	937.94	2191.96	3367.85	2753.75	1049.95	1099.16	1478.55	1207.04	1438.76	2637.54	3449.96	5355.06	1502.44	2317.01	2371.19	2365.19
	937.307	2185.17	3366.41	2753.7	1049.3	1097.83	1478.4	1206.2	1438.2	2636.57	3447.78	5354.27	1498.77	2315.99	2367.52	2363.64
	937.069	2184.2	3364.28	2753.5	1048.84	1097.31	1475.43	1204.62	1438.02	2635.04	3444.78	5349.74	1496.88	2315.67	2365.26	2357.64
	936.654	2183.07	3361.54	2753.32	1048.68	1096.73	1474.29	1203.02	1436.29	2633.97	3444.39	5349.12	1495.78	2315.61	2357.38	2350.22
	936.544	2182.84	3359.64	2752.29	1048.52	1093.9	1473.61	1202.51	1433.72	2633.75	3440.58	5346.37	1495.62	2314.3	2350.82	2348.59
	935.104	2180.64	3359.09	2751.66	1047.82	1093.55	1472.91	1202.2	1432.33	2633.51	3439.48	5344.36	1495.57	2312.12	2341.14	2345.63
	934.427	2180.07	3358.19	2747.78	1047.59	1093.13	1470.57	1201.85	1431.7	2632.48	3437.96	5344.07	1494.48	2311.97	2340.65	2342.66
	934.272	2179.38	3352.92	2747.78	1047.53	1092.9	1470.12	1201.26	1431.5	2632.26	3436.83	5344.05	1492.58	2308.97	2340.47	2337.94
	932.775	2174.65	3348.01	2747.11	1046.11	1092.48	1468.62	1200.9	1431.31	2628.93	3432.66	5343.11	1490.35	2308.11	2328	2337.45
	932.606	2173.02	3343.34	2745.14	1045.47	1092.13	1467.99	1200.46	1431.22	2628.57	3432.58	5341.32	1486.79	2301.32	2322.45	2334.97
	932.091	2171.76	3341.58	2742.11	1045.16	1091.15	1463.67	1200.13	1431.17	2628.3	3428.81	5336.87	1485.07	2300.47	2318.8	2334.95
	931.23	2168.61	3340.22	2741.58	1044.16	1090.42	1461.34	1196.28	1429.3	2624.53	3428.37	5331.42	1484.87	2298.9	2318.53	2333.34
	930.777	2166.49	3338.11	2740.46	1043.62	1090.08	1458.59	1195.28	1428.97	2623.13	3426.01	5328.5	1484.53	2291.01	2315.89	2329.97
	929.976	2166.38	3337.49	2739.01	1041.02	1089.53	1457.79	1194.96	1428.94	2622.27	3425.28	5328.33	1483.65	2286.52	2311.57	2324.7
	926.549	2165.34	3332.19	2736.56	1040.53	1088.38	1456.1	1194.41	1426.5	2621.57	3422.76	5328.07	1482.02	2286.45	2309.22	2324.01
	926.352	2161.53	3329.57	2735.39	1040.51	1088.35	1454.72	1193.83	1426.47	2620.6	3421.83	5327.98	1479.72	2286.2	2308.76	2322.07
	924.987	2159.72	3326.43	2732.95	1040.26	1087.48	1453.85	1191.42	1424.69	2620.54	3416.44	5327.97	1475.38	2286.05	2306.39	2319.71
	924.949	2159.38	3321.38	2731.14	1039.62	1087.14	1453.36	1190.62	1424.64	2616.82	3414.97	5327.1	1475	2286.01	2302.58	2318.01
	923.012	2154.13	3318.14	2727.54	1039.22	1084.87	1453.01	1187.84	1424.09	2615.46	3414.62	5325.01	1473.53	2285.68	2289.62	2316.11
	921.748	2153.76	3317.89	2722.65	1038.68	1084.31	1449.71	1187.21	1422.98	2614.89	3412.78	5322.92	1473.31	2285.43	2288.95	2314.82
	920.11	2151.6	3314.63	2722.2	1038.41	1082.95	1448.9	1186.94	1422.69	2614.76	3412.3	5322.71	1469.31	2283.82	2287.66	2310.66
	919.328	2148.65	3313.96	2720.22	1038.16	1082.64	1447.12	1185.95	1422.04	2614.41	3409.94	5320.59	1466.75	2281.47	2285.76	2308.02
	918.761	2144.65	3312.12	2717.98	1038.09	1081.24	1446.56	1185.48	1421.87	2613.97	3408.39	5311.18	1464.83	2279.01	2280.62	2306.89
	917.696	2144.26	3307.09	2717.91	1037.75	1079.21	1446.5	1184.69	1421.09	2611.15	3408.38	5308.24	1464.4	2278.13	2280.18	2303.62
	914.741	2143.95	3299.68	2715.11	1035.85	1078.58	1443.16	1184.14	1420.6	2610.77	3406.99	5305.56	1464.29	2276.14	2278.77	2299.09
	911.407	2141.96	3295.06	2713.01	1034.24	1077.43	1441.16	1182.8	1420.1	2608.25	3406.44	5304.07	1463.48	2275.95	2277.07	2298.89
	910.171	2141.28	3294.57	2711.24	1034.12	1076.72	1439.57	1182.62	1419.64	2608.15	3406.43	5302.93	1458.91	2273.17	2269.88	2296.14
	910.099	2140.08	3290.93	2710.82	1034.07	1076.5	1438.75	1182.38	1419.01	2607.52	3403.45	5302.21	1456.46	2273.16	2268.7	2294.72
	909.367	2138.47	3279.6	2710.78	1033.08	1074.95	1435.91	1179.2	1415.21	2606.1	3403.2	5289.19	1456.28	2272.68	2266.62	2293.32
	908.92	2137.45	3274.78	2703.86	1032.96	1073.98	1434.85	1173.24	1414.54	2604.74	3402.55	5288.06	1456.06	2270.74	2265.6	2292.84
	908.647	2136.57	3269.72	2703.09	1032.68	1073.96	1431.84	1172.83	1414.21	2602.31	3398.11	5286.56	1455.42	2270.25	2265.14	2290.57
	908.602	2135.54	3267.25	2702.68	1030.48	1073.49	1431.68	1172.49	1413.1	2599.16	3396	5284.89	1454.7	2268.85	2264.78	2290.34
	908.553	2132.16	3265.2	2700.32	1030.2	1073.14	1431.24	1167.49	1409.39	2598.7	3389.42	5283.87	1454.49	2268.72	2260.97	2289.28
	908.178	2127.63	3263.82	2698.04	1030.16	1072.07	1431.03	1166.66	1409.06	2597.41	3388.46	5283.12	1454.12	2268.57	2253.44	2288.59
	908.033	2127.56	3262.13	2691.2	1029.74	1071.41	1429.27	1165.75	1407.28	2596.39	3388.09	5276.95	1453.35	2268.28	2252.61	2288.37
	906.475	2125.07	3261.16	2690.44	1029.16	1070.68	1428.76	1165.49	1406.28	2596.36	3386.86	5274.21	1453.26	2267.03	2240.3	2287.78
	905.645	2124.63	3261.1	2689.99	1028.85	1069.39	1427.87	1164.34	1405.86	2596.22	3384.78	5273.63	1452.85	2265.03	2238.32	2283.84
	905.289	2121.81	3259.11	2684.92	1027.63	1069.32	1426.98	1163.5	1405.59	2595.79	3382.53	5262.77	1449.82	2264.77	2237.24	2280.76
	905.283	2121.47	3256.45	2684.81	1026.13	1069.27	1422.76	1162.48	1405.34	2594.89	3382.39	5260.98	1447.02	2263.41	2236.99	2273.49
	903.299	2120.26	3253.97	2680.65	1025.3	1068.7	1422.14	1156.39	1404.76	2592.37	3381.15	5254.58	1445.62	2263.16	2233.02	2272.61
	898.544	2114.05	3251.95	2677.32	1025.07	1068.65	1421.26	1155.83	1404.07	2591.17	3378.52	5249.97	1444.65	2260.89	2229.95	2272.12
	896.921	2113.52	3250.24	2676.36	1024.19	1068.4	1417.22	1155.41	1403.99	2590.41	3377.53	5242.04	1443.29	2259.17	2223.64	2269.81
	896.705	2109.2	3246.37	2676.29	1024.18	1067.62	1415.61	1154.96	1402.71	2590.13	3376.83	5236.22	1442.58	2258.24	2223.47	2269.1
	895.661	2105.87	3244.41	2674.57	1023.74	1066.82	1415.44	1152.77	1402.44	2588.88	3376.42	5234.06	1440.07	2257.53	2217.06	2267.72
	894.885	2103.9	3244.08	2672.7	1023.43	1066.82	1412.99	1151.07	1401.69	2587.19	3375.67	5233.85	1439.3	2256.69	2212.99	2266.72
	894.199	2102.24	3240.24	2671.37	1023.38	1066.2	1411.28	1149.13	1401.56	2587.11	3373.21	5232.6	1438.58	2256.63	2212.49	2265.88
	892.245	2096.17	3239.48	2670.79	1023.21	1065.95	1409.95	1147.77	1400.38	2584.38	3370.65	5226.56	1437.81	2256.27	2209.84	2265.14
	891.615	2087.75	3239.47	2670.01	1022.63	1065.54	1408.87	1145.65	1398.8	2584.04	3370.53	5223.9	1436.24	2250.32	2208.93	2265.03
	891.543	2085.53	3239.3	2669.73	1022.21	1065.21	1408.36	1145.22	1398.76	2582.38	3368.29	5223.77	1436.1	2249.54	2206.09	2263.39
	890.643	2084.9	3238.86	2669.2	1021.79	1064.23	1406.08	1145.13	1398.62	2580.76	3365.72	5223.59	1435.64	2247.23	2204.84	2263.07
	888.96	2083.82	3238.63	2665.65	1021.51	1063.92	1403.43	1142.81	1396.14	2577.85	3363.82	5222.39	1435.5	2246.98	2204.03	2260.91
	887.569	2081.65	3236.64	2664.04	1021.07	1063.42	1403.41	1142.14	1395.86	2574.82	3362.28	5221.62	1435.28	2246.72	2200.98	2259.73
	886.157	2079.15	3235.89	2663.16	1020.99	1062.93	1403.39	1139.94	1395.19	2574.15	3361.38	5215.03	1435	2243.94	2197.3	2259.41
	883.07	2079.04	3234.95	2661.26	1018.91	1062.76	1402.83	1139.89	1394.97	2573.69	3360.75	5210.68	1433.33	2243.7	2196.5	2258.49
	882.029	2076.87	3234.53	2660.24	1018.74	1061.8	1399.92	1139.72	1393.21	2573.44	3355.78	5209.69	1432.49	2243.2	2196.22	2258.17
	880.878	2075.39	3234.46	2660.16	1018.02	1060.57	1399.72	1138.59	1393.1	2572.76	3352.93	5207.97	1432.36	2240.8	2193.81	2254.75
	880.376	2074.47	3231.04	2655.96	1017.86	1060.15	1399.11	1138.05	1392.64	2571.02	3350.59	5202.36	1431.41	2240.13	2192.78	2251.64
	880.057	2073.71	3228.97	2655.68	1017.32	1059.18	1398.49	1137.72	1392.13	2569.73	3349.93	5200.37	1428.47	2238.36	2192.77	2248.85
	878.725	2072.16	3227.4	2654.93	1017.14	1059.03	1397.94	1137.17	1391.46	2569.37	3348.44	5200.08	1428.15	2234.07	2192	2247.34
	878.465	2071.81	3223.66	2649.13	1016.05	1058.8	1397.54	1137.15	1391.31	2567.67	3344.5	5196.75	1427.97	2233.72	2181.44	2243.16
	878.454	2071.8	3222.33	2644.75	1015.97	1058.33	1397.21	1136.88	1391.27	2565.43	3343.99	5194.68	1426.7	2232.28	2181.14	2242.55
	877.697	2070.35	3221.96	2644.32	1015.33	1058.3	1393.27	1136.63	1390.97	2564.4	3343.36	5191.75	1425.59	2231.8	2180.72	2241.84
	877.495	2067.65	3215.47	2643.61	1015.08	1057.41	1392.47	1133.86	1390.9	2563.75	3343.09	5190.75	1425.13	2231.43	2178.84	2239.43
	876.191	2066.07	3213.04	2642.97	1013.55	1055.69	1390.95	1133.47	1387.77	2562.57	3342.76	5183.11	1422.96	2230.34	2175.9	2237.99
	875.514	2064.84	3211.36	2642.51	1013.52	1054.23	1389.87	1131.8	1387.62	2562.3	3340.89	5178.23	1422.38	2229.18	2174.89	2237.07
	875.445	2064.68	3208.45	2636.1	1013.06	1053.37	1389.36	1130.82	1386.6	2560.88	3340.08	5176.32	1422.06	2228.61	2173.4	2233.55
	873.988	2062.84	3207.29	2635.81	1012.84	1053.15	1388.86	1130.35	1386.46	2560.83	3334.65	5173.86	1420.91	2226.52	2169.74	2233.39
	872.604	2061.74	3206.34	2634.77	1012.66	1052.25	1388.6	1130.27	1386.14	2559.03	3332.82	5169.28	1420.19	2225.67	2169.66	2230.97
	872.081	2061.04	3204.35	2634.41	1011.07	1051.18	1388.26	1126.58	1385.4	2558.75	3332.34	5166.84	1418.28	2225.07	2168.41	2227.93
	871.322	2060.44	3201.66	2634.17	1010.99	1050.73	1384.14	1126.04	1385.07	2558.37	3331.71	5166.24	1418	2212.78	2167.37	2227.76
	870.623	2058.89	3200.38	2629.18	1010.85	1050.62	1384.04	1125.86	1384.83	2553.77	3330.77	5164.63	1417.79	2212.67	2166.93	2227.25
	870.195	2058.29	3196.71	2628.92	1010.35	1050.52	1383.98	1125.77	1384.77	2553.33	3329.81	5162.94	1417.61	2212.26	2166.32	2227.17
	869.85	2055.59	3193.68	2626.14	1010.34	1050.14	1382.03	1123.51	1383.67	2552.6	3329.76	5160.61	1416.25	2212.03	2159.99	2227.05
	869.459	2055.46	3189.58	2623.89	1010.13	1049.24	1381.98	1123.03	1380.77	2552.09	3326.06	5155.19	1415.16	2211.43	2152.47	2224.68
	868.745	2055.16	3186.25	2622.09	1009.72	1047.91	1380.47	1122.43	1380.52	2550.98	3325.41	5151.04	1415.09	2207.58	2150.7	2223.59
	867.375	2055.01	3185.73	2618.54	1009.5	1047.33	1378.47	1120.01	1379.58	2550.5	3324.96	5146.53	1415.02	2205.75	2149.95	2223.17
	867.299	2054.91	3185.28	2617.74	1009.21	1047.32	1378.38	1119.64	1378.89	2549.16	3324.8	5144.07	1414.64	2205.55	2149.55	2221.17
	866.87	2048.62	3184.86	2616.58	1009.2	1045.42	1376.9	1119.04	1377.8	2549.05	3324.1	5141.58	1413.34	2204.79	2148.9	2220.72
	865.902	2047.69	3183.6	2616.4	1009.09	1042.82	1376.74	1116.91	1377.66	2547.59	3323.89	5137.42	1409.64	2201.77	2147.74	2218.88
	865.882	2045.22	3178.84	2613.26	1008.07	1042.52	1375.93	1114.35	1377.24	2544.81	3322.39	5135.03	1406.51	2197.61	2146.57	2218.65
	865.699	2044.04	3174.88	2612.95	1007.44	1042.34	1374.95	1113.32	1376.34	2544.77	3321.41	5132.06	1403.47	2196.22	2142.76	2217.53
	863.198	2043.78	3171.86	2612.84	1004.53	1041.55	1373.16	1113.25	1373.68	2544.36	3319.7	5129.26	1403.29	2196.05	2137.71	2214.34
	861.628	2040.78	3170.7	2611.07	1004.18	1041.07	1369.46	1112.51	1372.79	2541.58	3316.41	5126.75	1400.05	2192.8	2137.45	2214.18
	861.075	2038.23	3167.8	2603.16	1003.5	1041.01	1368.68	1111.12	1370.67	2541.33	3316.32	5124.47	1399.05	2192.57	2137.32	2212.75
	860.033	2036.67	3164.76	2602.98	1003.41	1039.84	1368.6	1110.73	1369.02	2539.45	3315.89	5124.04	1398.04	2191.66	2137.09	2212.03
	859.929	2036.27	3162.57	2598.73	1000.68	1039.53	1367.59	1109.74	1368.72	2539.35	3315.88	5121.2	1396.92	2190.97	2136.16	2209.53
	858.686	2036.14	3160.13	2598.27	1000.3	1039.49	1366.42	1108.82	1368.23	2539.19	3311.81	5120.58	1396.2	2190.84	2133.45	2208.93
	858.16	2034.62	3157.75	2597.62	999.998	1037.52	1364.34	1105.76	1367.83	2539.02	3309.96	5119.79	1394.81	2190.36	2133.34	2206.55
	857.703	2034.24	3156.3	2592.35	999.451	1036.38	1362.9	1105.51	1367.55	2538.38	3308.29	5119.23	1394.02	2186.23	2128.01	2203.67
	857.431	2033.34	3155.64	2589.59	999.148	1035.02	1362.88	1104.56	1367.32	2536.76	3305.3	5117.72	1393.13	2186.12	2127.09	2203.28
	856.362	2033.15	3155.28	2588.45	998.605	1034.63	1362.49	1103.61	1367.25	2536.02	3305.29	5114.98	1393.1	2186.12	2126.95	2202.97
	855.706	2031.13	3154.37	2587.75	998.316	1034.39	1362.32	1100.72	1367.21	2533.84	3304.59	5110.16	1392.36	2179.41	2125.25	2202.68
	854.946	2030.94	3152.96	2587.41	998.297	1034.27	1361.5	1098.75	1366.3	2531.65	3302.89	5108.51	1392.05	2179.11	2122.7	2202.47
	854.682	2024.5	3152.16	2587.4	998.091	1033.87	1361.38	1095.62	1365.24	2526.69	3302.86	5106.44	1391.79	2172.76	2120.22	2198.68
	854.441	2020.49	3151.36	2585.99	998.079	1033.6	1360.62	1095.34	1364.93	2526.62	3299.97	5106.13	1390.56	2171.84	2119.41	2196.36
	854.134	2018.84	3148.41	2585.43	997.857	1033.3	1360.35	1095.13	1364.43	2526.45	3299.56	5104.74	1389.86	2170.93	2114.49	2193.4
	853.691	2018.49	3147.04	2583.63	997.432	1033.11	1359.48	1093.73	1363.4	2524.86	3299.56	5103.7	1389.63	2166.6	2113.14	2191.36
	853.665	2016.98	3145.71	2583.42	996.994	1033	1359.21	1091.55	1363.22	2523.91	3299.21	5103.18	1388.66	2165.24	2110.47	2189.36
	851.518	2016.95	3145.1	2580.74	996.974	1031.65	1359.14	1091.04	1363.19	2523.62	3297.4	5102.75	1387.72	2164.62	2109.49	2187.99
	849.826	2013.91	3141.61	2577.86	996.707	1031.36	1358.32	1087.95	1361.96	2519.92	3296.84	5102.03	1387.43	2164.06	2109.25	2187.45
	848.727	2011.89	3139.67	2577.25	995.868	1031.28	1358.27	1085.76	1360.48	2519.57	3293.72	5098.59	1387.26	2163.93	2107.62	2186.79
	848.028	2011.12	3138.99	2572.72	995.834	1031.11	1357.79	1083.8	1359.74	2519.14	3292.89	5095.94	1386.71	2162.72	2104.57	2185.49
	846.763	2010.75	3138.96	2571.21	995.596	1030.85	1357.33	1083.71	1359.24	2519.05	3292.63	5093.46	1386.2	2159.95	2104.16	2185.2
	845.972	2009.68	3137.49	2570.32	995.378	1029.07	1357.3	1083.01	1358.67	2518.91	3291.19	5091.14	1385.8	2154.84	2101.12	2183.49
	845.216	2005.99	3134.9	2569.64	995.3	1028.35	1355.07	1081.82	1357.96	2518.1	3290.81	5090	1385.8	2151.36	2100.86	2182.74
	842.476	2005.56	3134.64	2565.9	994.852	1028.26	1353.7	1079.45	1357.51	2517.67	3290.81	5087.09	1384.63	2150.7	2099.34	2182.32
	841.862	2004.72	3130.61	2563.37	994.593	1026.93	1351.84	1079	1357.42	2517.62	3289.9	5086.83	1384.57	2149.8	2098.68	2178.91
	841.69	2002.51	3128.72	2562.27	993.898	1026.93	1348.89	1078.79	1355.93	2516.04	3288.96	5084.97	1384.26	2149.08	2096	2178.13
	840.966	2002.43	3124.19	2561.74	993.853	1026.89	1348.49	1078.67	1355.88	2515.28	3284.9	5084.1	1384.19	2148.89	2094.7	2175.34
	840.588	2002.04	3122.54	2559.68	992.699	1026.79	1347.81	1077.9	1355.13	2513.72	3283.35	5082.45	1383.65	2145.39	2093.54	2171.57
	838.714	2001.83	3120.6	2558.65	992.045	1026.21	1347.77	1077.88	1355.07	2513.04	3283.17	5079.24	1383.02	2145.03	2089.05	2171.09
	838.626	2001.55	3114.21	2555.5	991.574	1025.67	1346.85	1077.82	1355.01	2512.2	3283.16	5076.52	1381.69	2144.09	2088.83	2168.53
	836.142	2000.98	3113.65	2555.46	990.825	1025.57	1341.77	1077.14	1354.35	2511.53	3282.77	5075.05	1381.58	2143.59	2088.07	2167.45
	834.74	1998.47	3110.26	2554.23	989.956	1024.33	1341.25	1074.5	1354.31	2510.87	3282.59	5072.71	1380.42	2141.68	2088.01	2167.01
	834.511	1997.98	3108.33	2554.02	988.9	1024.11	1340.6	1074.23	1353.55	2510.67	3281	5072.48	1380.41	2140.97	2084.24	2166.89
	833.769	1996.27	3108.16	2550.53	988.066	1023.69	1340.08	1071.5	1353.14	2507.29	3280.79	5071.15	1379.26	2140.84	2080.84	2164.52
	833.73	1994.8	3107.99	2545.59	987.613	1023.67	1333.5	1069.73	1353.07	2506.45	3279.96	5068.85	1379.16	2137.47	2080.3	2163.91
	833.478	1994.52	3106.25	2542.3	985.589	1023.54	1332.91	1069.55	1351.89	2506.43	3279.65	5067.48	1379.11	2136.72	2079.49	2159.89
	833.017	1993.41	3098.71	2542.25	985.49	1023.37	1332.75	1068.31	1350.97	2505.73	3276.82	5066.4	1378.83	2136.59	2078.99	2157.97
	831.268	1991.63	3096.62	2541.71	985.063	1023.13	1331.04	1067.8	1350.73	2504.29	3272.97	5064.65	1378.38	2135.85	2078.47	2155.18
	831.219	1991.44	3095.56	2540.71	984.608	1022.54	1330.03	1067.68	1350.1	2503.88	3272.91	5060.84	1378.3	2134.03	2078.12	2151.49
	829.299	1990.2	3093.5	2537.44	983.699	1022.1	1329.79	1063.87	1350.06	2501.94	3272.07	5057.84	1377.47	2132.61	2078.04	2150.72
	829.294	1989.78	3092.76	2536.88	983.323	1021.96	1329.25	1063.64	1348.76	2501.43	3271.81	5055.28	1377.24	2131.74	2077.45	2150.57
	829.165	1987.75	3092.41	2535.12	982.387	1021.16	1328.79	1063.45	1347.97	2499.65	3269.56	5054.94	1376.82	2131.15	2070.55	2150.07
	828.798	1986.36	3091.83	2533.72	982.036	1020.37	1328.22	1063.22	1347.93	2499.43	3269.3	5054.39	1374.92	2131.09	2068.32	2150.06
	828.631	1986.33	3089.93	2528.9	981.985	1018.34	1328.01	1060.08	1346.95	2499.23	3268.69	5051.17	1374.39	2130.77	2066.84	2148.99
	827.308	1985.8	3088.99	2527.3	981.862	1016.82	1327.81	1057.08	1346.15	2498.57	3268.27	5049.67	1373.95	2130.56	2066.05	2146.68
	825.603	1984.62	3086.67	2526.09	980.987	1016.15	1327.28	1055.67	1345.7	2497.81	3266.95	5048.8	1373.94	2128.93	2065.7	2144.28
	825.11	1982.44	3084.32	2524.06	980.919	1015.8	1327.27	1053.57	1344.86	2497.26	3265.44	5045.6	1373.61	2128.17	2065.55	2144.22
	824.728	1979.23	3083.26	2523.3	980.73	1015.19	1324.5	1053.17	1344.61	2496.27	3264.09	5042.87	1372.87	2127.88	2064.11	2140.27
	824.569	1979.12	3072.89	2520.98	980.49	1015.11	1324.47	1052.98	1344.38	2494.07	3259.38	5037.42	1370.22	2125.95	2064.03	2140.22
	824.008	1978.47	3072.25	2520.82	979.951	1014.26	1324.32	1052.67	1344.15	2493.72	3258.93	5037.3	1368.45	2124.91	2061.66	2137.41
	823.874	1978.3	3070.41	2518.91	977.374	1014.02	1324.18	1052.04	1343.78	2490.49	3258.77	5034.43	1367.95	2124.36	2061.62	2137.24
	823.638	1974.42	3068.7	2517.38	977.163	1013.68	1322.93	1050.48	1343.59	2490.25	3256.33	5031.38	1367.9	2120.92	2060.86	2136.78
	822.595	1973.53	3068.64	2514.61	976.587	1013.31	1322.78	1049.72	1342.95	2489.38	3255.43	5029.29	1367.64	2119.41	2060.66	2135.97
	822.56	1972.43	3067.51	2512.07	976.257	1013	1321.88	1048.85	1341.72	2486.75	3255.14	5029.09	1366.62	2118.7	2059.24	2133.82
	821.162	1969.41	3067.5	2511.48	976.045	1012.61	1321.45	1048.71	1341.66	2485.24	3254.17	5028.46	1366.24	2118.64	2059.23	2133.45
	821.116	1969.34	3065.03	2510.42	975.698	1012.15	1321.39	1045.84	1341.44	2482.06	3253.34	5024.21	1365.93	2118.57	2056.32	2133.32
	818.514	1969.29	3063.51	2510.28	975.555	1010.53	1320.73	1045.27	1341.36	2481.74	3252.92	5017.29	1364.46	2114.7	2054.92	2133.29
	818.246	1966.65	3062.91	2509.65	975.403	1010.16	1320.65	1042.59	1340.81	2481.08	3252.8	5014.96	1364.12	2113.23	2054.28	2130.61
	814.487	1966.37	3062.5	2509.58	974.824	1009.93	1319.65	1042.52	1339.95	2479.68	3249.96	5012.72	1363.71	2112.82	2053.69	2128.84
	814.182	1966.27	3062.39	2509.26	973.663	1008.69	1319.11	1042.45	1339.84	2479.43	3249.6	5010.77	1363.26	2112.26	2051.36	2127.82
	811.91	1963.96	3058.75	2504.51	973.579	1008.41	1316.76	1041.94	1339.42	2479.39	3248.22	5008.25	1363.22	2112.07	2050.17	2127.8
	810.102	1961.61	3057.1	2503.83	973.132	1008.26	1314.56	1041.35	1338.76	2477.13	3247.7	5007.25	1363.18	2111.51	2046.82	2127.32
	808.281	1960.66	3056.01	2503.82	972.949	1008.15	1312.52	1040.17	1338.7	2475.54	3245.35	5005.69	1361.88	2111.39	2043.26	2126.26
	808.022	1959.04	3053.71	2501.98	971.27	1007.76	1312.48	1039.86	1338.16	2475.45	3245.29	5002.86	1361.82	2110.4	2043.02	2125.69
	807.106	1957.88	3053.38	2501.83	971.056	1007.53	1308.53	1039.27	1337.04	2475.31	3244.73	5002.81	1361.01	2108.86	2042.49	2125.05
	806.857	1955.07	3051.28	2499.85	970.917	1006.89	1308.27	1038.58	1336.73	2474.6	3244.13	5000.57	1358.79	2106.53	2040.24	2122.78
	806.291	1954.35	3049.77	2499.8	970.185	1006.45	1306.38	1036.38	1336.16	2471.06	3244.11	4998.58	1358.34	2105.93	2034.32	2122.64
	805.729	1953.28	3049.09	2499.67	969.436	1006.1	1306.07	1035.66	1332.93	2469.35	3242.1	4998.39	1357.61	2104.47	2033.02	2120.99
	805.474	1951.27	3048.87	2496.63	969.299	1005.97	1305.23	1035.17	1331.65	2469.13	3239.9	4996.79	1357.03	2103.68	2032.36	2115.83
	805.014	1950.89	3048.7	2496.55	968.738	1005.46	1304.37	1034.32	1331.29	2467.53	3239.38	4994.5	1356.97	2102.32	2032.35	2115.75
	804.588	1948.27	3047.96	2495.76	967.135	1005.33	1304.36	1031.28	1331.02	2467.19	3238.49	4993.86	1354.66	2098.83	2032.03	2115.41
	804.037	1947.89	3046.74	2495.35	966.809	1005.06	1303.54	1031.09	1330.76	2466.64	3233.89	4992.32	1354.52	2098.82	2031.18	2115.12
	803.239	1944.05	3046.1	2493.72	965.981	1003.86	1303.42	1030.44	1329.53	2465.51	3233.65	4986.92	1354.43	2098.12	2031.08	2111.83
	802.888	1942.43	3045.18	2492.08	965.35	1003.65	1301.06	1028.17	1328.94	2465.04	3229.32	4985.33	1353.12	2097.24	2030.73	2110.09
	801.277	1941.04	3044.09	2490.64	965.237	1002.87	1299.87	1025.8	1328.75	2462.45	3228.15	4984.5	1351.79	2091.45	2030.49	2106.59
	800.61	1939.86	3043.59	2487.11	964.899	1002.41	1299.45	1024.2	1328.49	2462.13	3228.07	4983.2	1351.26	2091.45	2029.63	2104.17
	799.929	1938.75	3041.97	2484.3	963.663	999.197	1299.38	1023.86	1327.98	2461.05	3226.73	4982.47	1350.18	2089.22	2027.17	2102.22
	799.908	1936.92	3041.59	2482.39	963.415	998.731	1296.7	1023.75	1327.92	2460.79	3225.45	4980.17	1350.17	2089.22	2026.88	2101.82
	799.842	1936.69	3038.26	2477.89	963.034	998.387	1296.61	1023.02	1326.99	2460.77	3225.45	4978.59	1349.74	2089.16	2026.62	2100.85
	799.579	1936.66	3037.97	2476.7	962.903	998.27	1296.6	1022.96	1326.78	2456.55	3225.03	4977.82	1349.04	2088.84	2023.49	2100.03
	799.316	1936.58	3037.62	2476.37	962.771	998.259	1295.3	1022.23	1326.65	2456.44	3223.74	4977.2	1348.36	2088.01	2021.04	2099.78
	797.906	1935.73	3034.71	2474.77	962.146	997.739	1294.09	1019.73	1326.35	2455.7	3223.52	4977.11	1348.09	2085.66	2018.49	2096.84
	796.737	1933.73	3034.53	2474.69	962.011	997.265	1293.69	1019.44	1325.82	2455.31	3223.33	4977.03	1347.91	2083.13	2015.61	2096.49
	794.099	1933.68	3033.12	2473.47	961.792	996.424	1290.92	1018.96	1324.76	2453.65	3220.89	4974.54	1347.65	2082.35	2014.13	2094.39
	793.801	1933.19	3032.83	2473.07	961.596	996.193	1290.27	1017.8	1324.63	2453	3220.89	4968.77	1347.52	2081.74	2010.71	2092.32
	793.463	1931.34	3030.84	2470.97	961.419	995.71	1287.93	1017.34	1324.55	2452.62	3219.57	4967.61	1346.42	2081.18	2010.14	2091.95
	792.725	1930.86	3030.61	2469.99	960.736	995.679	1286.68	1016.85	1323.57	2452.22	3219.46	4966.75	1346.09	2080.99	2009.18	2089.28
	791.007	1930.04	3030.04	2469.53	959.957	995.511	1286.39	1016.42	1322.98	2450.71	3219.23	4966.64	1345.42	2080	2002	2086.85
	789.267	1929.42	3028.29	2469.42	959.703	995.174	1285.89	1015.52	1320.97	2448.74	3218.39	4964.5	1344.35	2079.95	1999.85	2086.75
	789.01	1928.93	3027.45	2468.08	959.086	995.155	1285.77	1014.88	1320.62	2448.43	3217.6	4960.75	1343.68	2077.2	1998.36	2079
	788.972	1928.38	3027.09	2465.52	958.917	995.069	1284.55	1013.05	1319.7	2448.36	3216.27	4957.92	1343.13	2077.05	1998.31	2078.89
	788.503	1927.46	3022.48	2462.7	958.667	994.235	1281.78	1012.68	1319.68	2447.97	3213.63	4956.55	1341.74	2076.53	1995.48	2078.16
	788.239	1924.96	3019.63	2461.43	958.084	993.813	1280.36	1012.38	1319.53	2446.89	3213.54	4956.19	1341.52	2074.7	1994.81	2075.61
	787.256	1924.1	3015.48	2460.41	957.013	993.608	1278.19	1011.22	1319.01	2445.62	3213.02	4955.08	1341.37	2074.24	1993.83	2071.64
	787.238	1923.75	3012.9	2458.87	956.991	993.325	1278.13	1011.15	1318.8	2444.89	3212.98	4955	1341.18	2073.7	1993.41	2070.47
	787.046	1923.55	3012.43	2456.83	955.169	993.06	1277.27	1011.1	1317.66	2444.56	3211.1	4954.93	1340.88	2073.34	1992.12	2068.57
	785.835	1923.4	3010.16	2454.14	954.789	993.013	1274.92	1010.98	1317.25	2443.92	3210.7	4954.27	1340.49	2071.84	1986.42	2067.97
	785.548	1923.04	3008.28	2453.06	954.782	991.788	1274.65	1010.38	1317.12	2443.32	3204.91	4952.58	1339.67	2071.83	1985.94	2067.95
	783.827	1922.66	3008.16	2449.16	954.556	991.759	1274.63	1010.16	1316.61	2441.67	3202.28	4948.32	1338.13	2071.05	1985.92	2066.86
	783.194	1921.73	3006.38	2447.91	953.255	991.697	1273.99	1009.55	1315.87	2440.89	3202.26	4945.64	1337.4	2069.39	1983.24	2066.18
	783.146	1919.86	3004.3	2447.08	952.844	991.521	1273.29	1008.94	1314.77	2440.22	3201.89	4944.67	1337.1	2068.89	1982.61	2062
	783.082	1918.78	3003.59	2446.5	952.72	990.77	1272.5	1008.78	1314.57	2439.97	3199.86	4942.9	1336.04	2068.11	1982.6	2061.26
	782.416	1917.37	3000.89	2442.59	951.331	989.891	1271.77	1008.67	1314.16	2439.11	3199.73	4935.85	1335	2067.01	1982.12	2060.43
	781.815	1916	3000.76	2441.79	950.19	989.208	1269.77	1008.63	1314.12	2438.56	3192.4	4932.97	1334.72	2065.59	1981.44	2060.05
	781.388	1915.73	2997.74	2441.25	949.661	988.012	1269.25	1008.41	1312.94	2437.98	3191.85	4932.69	1334.7	2064.03	1979.39	2058.99
	781.324	1915.63	2994.2	2440.55	949.102	987.831	1269.04	1008.27	1312.71	2437.14	3191.19	4931.9	1334.41	2062.23	1978.07	2054.94
	780.204	1915.34	2993.57	2435.75	948.649	987.316	1268.88	1008.14	1312.55	2434.86	3190.59	4929.24	1333.73	2062.09	1977.85	2054.19
	778.727	1915.19	2991.52	2433.65	948.515	987.227	1268.86	1008.06	1312.45	2434.09	3189.39	4928.24	1333.49	2061.28	1977.1	2054.09
	778.589	1912.37	2991.16	2433.55	948.303	987.108	1266.56	1007.11	1312.41	2433.15	3187.95	4927.68	1333.38	2060.72	1976.15	2053.25
	778.383	1910.3	2990.28	2432.96	948.2	986.527	1265.62	1006.36	1311.57	2430.67	3187.8	4924.1	1333.3	2060.57	1974.71	2052.59
	778.078	1909.63	2990.21	2429.74	947.532	986.304	1264.4	1005.23	1310.94	2430.51	3187.29	4917.93	1332.79	2059.49	1973.93	2051.91
	776.439	1906.22	2989.08	2428.95	947.135	986.208	1262.07	1004.35	1310.28	2430.47	3186.57	4913.88	1331.14	2059.09	1973.14	2051.01
	775.736	1904.72	2988.95	2428.26	945.829	986.14	1261.23	1003.84	1310	2430.42	3185.26	4912.13	1331.09	2058.78	1971.61	2049.24
	774.892	1904.57	2987.94	2428.24	945.766	986.022	1260.97	1003.74	1309.91	2430.39	3185.05	4910.84	1330	2058.72	1970.17	2049.14
	774.711	1904.3	2986.48	2425.84	945.642	985.946	1260.9	1003.41	1309.62	2429.8	3183.91	4901.23	1328.8	2058.65	1969.96	2048.29
	774.101	1903.8	2985.3	2423.66	944.853	985.044	1260	1002.96	1309.49	2429.76	3182.14	4898.86	1328.47	2057.91	1969.63	2047.19
	772.814	1903.65	2984.96	2422.52	944.695	984.687	1259.67	1002.08	1309.3	2429.55	3181.59	4898.74	1327.72	2057.56	1969.35	2045.81
	772.359	1903.34	2982.82	2422.16	944.266	983.245	1259.2	1002	1307.78	2429.22	3180.93	4897.45	1326.79	2056.99	1968.97	2045.4
	771.761	1901.24	2980.08	2421.97	944.237	982.601	1259.17	1001.6	1307.08	2428.57	3180.88	4895.3	1326.05	2056.98	1968.46	2044.66
	770.745	1900.73	2979.57	2421.64	944.01	982.184	1258.53	1001.51	1306.96	2428.36	3179.72	4894.15	1326	2056.2	1967.54	2044.16
	770.453	1899.83	2978.94	2420.98	940.922	980.813	1257.81	1000.16	1306.84	2427.35	3177.87	4892.56	1325.81	2054.79	1967.06	2043.63
	770.45	1899.3	2977.83	2419.99	940.721	979.963	1257.64	1000.01	1306.67	2426.87	3177.53	4892.49	1325.71	2054.53	1964.27	2042.54
	769.996	1897.62	2976.25	2418.43	940.61	979.789	1256.68	996.719	1306.28	2426.32	3176.14	4891.75	1325.59	2053.97	1961.8	2042.37
	769.869	1895.71	2973.74	2418.23	940.473	979.539	1256.32	996.49	1306.23	2425.92	3175.09	4889.53	1325.15	2053.47	1961.79	2039.09
	769.797	1893.68	2973.64	2418.1	940.207	978.494	1256.29	996.466	1306.1	2425.39	3172.81	4887.4	1324.78	2051.86	1961.59	2038.98
	768.576	1892.49	2968.62	2416.65	939.203	977.882	1255.92	996.041	1305.61	2425.02	3171.93	4886.62	1324.62	2051.56	1959.4	2037.05
	767.226	1892.23	2968.41	2415.77	938.655	977.72	1254.25	995.67	1305.49	2424.95	3171.73	4884.42	1324.2	2051.25	1957.8	2036.62
	767.127	1891.56	2967.85	2413.26	938.593	977.351	1253.85	995.62	1302.99	2423.59	3170.27	4882.59	1323.53	2049.26	1956.61	2036.56
	765.899	1888.3	2966.24	2411.97	938.487	976.845	1252.15	995.031	1300.81	2423.41	3170.2	4881.72	1322.34	2047.63	1956.12	2035.14
	765.767	1887.29	2965.96	2410.64	937.821	976.295	1252.14	995.023	1300.33	2422.05	3167.44	4878.29	1322.13	2047.06	1954.43	2034.8
	765.612	1886.3	2965.21	2409.23	937.684	975.932	1251.83	994.482	1300.1	2421.68	3166.23	4877.08	1322.05	2045.92	1952.82	2033.88
	762.802	1885.6	2963.66	2408.58	937.393	975.462	1251.73	992.634	1299.34	2421.54	3166.04	4876.94	1321.81	2045.79	1952.44	2033.03
	762.494	1885.37	2961.91	2407.95	937.238	975.394	1250.27	992.035	1299.12	2421.1	3165.64	4876.84	1321.52	2044.36	1951.44	2025.42
	761.263	1880.69	2961.22	2407.61	936.407	975.188	1250.16	991.238	1298.84	2419.23	3164.81	4876.38	1321.51	2044.28	1949.28	2022.05
	759.675	1880.47	2960.91	2407.18	936.387	975.088	1249.76	1237.25	1298.4	2415.06	3164.06	4875.77	1320.31	2044.24	1949.07	2021.72
	759.521	1880.32	2960.01	2405.03	935.689	975.027	1249.19	989.241	1298.33	2414.29	3162.47	4872.77	1319.94	2042.88	1948.46	2021.6
	759.377	1880.19	2959.89	2404.75	935.376	973.082	1248.57	988.45	1297.86	2413.72	3161.3	4870.95	1319.6	2041.66	1947.97	2021.37
	759.141	1879.5	2958.43	2399.3	935.023	972.996	1247.39	988.139	1297.71	2412.56	3160.06	4870	1319.36	2041.23	1947.72	2020.57
	759.083	1878.82	2958.39	2398.63	934.629	972.561	1246.46	988.07	1296.54	2412.09	3158.75	4869.1	1319.29	2040.88	1947.62	2019.62
	757.583	1878.39	2956.8	2398.26	934.308	972.373	1243.7	988.024	1296.39	2411.51	3158.44	4867.04	1318.43	2039.25	1947.01	2019.42
	757.572	1878.2	2956.31	2396.67	934.008	971.697	1243.23	987.972	1296.07	2411.46	3158.16	4863.49	1318.25	2039.11	1946.01	2018.68
	757.536	1876.78	2955.93	2394.8	933.872	971.623	1243	987.875	1295.73	2410.46	3156.68	4858.85	1317.87	2036.29	1945.78	2018.65
	757.22	1876.36	2955.42	2394.41	933.623	971.456	1242.95	987.85	1295.56	2410.13	3156.07	4858.44	1317.44	2035.87	1944.61	2015.7
	757.061	1875.8	2954.39	2393.75	932.819	971.062	1242.95	986.166	1295.47	2407.71	3155.69	4857.68	1316.53	2035.58	1942.67	2015.64
	756.9	1875.76	2953.33	2393.58	932.691	970.924	1242.84	985.333	1295.45	2407.51	3155.5	4856.61	1316.16	2035.29	1942.09	2015.24
	756.68	1875.64	2951.42	2393.52	932.641	970.85	1242.75	984.268	1294.72	2407.29	3154.17	4856.58	1314.25	2034.47	1941.07	2014.66
	755.007	1875.51	2948.41	2392.59	932.588	970.812	1242.4	983.053	1294.51	2406.55	3153.71	4855.91	1313.63	2033.54	1940.62	2014.08
	754.508	1874.98	2945.32	2392.53	932.112	970.789	1241.97	981.304	1293.77	2406.22	3153.25	4855.77	1313.32	2033.18	1940	2011.42
	754.504	1874.53	2943.24	2391.45	931.361	970.67	1240.93	979.476	1293.45	2405.94	3152.88	4855	1312.88	2032.88	1939.06	2010.17
	753.858	1874.26	2942.74	2391.41	930.631	970.289	1239.33	978.894	1293.09	2404.26	3152.73	4854.01	1312.53	2031.28	1938.87	2010.12
	753.542	1873.03	2939.99	2391.02	930.417	970.149	1238.56	977.94	1293.01	2404.16	3152.21	4853.87	1312.03	2030.39	1938.56	2009.46
	751.468	1872.4	2938.65	2389.59	930.279	970.024	1236.93	975.484	1292.78	2403.92	3151.84	4848.97	1311.32	2029.19	1938.12	2008.9
	751.355	1870.85	2938.23	2387.32	930.227	969.902	1236.59	973.59	1292.65	2403.82	3151.72	4848.8	1311.07	2027.89	1937.88	2007.03
	751.219	1869.54	2937.61	2387.16	930.153	969.823	1236.01	973.07	1292.1	2402.83	3151.18	4847.93	1311.06	2027.5	1936.98	2003.82
	750.637	1869.46	2936.85	2386.37	929.516	968.801	1235.87	971.891	1291.16	2402.5	3150.17	4842.91	1310.57	2027.39	1935.83	2003.09
	750.008	1868.16	2935.16	2384.55	929.314	968.479	1235.83	971.052	1290.66	2401.05	3150.11	4840.76	1310.38	2026.19	1934.83	2002.73
	749.816	1867.49	2935.05	2383.09	929.161	967.939	1234.8	970.412	1290.38	2400.73	3149.2	4840.64	1309.55	2023.08	1933.21	1998.24
	749.15	1867.42	2933.92	2381.86	928.934	966.458	1232.72	968.482	1290.25	2400.51	3147.2	4839.58	1309.51	2020.3	1930.81	1996.09
	749.131	1866.43	2933.69	2380.26	928.859	966.161	1232.33	967.801	1290.22	2398.95	3146.12	4836.83	1309.16	2020.21	1930.72	1995.73
	748.287	1864.5	2932.35	2379.77	928.053	966.079	1231.88	967.073	1289.93	2396.58	3144.87	4836.6	1309.04	2018.73	1925.28	1995.35
	748.022	1863.77	2932.14	2379.63	927.573	965.88	1231.32	966.511	1288.15	2395.43	3144.87	4835.04	1308.85	2018.57	1924.47	1994.94
	747.792	1862.76	2930.84	2377.84	927.502	965.268	1231.26	963.209	1287.77	2394.73	3144.28	4834.54	1308.65	2014.89	1923.54	1994.92
	747.486	1859.11	2928.97	2377.79	927.428	965.104	1231.04	962.441	1287.31	2394.5	3142.86	4833.14	1308.54	2012.78	1922.62	1994.88
	747.131	1858.83	2928.93	2377.21	927.27	964.661	1231.01	961.297	1287.05	2393.97	3142.64	4832.06	1308.49	2011.62	1921.88	1994.63
	746.114	1858.81	2928.72	2377	926.328	964.574	1230.74	960.616	1286.55	2393.02	3141.28	4831.5	1308.48	2011.49	1920.85	1993.7
	745.525	1857.05	2928.18	2375.55	925.996	964.397	1230.1	960.613	1285.94	2392.6	3141.26	4825.56	1307.3	2011.31	1918.88	1993.21
	745.431	1857.02	2925.22	2374.54	925.935	1110.67	1230.07	960.13	1284.51	2391.7	3140.82	4824.42	1306.86	2010.2	1918.79	1991.97
	744.923	1856.98	2924.36	2374.16	925.749	964.024	1229.81	959.735	1284.06	2391.43	3140	4824.33	1306.86	2010.05	1918.37	1988.36
	743.425	1855.68	2921.79	2373.66	925.488	963.722	1226.82	958.536	1283.87	2391.14	3137.42	4824.33	1306.45	2009.88	1917.34	1988.29
	743.405	1855.21	2919.71	2372.65	925.153	963.661	1226.57	957.909	1283.74	2389.02	3137.31	4823.14	1306.37	2009.85	1916.86	1988.19
	742.406	1854.48	2919.64	2371.99	924.498	963.496	1226.15	956.78	1283.19	2388.61	3136.65	4822.65	1306.05	2008.16	1914.96	1987.45
	741.035	1853.2	2919.61	2371.1	924.103	962.283	1226.12	956.497	1283.13	2387.55	3136.05	4819.75	1305.72	2004.01	1914.67	1986.34
	740.993	1853.05	2919.54	2370.34	924.077	962.25	1224.59	956.213	1281.61	2387.53	3135.23	4819.36	1305.23	2002.79	1913.76	1985.38
	740.848	1852.45	2919.43	2368.71	923.176	961.789	1223.95	956.156	1281.24	2386.52	3132.51	4816.96	1304.66	1999.04	1910.49	1985.37
	740.842	1852.34	2919.18	2368.14	922.805	961.56	1221.92	953.916	1280.42	2386.37	3132.43	4816.32	1304.52	1998.98	1910.02	1984.7
	740.786	1851.54	2918.84	2367.79	922.736	961.456	1221.25	953.231	1280.35	2386.05	3131.68	4814.97	1304.33	1998.2	1909.66	1984.31
	740.387	1850.71	2916.24	2366.67	922.406	961.095	1220.69	951.581	1280.2	2385.32	3131.15	4813.74	1303.71	1998.1	1908.79	1980.01
	739.685	1850.66	2915.49	2366.66	922.287	961.038	1219.22	950.895	1279.94	2384.32	3130.31	4813.43	1302.57	1997.78	1906.99	1978.79
	738.629	1848.55	2915.05	2364.93	922.215	960.721	1214.56	950.361	1279.79	2384.2	3129.14	4812.23	1302.45	1997.46	1906.91	1978.12
	735.396	1847.63	2914.98	2362.25	922.061	960.21	1213.79	950.073	1279.51	2382.96	3128.75	4810	1302.36	1995.91	1905.47	1978
	734.02	1847.21	2914.76	2361.8	921.961	960.013	1212.74	947.012	1278.51	2382.31	3128.63	4807.33	1302.07	1995.81	1905.4	1977.52
	733.842	1845.88	2908.31	2360.68	921.758	959.986	1212.63	947.009	1278.36	2382.25	3127.91	4807.28	1301.61	1994.69	1905.22	1976.72
	733.385	1845.86	2906.69	2359.36	921.64	958.972	1211.79	944.93	1278.12	2382.02	3127.57	4806.69	1301.36	1992.01	1903.97	1976.11
	732.239	1844.82	2906.43	2357.07	921.371	958.929	1211.07	944.512	1277.82	2380.91	3126.39	4804.53	1300.32	1990.74	1903.8	1975.97
	732.226	1843.72	2906.41	2356.42	920.195	958.736	1210.52	943.642	1277.67	2380.76	3125.18	4803.67	1300.24	1989.28	1902.88	1975.89
	731.454	1842.72	2906.4	2356.4	920.136	958.649	1210.06	943.42	1277.28	2380.34	3124.57	4802.15	1299.83	1988.94	1902.68	1975.32
	730.849	1842.49	2906.1	2354.02	920.131	958.579	1209.91	943.242	1277.27	2380	3122.27	4801.38	1298.93	1988.56	1901.79	1974.95
	730.191	1841.41	2905.16	2353.09	919.163	958.069	1208.39	942.153	1277.05	2379.36	3121.01	4799.68	1298.85	1988.41	1901.25	1974.51
	729.19	1839.8	2904.45	2350.58	919.045	957.089	1206.99	940.723	1276.76	2378.9	3120.66	4798.4	1298.65	1984.74	1901.22	1973.96
	728.689	1839.11	2902.73	2346.8	918.852	957.038	1206.33	940.067	1275.57	2378.41	3120.22	4796.59	1298.02	1984.62	1899.04	1972.68
	727.946	1838.33	2900.93	2346.22	918.657	956.881	1205.87	939.913	1275.36	2377.92	3119.23	4795.26	1297.55	1983.99	1895.69	1971.72
	727.729	1837.71	2900.8	2345.35	918.576	956.487	1205.6	939.809	1275.1	2377.44	3118.1	4791.97	1295.83	1983.27	1895.58	1971.13
	726.988	1837.12	2900.67	2345.22	918.479	956.247	1205.41	939.558	1274.83	2376.72	3117.35	4789.81	1295.44	1982.77	1895.17	1971.11
	726.098	1835.77	2900.35	2344.84	918.227	956.099	1202.43	938.865	1274.79	2376.2	3116.67	4785.68	1294.63	1981.57	1894.23	1970.38
	724.954	1835.37	2898.7	2344.67	917.673	955.955	1202.07	938.526	1272.98	2375.19	3116.16	4784.89	1293.96	1980.61	1893.81	1970.12
	724.465	1830.91	2897.2	2344.57	917.488	955.953	1201.51	937.758	1272.58	2375.1	3116.06	4783.37	1292.7	1979.46	1893.37	1969.78
	724.318	1829.93	2894.05	2343.35	917.098	955.582	1200.81	937.234	1272.26	2374.67	3115.94	4782.56	1292.6	1978.62	1891.74	1969.45
	724.147	1829.13	2893.39	2343.14	916.51	955.248	1200.74	936.773	1272.23	2374.25	3115.38	4779.08	1291.99	1978.35	1891.24	1969.44
	723.929	1828.9	2891.18	2341.76	916.328	955.211	1199.65	935.605	1272.18	2372.93	3115.19	4776.63	1290.73	1978.35	1890.47	1967.58
	723.467	1828.89	2889.68	2341.7	916.17	954.668	1199.22	934.865	1271.37	2371.98	3114.97	4775.97	1290.34	1977.42	1890.1	1967.16
	722.293	1827.92	2889.64	2341.08	914.421	953.872	1198.93	934.83	1271.16	2371.55	3113.79	4775.48	1290.27	1976.71	1888.65	1965.51
	721.771	1827.68	2887.78	2339.21	1053.18	953.611	1198.4	933.833	1270.86	2371.54	3111.38	4774.67	1290.19	1976.38	1887.68	1965.45
	721.626	1827.49	2887.39	2336.53	914.048	953.476	1197.76	931.994	1270.73	2371.08	3110.81	4774.54	1289.86	1975.67	1885.53	1964.53
	721.611	1826.58	2882.89	2334.75	913.443	952.845	1463.02	931.699	1270.56	2369.31	3110.28	4771.8	1289.64	1974.72	1885.51	1964.35
	721.479	1826.23	2882.01	2334.73	912.944	952.462	1197.24	929.779	1269.84	2369.26	3108.96	4770.86	1288.81	1973.76	1885.12	1963.93
	721.31	1826.22	2878.71	2333.59	912.813	952.248	1196.5	928.722	1269.45	2368.8	3108.76	4770.37	1288.42	1970.85	1883.91	1963.77
	721.2	1825.02	2878.56	2333.4	912.005	951.559	1196.49	927.693	1268.8	2368.65	3108.56	4769.11	1288.14	1969.99	1881.62	1962.22
	721.17	1824.49	2874.84	2333.37	911.597	951.511	1194.85	927.066	1268.76	2366.72	3107.88	4765.82	1287.78	1969.31	1879.97	1962.05
	720.96	1823.27	2872.05	2333.02	911.155	951.254	1194.65	924.663	1268.72	2364.32	3107.82	4765.78	1287.71	1969.29	1878.81	1961.02
	720.906	1821.68	2871.26	2332.68	911.103	950.81	1194.57	924.648	1267.51	2362.12	3107.27	4760.29	1287.71	1968.4	1878.23	1958.29
	720.232	1821.5	2871.11	2330.09	911.028	949.758	1191.32	923.965	1267.48	2361.91	3107.2	4760.23	1287.64	1967.9	1877.46	1957.99
	720.021	1821.3	2870.51	2330.07	910.872	948.581	1191.15	923.848	1267.42	2361.76	3106.67	4758.9	1287.55	1967.27	1876.8	1957.57
	719.87	1821.16	2870.31	2328.96	910.337	948.504	1190.31	920.738	1267.18	2361.18	3106.56	4757.64	1287.37	1965.46	1876.37	1957.39
	719.373	1820.45	2870.06	2327.82	909.735	948.442	1189.06	920.43	1266.81	2361.04	3105.36	4756.29	1287.37	1965.31	1874.22	1954.59
	718.756	1819.65	2869.52	2326.77	909.709	948.167	1186.69	920.014	1266.65	2360.87	3104.51	4755.68	1286.95	1963.86	1873.42	1954.48
	718.555	1819.65	2869.24	2326.32	909.522	946.804	1186.44	919.784	1266.01	2360.83	3104.06	4750.82	1286.12	1962.86	1872.97	1953.01
	717.839	1818.25	2867.19	2326.06	909.098	945.362	1186.43	919.167	1265.86	2360.24	3103.65	4749.36	1286.09	1962.67	1871.92	1951.15
	717.675	1814.43	2866.64	2325.66	908.602	944.584	1185.86	918.746	1265.73	2360.05	3103.25	4747.61	1285.87	1961.59	1871.13	1950.82
	716.478	1813.22	2866.58	2325.4	908.453	944.195	1185.55	918.43	1265.04	2359.98	3103.02	4747.43	1285.45	1961.49	1869.32	1950.09
	716.162	1811.96	2866.32	2323.11	907.666	943.834	1185.39	918.29	1264.62	2359.55	3102.9	4747.01	1285.12	1960.38	1869.31	1949.62
	716.036	1810.8	2866.02	2321.46	907.103	943.671	1184.55	918.1	1264.35	2359.08	3102.71	4746.57	1285.03	1959.64	1868.56	1949.37
	715.971	1807.58	2864.31	2319.61	906.676	942.682	1183.97	918.056	1264.22	2358.96	3100.99	4741.68	1284.94	1958.53	1866.18	1949.31
	715.488	1805.98	2862.46	2319.28	906.646	942.385	1182.99	917.726	1263.89	2357.71	3100.97	4741.25	1284.72	1958.53	1865.69	1948.95
	715.459	1805.72	2861.29	2316.42	906.326	941.961	1182.97	917.06	1263.87	2356.74	3099.6	4740.65	1284.39	1958.39	1865.14	1948.88
	714.091	1805.03	2859.93	2315.87	905.303	941.45	1182.64	916.984	1263.45	2356.47	3098.46	4737.13	1284.32	1957.65	1864.19	1947.42
	713.726	1803.12	2857.26	2315.06	904.401	941.227	1182.02	915.957	1262.87	2355.89	3098.08	4736.4	1284.01	1957.59	1863.8	1945.64
	713.242	1802.93	2851.1	2314.53	904.082	941.225	1181.89	915.644	1262.8	2355.71	3096.45	4734.3	1283.29	1957.48	1863.6	1945.17
	711.672	1801.31	2847.28	2313.58	903.892	941.176	1181.72	915.527	1262.13	2355.56	3095.82	4731.49	1282.77	1957.23	1863.38	1943.47
	711.55	1800.93	2844.69	2313.42	903.698	939.996	1181.48	915.177	1262	2355.55	3095.19	4731.27	1282.09	1957.19	1862.12	1941.58
	711.43	1799.26	2844.68	2312.87	903.033	939.987	1181.28	915.145	1261.87	2355.15	3094.22	4729.91	1281.12	1956.56	1861.17	1940.47
	710.411	1798.22	2843.18	2312.82	902.138	939.861	1180.39	914.221	1261.65	2354.94	3094.13	4729.78	1281.05	1956.33	1860.71	1940.29
	710.374	1797.42	2843.07	2312.56	902.097	938.946	1179.89	913.033	1261.44	2354.8	3093.81	4727.36	1281.05	1954.13	1859.35	1939.21
	709.993	1796.96	2842.73	2312.43	901.977	938.784	1179.61	911.028	1261.29	2354.79	3092.83	4722.19	1279.9	1952.05	1857.69	1937.82
	709	1796.17	2840.9	2311.85	901.772	938.767	1179.35	910.685	1260.74	2352.74	3092.51	4721.13	1279.8	1952.01	1855.48	1936.99
	707.645	1794.89	2839.15	2310.41	901.681	938.661	1179.27	910.363	1260.52	2351.92	3092.06	4719.86	1279.54	1951.81	1855.2	1936.95
	707.345	1791.66	2837.47	2309.8	901.033	938.585	1178.27	910.261	1260.25	2351.49	3089.49	4719.24	1279.42	1950.59	1855.13	1936.67
	707.106	1791.24	2835.62	2308.75	900.968	938.561	1177.75	909.869	1260.2	2350.1	3087.09	4717.47	1279.33	1950.28	1854.85	1936.64
	706.353	1790.82	2834.45	2308.33	900.807	938.514	1177.53	909.682	1259.54	2349.37	3087.05	4714.81	1278.85	1949.68	1854.12	1936.19
	705.099	1790.82	2833.23	2307.98	900.78	938.138	1175.97	909.558	1259.05	2349.17	3085.48	4714.04	1278.65	1949.66	1853.52	1936.08
	704.783	1790.08	2830.29	2302.53	899.657	935.211	1174.34	909.515	1258.84	2349.1	3085.31	4710.83	1278.56	1949.48	1852.34	1935.57
	701.657	1789.82	2829.97	2301.64	899.13	935.179	1173.27	908.483	1258.71	2348.61	3085.29	4710.79	1278.19	1949.46	1850.84	1935.32
	700.108	1789.07	2828.02	2301.31	898.557	934.597	1172.93	908.151	1258.33	2348.32	3083.99	4706.82	1277.36	1949.39	1850.15	1935.09
	700.059	1787.34	2827.65	2300.85	898.533	934.412	1171.4	908.121	1257.48	2348.3	3081.8	4705.62	1276.4	1946.22	1848.33	1933.99
	699.294	1785.95	2827.33	2299.11	898.042	933.292	1170.22	907.467	1257.11	2348.19	3078.93	4703.48	1276.26	1945.8	1846.46	1932.95
	697.112	1784.52	2824.05	2298.8	897.328	932.973	1169.78	906.89	1257.1	2347.55	3078.89	4702.1	1276.05	1945.03	1843.47	1932.33
	696.998	1782.24	2823.08	2298.46	896.661	931.992	1169.44	904.46	1255.77	2347.43	3078.66	4701.18	1275.97	1944.8	1841.42	1930.87
	696.248	1782.01	2820.3	2296.21	896.267	931.695	1169.16	903.599	1255.62	2345.94	3077.33	4696.94	1274.78	1944.67	1840.09	1930.77
	694.324	1781.91	2819.27	2293.85	896.245	930.543	1168.64	901.773	1255.44	2345.88	3076.71	4693.5	1274.78	1943.39	1839.98	1930.67
	694.188	1781.67	2819.13	2293.17	894.842	930.247	1168	900.643	1255.41	2345.09	3075.76	4692.24	1274.56	1943.08	1838.73	1930.42
	693.635	1780.06	2816.33	2290.15	893.462	929.899	1167.58	900.47	1255.15	2344.94	3075.12	4691.26	1274.51	1942.62	1838.34	1930.02
	691.815	1777.54	2816.24	2289.67	893.462	929.715	1167.55	900.203	1255.14	2344.36	3074.93	4690.04	1274.43	1942.31	1837.77	1929.38
	691.256	1777.2	2814.94	2289.47	892.466	928.26	1167.48	899.955	1254.92	2344.05	3074.18	4688.66	1274.23	1942.19	1836.96	1929.05
	691.038	1777.11	2812.38	2289.42	892.418	927.436	1167.26	899.335	1254.8	2344.01	3072.6	4688.46	1273.38	1941.73	1836.94	1928.85
	690.438	1776.67	2812.28	2289.26	892.345	927.394	1166.74	899.275	1254.58	2343.96	3072.07	4685.92	1273.37	1941.3	1834.4	1928.6
	689.947	1775.88	2810.57	2288.93	892.25	927.103	1166.31	898.929	1254.26	2343.3	3071.1	4685.31	1273.28	1940.31	1834.15	1928.18
	689.575	1775.31	2809.97	2287.39	891.852	926.681	1165.46	898.485	1253.83	2343.29	3070.91	4685.21	1273.06	1940.26	1833.58	1927.98
	689.251	1774.25	2803.84	2285.26	891.831	926.582	1165.33	898.183	1253.11	2343.01	3069.8	4682.12	1272.88	1939.57	1833.3	1927.49
	687.05	1773.3	2803.35	2284.06	891.146	926.415	1164.49	897.777	1252.52	2342.68	3069.62	4680.64	1272.7	1939.38	1831.34	1927.28
	686.784	1772.84	2801.98	2283.64	891.032	926.279	1164.24	897.682	1252.03	2341.17	3069.36	4679.14	1272.27	1939.09	1831.3	1927.26
	686.532	1771.55	2800.44	2283.44	890.825	926.126	1164.03	897.571	1251.72	2340.83	3069.22	4677.28	1272.24	1937.06	1831	1926.91
	686.438	1770.18	2798.58	2282.57	890.023	925.401	1162.25	897.481	1249.57	2339.5	3067.9	4674.89	1272.11	1936.99	1830.63	1926.56
	686.06	1769.68	2798.39	2282	890.005	925.226	1161.81	896.473	1249.54	2339.27	3064.44	4671.8	1271.72	1936.09	1829.93	1926.03
	685.611	1769.48	2797.22	2281.11	889.994	924.868	1161.69	895.703	1249.05	2338.73	3061.85	4668.4	1271.51	1935.86	1827.22	1925.93
	685.038	1769.3	2793.69	2278.78	889.968	924.701	1161.22	895.578	1248.59	2338.56	3061.66	4664.69	1270.54	1935.76	1826.97	1924.53
	684.915	1766.77	2793.61	2276.79	889.43	923.479	1160.24	895.02	1248.02	2338.48	3061.49	4664.62	1270.1	1935.66	1826.37	1924.37
	684.732	1766.27	2792.35	2275.59	887.927	923.434	1158.87	894.823	1248	2338.36	3061.07	4663.8	1269.61	1935.51	1824.97	1922.59
	684.053	1765.29	2792.27	2271.84	887.879	923.421	1158.7	894.518	1247.3	2335.8	3061.05	4659.94	1268.98	1935.37	1823.1	1921.12
	681.359	1764.19	2791.26	2271.76	887.839	923.381	1158.64	894.169	1247.14	2334.63	3059.89	4658.38	1268.98	1934.78	1822.91	1920.15
	681.301	1762.19	2788.3	2271.64	887.72	922.247	1158.61	893.186	1247.01	2334.25	3056.78	4655.83	1268.79	1933.81	1822.75	1920
	680.682	1759.9	2787.58	2271.14	887.5	921.939	1157.96	892.769	1246.43	2331.63	3056.31	4651.85	1268.1	1933.02	1821.86	1918.79
	680.665	1758.91	2786.43	2269.32	887.484	921.92	1157.86	891.056	1246.19	2331.52	3056.31	4651.64	1267.18	1930.23	1820.41	1918.65
	680.118	1758.68	2783.88	2269.08	887.246	921.561	1156.69	890.628	1245.48	2331.33	3055.86	4650.37	1266.67	1929.51	1820.24	1918.55
	679.818	1757.12	2781.69	2268.49	886.453	921.202	1156.37	890.295	1244.98	2331.23	3054.27	4645.65	1265.96	1928.79	1820.18	1916.91
	678.776	1757.05	2779.14	2267.95	886.301	921.184	1156.36	890.282	1244.73	2330.48	3054.26	4645.53	1265.9	1928.73	1820.06	1913.42
	678.429	1755.88	2779.1	2266.25	885.837	920.54	1155.77	890.093	1244.66	2329.09	3053.98	4645.36	1265.87	1928.71	1816.02	1912.35
	677.696	1755.63	2777.99	2265.96	885.626	920.121	1155.47	889.729	1243.73	2328.28	3052.36	4644.14	1265.82	1928.29	1814.7	1911.4
	676.926	1754.41	2777.52	2265.28	885.505	919.874	1155.34	889.011	1243.06	2327.87	3051.63	4642.14	1265.29	1927.84	1814.47	1909.67
	676.893	1753.43	2775.91	2264.84	885.42	919.872	1154.35	888.209	1242.91	2327.74	3049.91	4640.76	1265.28	1927.64	1814.27	1908.76
	675.516	1752.75	2775.89	2264.43	885.177	918.491	1153.97	884.785	1242.52	2327.46	3049.89	4639.42	1264.92	1927.58	1813.27	1908.54
	675.322	1752.54	2775.72	2264.1	884.034	918.275	1152.71	884.377	1242.38	2325.8	3049.86	4639.42	1264.85	1927.49	1812.85	1907.49
	675.144	1751.38	2775.57	2262.21	883.801	917.254	1152.09	883.768	1241.97	2325.5	3049.76	4639.41	1263.8	1926.04	1812.43	1907.15
	675.046	1750.68	2773.7	2261.83	883.501	917.171	1152.07	883.416	1241.53	2325.49	3049.58	4637.5	1263.44	1926.01	1812.01	1906.92
	674.983	1749.83	2773.38	2261.42	882.984	916.564	1151.31	883.192	1241.35	2325.4	3049.51	4637.12	1263.31	1925.89	1811.23	1906.46
	673.582	1749.69	2772.76	2256.69	881.466	916.531	1151.13	883.05	1240.95	2325.39	3049.29	4636.01	1263.13	1925.41	1811.16	1905.63
	672.992	1748.02	2770.25	2256.03	881.053	916.526	1150.89	882.733	1240.9	2325.09	3049.09	4633.71	1262.89	1923.77	1810.34	1905.51
	670.704	1747.06	2769.45	2255.58	880.841	916.484	1150.83	882.494	1240.6	2324.53	3046.24	4633.59	1262.26	1923.62	1808.55	1904.65
	670.351	1746.96	2768.89	2254.26	880.231	916.388	1150.48	882.487	1240.4	2324.1	3046.22	4632.74	1262.04	1922.55	1808.47	1902.57
	668.898	1746.79	2766.47	2253.83	880.186	915.867	1149.61	881.597	1239.73	2323.41	3045.92	4632.22	1261.98	1921.53	1808.12	1902.12
	668.697	1746.12	2764.79	2253.59	879.975	915.478	1148.74	881.484	1239.49	2323.16	3045.82	4632.05	1261.68	1921.52	1806.17	1901.33
	666.622	1745.27	2764.74	2252.95	879.742	915.361	1148.45	881.427	1239.43	2323.15	3045.09	4631.93	1261.34	1921.46	1805.32	1900.21
	666.175	1744.58	2764.7	2252.45	878.987	915.195	1146.77	880.584	1238.76	2323.1	3044.48	4629.63	1261.22	1921.43	1804.08	1900.1
	665.991	1743.99	2763.91	2251.84	878.018	913.69	1146.72	879.637	1238.69	2322.71	3044.12	4629.28	1260.76	1921.33	1804.01	1899.27
	665.815	1741.03	2761.73	2250.53	877.511	912.274	1144.87	879.115	1238.61	2320.2	3044.09	4628.84	1260.29	1919.95	1803.1	1899.2
	664.644	1740.31	2761.52	2250.46	877.306	911.635	1144.5	879.071	1238.58	2319.29	3043.27	4625.06	1260.04	1919.11	1802.48	1899.07
	664.263	1739.87	2761.27	2246.84	876.693	911.351	1143.41	878.109	1238.47	2318.63	3043.15	4624.36	1259.69	1917.95	1801.98	1898.88
	664.251	1739.84	2760.18	2246.42	876.371	910.657	1142.31	877.871	1237.55	2318	3043.09	4623.6	1259.36	1917.52	1800.62	1898.46
	663.05	1739.29	2759.61	2246.15	876.264	910.571	1140.7	877.674	1237.53	2317.75	3042.88	4623.54	1258.98	1917.36	1800.19	1898.23
	662.801	1738.87	2758.63	2244.68	875.867	910.533	1139.89	876.809	1237.09	2316.56	3041.63	4620.02	1258.88	1917.21	1800.15	1897.43
	662.048	1738.49	2758.04	2243.48	875.321	910.369	1138.15	876.44	1236.97	2315.96	3041.41	4619.38	1258.55	1917.06	1800.05	1895.26
	661.593	1738.21	2757.81	2240.32	874.883	910.345	1137.47	876.258	1236.86	2314.33	3040.85	4618.93	1258.27	1916.22	1799.53	1894.98
	661.368	1738.13	2755.76	2237.72	874.627	910.285	1136.5	875.56	1236.48	2314.13	3040.46	4617.34	1258.23	1915.58	1798.28	1894.61
	660.831	1736.71	2755.33	2237.55	874.324	909.909	1136.46	875.187	1236.33	2313.98	3040.23	4616.48	1258.12	1915.08	1797.44	1894.48
	660.759	1734.84	2755.28	2236.87	874.096	909.122	1133.75	875.093	1236.17	2313.54	3039.64	4616.06	1258.04	1915.03	1796.63	1893.76
	659.968	1733.22	2754.13	2235.85	873.838	909.009	1132.37	873.705	1236.14	2313.47	3038.72	4616.04	1257.9	1913.12	1795.41	1892.01
	659.569	1733.14	2752.59	2235.02	873.446	908.383	1131.41	873.426	1235.32	2312.36	3037.54	4615.97	1257.69	1913.1	1795.02	1891.74
	658.263	1732.44	2751.8	2234.86	873.231	908.317	1130.28	871.269	1235.26	2309.85	3037.53	4615.9	1257.53	1912.8	1794.93	1891.42
	656.774	1732.38	2750.87	2234.82	872.876	907.88	1130.22	870.874	1234.76	2308.56	3037.41	4614.48	1256.96	1912.01	1794.88	1891.37
	656.651	1730.12	2749.87	2234.74	872.64	907.661	1129.68	867.921	1234.38	2307.94	3036.94	4612.37	1255.89	1911.89	1792.93	1891.09
	656.46	1729.52	2749.47	2234.6	871.642	907.508	1129.18	867.784	1234.31	2307.63	3036.72	4610.61	1254.26	1911.69	1791.62	1890.83
	656.263	1728.96	2749.27	2233	871.314	907.073	1129.1	867.292	1234.02	2307.4	3036.7	4609.79	1253.99	1911.65	1790.72	1890.41
	655.356	1728.14	2748.48	2232.93	871.269	906.977	1127.98	867.082	1233.82	2306.92	3036.4	4607.24	1253.91	1911.29	1790.38	1889.14
	655.191	1727.65	2746.34	2232.71	870.727	906.681	1127.34	867.061	1233.81	2305.69	3036.1	4605.34	1253.53	1910.75	1788.63	1885.54
	654.847	1727.47	2745.51	2231.88	870.434	905.576	1127.31	866.94	1233.79	2305.3	3036.03	4601.41	1253.17	1909.26	1787.95	1880.56
	654.635	1727.05	2743.11	2231.02	870.305	905.504	1127.1	866.878	1233.75	2304.19	3035.37	4600.62	1252.9	1907.95	1787.2	1880.49
	654.559	1727.02	2743.07	2229.93	869.732	904.863	1126.44	866.098	1233.05	2304.16	3034.7	4599.89	1252.62	1907.19	1786.31	1878.96
	654.137	1726.58	2742.82	2229.64	869.59	904.602	1126.27	866.096	1232.83	2303.99	3034.46	4599.39	1252.19	1906.95	1783.84	1878.58
	653.5	1726.47	2742.53	2228.83	868.709	904.557	1125.29	865.844	1232.83	2303.56	3033.26	4599.36	1251.89	1905.1	1780.55	1877.62
	653.084	1723.43	2741.49	2227.49	867.869	903.905	1124.44	865.26	1232.78	2303.53	3032.99	4598.12	1251.74	1904.97	1780.46	1877.57
	652.208	1721.91	2737.78	2226.68	867.583	903.673	1124.19	865.223	1232.48	2303.5	3031.44	4598.08	1251.68	1904.64	1780.23	1876.64
	651.955	1719.98	2737.77	2226.14	867.554	903.507	1123.42	863.27	1231.84	2302.6	3031.35	4597.98	1251.12	1904.2	1780.22	1876.47
	651.928	1719.46	2735.85	2225.36	866.928	903.021	1122.77	862.648	1231.49	2301.9	3030.03	4595.43	1250.9	1903.15	1778.37	1876.11
	651.899	1719.3	2733.52	2223.49	865.613	902.816	1122.24	862.517	1231.44	2301.81	3029.37	4591.94	1250.81	1902.07	1778.31	1876.03
	650.252	1717.99	2732.34	2222.33	865.308	902.35	1121.31	862.031	1231.37	2300.82	3029.15	4591.08	1250.69	1901.98	1777.26	1875.69
	650.223	1717.81	2732.19	2220.59	865.243	902.17	1120.9	861.855	1230.52	2299.62	3026.64	4589.94	1250.55	1901.47	1774.91	1875.68
	649.183	1717.78	2732.18	2219.21	864.7	902.077	1119.6	861.783	1230.13	2299.46	3026.56	4589.09	1250.52	1901.2	1773.95	1875.32
	648.706	1717.2	2731.87	2217.44	864.438	901.688	1119.51	861.34	1229.31	2299.33	3025.43	4588.76	1249.64	1900	1773.01	1875.31
	648.199	1716.29	2731.84	2216.93	864.113	901.655	1119.03	861.033	1229.24	2298.9	3023.97	4587.91	1249.42	1899.55	1772.98	1874.98
	648.107	1712.83	2730.7	2216.82	863.531	900.922	1118.6	860.555	1228.5	2298.8	3023.66	4586.36	1248.98	1899.09	1772.96	1874.23
	648.079	1711.81	2729.66	2216.58	863.136	900.716	1118.48	860.379	1228.24	2298.52	3023.66	4586.15	1248.45	1898.87	1772.15	1873.63
	648.017	1711.75	2728.48	2216.4	863.042	900.704	1117.89	859.459	1228.09	2297.8	3023.53	4582.99	1247.93	1898.83	1771.11	1873.61
	647.885	1711.21	2727.66	2215.78	862.234	900.566	1117.6	859.124	1228.09	2296.45	3023.53	4581.34	1247.86	1898.26	1771.08	1873.45
	646.961	1708.8	2727.38	2215.23	861.681	900.267	1117.51	857.572	1227.91	2294.9	3023.42	4581.15	1247.51	1897.24	1768.67	1872.71
	646.871	1705.76	2726.57	2215.21	861.306	900.072	1117.26	857.261	1227.66	2294.07	3022.87	4580.93	1247.37	1897.08	1766.16	1871.81
	646.717	1705.62	2726.28	2215.19	861.23	899.78	1114.87	855.415	1227.19	2293.32	3022.8	4580.91	1246.94	1894.6	1765.95	1871.18
	646.301	1705.36	2725.55	2214.35	860.793	899.708	1114.36	854.169	1226.63	2292.64	3022.36	4580.68	1246.27	1894.4	1765.17	1870.97
	646.053	1705.11	2724.13	2213.64	860.688	899.01	1114.19	853.883	1225.74	2292.38	3021.66	4580.2	1245.87	1894.01	1764.82	1870.45
	645.933	1704.41	2721.15	2213.18	860.262	898.903	1113.46	852.682	1225.59	2292.08	3021.31	4580.08	1245.15	1893.56	1764.77	1870.39
	645.583	1703.37	2720.23	2212.01	860.213	898.699	1113.12	852.5	1225.27	2291.44	3020.44	4577.21	1245.11	1893.08	1764.39	1870.05
	645.012	1701.82	2719.75	2211.24	860.012	898.512	1113.08	852.476	1225.16	2290.39	3018.05	4575.85	1244.48	1893	1763.26	1869.83
	644.766	1701.42	2719.26	2210.72	858.665	898.064	1112.92	852.41	1225	2290.27	3017.92	4575.57	1243.35	1892.82	1762.51	1869.66
	644.673	1701.09	2718.62	2209.88	858.576	898.006	1111.88	851.659	1224.38	2290.26	3017.69	4570.95	1242.59	1892.58	1761.79	1867.38
	644.228	1700.97	2718.01	2209.16	858.367	897.944	1111.74	851.594	1223.27	2289.94	3016.69	4569.67	1242.47	1892.41	1760.96	1867.19
	643.854	1700.47	2717.25	2207.73	857.545	897.641	1110.71	851.355	1223.12	2289.87	3015.61	4569.39	1241.65	1891.43	1758.67	1866.52
	643.63	1699.53	2716.65	2207.06	856.821	897.543	1110.63	850.885	1222.54	2289.71	3015.13	4569.37	1240.67	1889.55	1757.37	1865.87
	643.142	1698.75	2713.83	2206.33	856.261	897.344	1110.32	850.207	1222.13	2289.62	3014.99	4567.74	1240.57	1888.27	1756.98	1865.48
	643.127	1698.27	2713.25	2206.33	856.214	896.258	1109.24	849.834	1221.98	2289.43	3014.67	4566.48	1240.32	1888.27	1752.46	1865.26
	641.885	1697.94	2712.97	2204.98	856.179	896.167	1108.76	849.352	1221.96	2289.3	3012.69	4563.97	1240.1	1887.15	1752.31	1864.57
	641.253	1697.6	2712.93	2203.36	855.848	896.117	1106.6	847.98	1221.81	2288.28	3012.18	4562.91	1239.96	1886.82	1750.85	1863.71
	641.061	1697.21	2707.71	2201.26	855.574	895.961	1106.6	847.849	1221.73	2287.32	3011.48	4562.37	1239.63	1886.37	1750.16	1863.58
	640.843	1697.19	2705.27	2200.82	855.427	895.86	1105.92	843.494	1221.34	2287.25	3011.43	4561.94	1239.59	1885.89	1750.11	1862.93
	640.572	1696.66	2704.8	2199.94	855.222	895.829	1105.91	843.388	1220.72	2286.93	3009.92	4561.52	1239.34	1885.12	1749.91	1862.7
	640.333	1696.49	2703.7	2198.11	854.83	895.654	1105.86	841.391	1220.51	2286.42	3008.63	4561.05	1238.79	1885.05	1749.91	1862.24
	640.236	1693.9	2702.62	2197.91	854.723	895.455	1104.22	841.352	1220.2	2285.84	3008.32	4560.46	1238.77	1882.76	1749.76	1859.74
	639.509	1693.18	2701.72	2196.89	854.376	895.254	1103.71	841.086	1220	2285.28	3007.84	4560.3	1238.76	1882.45	1749.52	1859.64
	639.315	1693.09	2701.68	2196.01	854.218	895.121	1103.58	839.836	1219.93	2285.17	3007.37	4559.42	1238.7	1882.2	1749.48	1859.14
	638.467	1690.66	2700.74	2195.8	853.807	895.1	1103.38	839.235	1219.93	2284.79	3007.17	4558.92	1238.62	1882.01	1749.21	1858.81
	637.654	1687.44	2700.31	2195.74	853.474	894.667	1102.7	838.974	1219.71	2284.78	3007.02	4558.17	1238.4	1881.39	1748.69	1858.59
	637.307	1686.95	2700.27	2195.26	852.846	894.533	1102.46	838.319	1218.92	2283.28	3006.26	4557.7	1238.26	1881.04	1748.45	1858.58
	637.033	1686.78	2697.1	2194.52	852.728	894.519	1101.66	837.409	1218.89	2281.03	3006.06	4557.23	1238.14	1877.03	1747.82	1858.21
	636.988	1685.38	2697.03	2194.03	852.163	894.433	1101.02	836.647	1218.52	2280.55	3005.91	4555.07	1237.92	1876.79	1746.4	1854.9
	636.036	1684.33	2695.73	2193.34	851.958	894.161	1100.74	836.191	1218.36	2279.43	3005.22	4554.42	1237.91	1876.43	1745.3	1854.82
	635.637	1683.47	2695.59	2193.02	851.83	893.968	1100.41	835.88	1217.81	2279.12	3004.96	4552.36	1237.13	1873.62	1744.35	1854.19
	635.012	1683.15	2693.94	2192.72	851.637	893.543	1099.43	835.523	1217.71	2278.97	3004.55	4552.12	1236.96	1872.85	1744.15	1852.63
	634.346	1681.68	2692.73	2191.86	851.548	893.175	1099.08	834.771	1217.68	2278.42	3003.69	4551.37	1236.91	1872.52	1741.45	1852.51
	634.158	1681.46	2691.96	2190.64	850.967	893.156	1098.28	833.987	1217.24	2277.9	3003.56	4550.4	1235.61	1872.4	1740.95	1852.08
	634.088	1681.44	2690.4	2189.22	850.449	892.379	1098.2	833.333	1217.14	2277.05	3003.55	4550.19	1234.8	1872.36	1740.16	1850.98
	634.061	1681.27	2688.78	2188.91	850.424	892.061	1097.26	830.262	1216.45	2276.7	3003.5	4546.47	1233.08	1871.72	1739.23	1850.64
	633.345	1680.88	2685.55	2188.7	850.296	891.267	1097.02	829.46	1216.36	2276.19	3002.74	4545.99	1232.48	1870.97	1735.65	1850.43
	633.343	1680.24	2684.01	2188.45	849.658	891.033	1096.51	829.382	1216.2	2275.05	3002.3	4544.25	1232.45	1870.32	1735.22	1850.29
	632.67	1678.86	2683.58	2187.05	849.397	891.009	1096.48	828.233	1215.78	2274.61	3001.75	4541.56	1232.31	1870.1	1733.47	1849
	632.373	1678.5	2681	2185.53	849.042	890.979	1096.32	826.266	1215.74	2274.61	3001.64	4539.1	1231.87	1868.08	1733.14	1848.61
	632.231	1676.34	2680.16	2184.47	848.86	889.994	1095.92	826.032	1215.56	2274.18	3001.07	4538.2	1231.54	1867.62	1732.29	1847.69
	632.147	1676.3	2679.79	2184.17	848.615	889.723	1095.74	825.841	1215.51	2273.79	2999.97	4536.74	1231.54	1866.08	1732.17	1846.26
	631.852	1675.32	2675.95	2180.93	848.229	889.414	1095.66	825.407	1215.43	2273.19	2998.26	4533.87	1231.03	1865.74	1731.76	1845.65
	631.764	1673.58	2673.92	2180.17	848.2	889.175	1095.66	825.296	1215.04	2273.13	2997.69	4530.29	1231.03	1865.68	1731.45	1844.63
	631.763	1672.46	2671	2178.85	848.041	888.891	1095.55	824.938	1214.72	2272.97	2996.96	4530.07	1230.54	1865.23	1730.82	1843.86
	631.188	1671.15	2669.49	2177.07	848.035	888.57	1095.2	824.16	1214.3	2272	2996.77	4529.06	1229.92	1864.86	1730.42	1842.59
	630.448	1670.35	2668.51	2176.95	847.975	887.551	1095.02	823.611	1213.44	2271.39	2996.48	4527.72	1229.89	1863.44	1729.82	1842.42
	629.374	1669.8	2668.47	2175.09	847.955	887.361	1094.75	823.445	1213.13	2270.97	2995.72	4526.92	1229.88	1863.41	1729.52	1840.6
	629.144	1667.87	2664.21	2174.01	847.9	887.266	1094.63	822.679	1213.11	2270.32	2995.63	4526.16	1229.41	1862.91	1729.02	1839.96
	627.762	1666.4	2661.43	2172.36	847.776	887.067	1093.98	822.679	1212.97	2270.3	2995.63	4526.14	1229.4	1862.1	1727.39	1839.92
	626.593	1665.73	2660.32	2171.04	847.567	886.927	1093.5	822.103	1212.88	2270.1	2995.63	4526.14	1229.16	1861.05	1726.02	1839.87
	626.485	1665.48	2658.08	2170.07	846.752	886.479	1092.33	820.723	1212.58	2269.28	2994.47	4525.38	1229.06	1860.14	1725.32	1839.6
	626.264	1665.39	2657.46	2169.84	846.219	885.416	1090.9	820.205	1212.37	2268.88	2993.83	4519.33	1229.03	1860.07	1724.49	1839.21
	625.785	1664.88	2656.81	2169.76	846.204	885.37	1089.47	818.116	1211.87	2268.4	2993.51	4517.71	1228.97	1859.89	1724.47	1839.15
	625.401	1664.69	2655.93	2168.95	845.466	885.08	1088.34	817.206	1211.3	2267.94	2992.66	4517.01	1228.62	1859.25	1724.18	1838.32
	625.156	1664.65	2654.83	2168.35	844.176	884.67	1088.18	816.998	1211.15	2267.6	2992.58	4516.98	1228.36	1859.11	1722.65	1838.18
	624.936	1664.31	2652.35	2167.71	843.468	884.644	1087.91	816.658	1210.6	2267.15	2992.5	4516.48	1227.92	1858.9	1722.33	1838.04
	624.022	1664.06	2651.85	2166.88	843.091	884.591	1087.18	816.126	1210.52	2266.98	2992.3	4516.45	1226.99	1858.82	1722	1837.01
	623.095	1663.33	2651.44	2166.65	841.978	884.558	1086.03	815.732	1210.5	2266.24	2990.19	4515.45	1226.82	1858.81	1721.59	1834.36
	622.684	1663.06	2650.44	2166.46	841.871	884.526	1085.95	815.7	1210.35	2266.23	2989.85	4515.01	1226.67	1858.38	1720.26	1833.88
	622.339	1662.67	2648.7	2166.16	841.759	884.365	1085.89	815.121	1210.29	2266.12	2989.61	4513.27	1226.66	1857.39	1720.02	1833.14
	622.197	1662.58	2648.23	2165.88	841.577	883.833	1085.04	813.052	1210.05	2266.04	2988.82	4510.55	1226.01	1857.21	1719.92	1832.39
	621.888	1661.53	2648.12	2165.5	841.4	883.818	1084.84	812.846	1209.78	2265.97	2988.14	4509.84	1225.85	1856.7	1719.81	1832.18
	621.457	1661.42	2646.84	2164.31	841.254	883.742	1084.61	811.441	1209.74	2265.82	2987.3	4508.82	1224.95	1856.2	1719.73	1832.04
	620.919	1660.14	2646.76	2162.97	840.909	883.479	1083.57	809.236	1209.27	2265.65	2986.01	4506.74	1224.81	1855.29	1719.64	1831.68
	620.167	1659.38	2646.6	2159.19	840.728	883.061	1082.33	809.026	1209.11	2265.64	2985.4	4506.62	1224.43	1855.1	1719.52	1831.01
	619.667	1657.75	2646.08	2158.55	840.557	882.961	1081.8	808.03	1208.93	2265.57	2985.33	4504.1	1224.09	1854.54	1719.27	1830.58
	619.48	1657.53	2645.21	2156.82	840.534	882.361	1080.82	807.528	1208.36	2265.02	2984.72	4504.09	1223.98	1853.85	1717.95	1830.45
	619.468	1657.1	2644.78	2156.73	840.216	882.215	1080.39	807.377	1207.96	2264.81	2984.19	4503.6	1222.74	1852.98	1717.06	1830.05
	619.457	1656.29	2641.39	2154.25	839.972	881.843	1080.34	806.717	1207.93	2264.2	2983.48	4502.75	1222.56	1852.88	1716.81	1829.41
	619.411	1654.43	2640.36	2153.88	839.923	881.652	1079.18	805.653	1207.51	2263.85	2983.04	4500.81	1222.35	1852.75	1716.34	1829.32
	619.306	1654.33	2639.11	2153.86	839.539	881.435	1077.73	803.834	1207.07	2262.12	2982.73	4500.63	1222.33	1852.65	1715.79	1828.56
	617.99	1652.44	2639.02	2153.68	839.331	881.275	1075.76	803.176	1206.37	2262.04	2982.45	4500.02	1222.23	1852.15	1715.52	1828.28
	617.318	1650.38	2638.64	2153.53	839.023	881.049	1075.46	802.982	1205.33	2261.19	2980	4498.01	1222.17	1851.56	1715.43	1827.98
	617.238	1649.81	2638.16	2152.85	838.932	880.695	1075.06	801.844	1205.08	2260.5	2978.85	4496.78	1222.14	1851.51	1715.33	1826.33
	616.21	1649.54	2637.17	2151.8	838.796	880.658	1073.59	800.866	1204.98	2259.92	2977.86	4495.68	1221.71	1850.81	1714.77	1826.16
	615.971	1649.45	2636.32	2150.93	838.676	879.643	1073.32	800.295	1204.88	2259.42	2977.4	4493.09	1221.56	1850.35	1714.7	1826.08
	614.654	1649.36	2634.04	2149.88	838.291	879.04	1073.1	799.931	1204.64	2259.39	2976.8	4491.76	1221.13	1850.35	1714.68	1825.93
	614.053	1646.57	2633.99	2149.82	838.06	878.984	1071.3	798.468	1204.59	2259.1	2976.77	4491.21	1220.83	1849.95	1714.47	1825.85
	612.495	1645.86	2632.39	2149.64	837.739	878.822	1070.71	798.051	1204.4	2257.58	2975.61	4490.39	1220.73	1849.56	1711.64	1825.4
	612.462	1644.41	2631.95	2149.62	837.725	878.53	1070.65	797.911	1204.28	2257.18	2975.52	4489.77	1220.68	1849.24	1711.18	1824.64
	611.371	1643.04	2626.91	2146.61	836.697	878.356	1070.12	796.845	1203.52	2256.67	2974.81	4489.2	1220.61	1848.66	1711.13	1824.01
	610.958	1642.23	2626.67	2146.19	836.466	878.074	1069.71	795.373	1203.49	2254.84	2974.53	4488.07	1219.79	1848.41	1710.27	1823.96
	610.914	1639.43	2625.87	2146.09	836.013	877.949	1069.34	795.109	1202.92	2254.83	2974.16	4487.65	1219.71	1847.24	1710.03	1823.31
	610.371	1637.58	2625.78	2144.98	835.616	877.211	1068.95	794.937	1202.89	2254.82	2974.15	4487.48	1219.67	1846.88	1709.78	1822.99
	609.586	1637.14	2623.38	2144.3	834.578	876.971	1068.11	794.732	1202.48	2254.74	2973.49	4486.51	1219.58	1846.87	1708.85	1822.88
	608.93	1637.13	2622.37	2144.07	834.234	874.863	1067.37	794.372	1202.16	2253.57	2973.11	4485.63	1219.38	1846.48	1708.45	1822.65
	608.609	1634.23	2620.18	2143.93	833.771	874.781	1065.9	793.954	1201.75	2253.4	2970.14	4484.69	1219.17	1845.04	1707.77	1822.24
	608.6	1632.82	2619.37	2142.39	833.529	874.326	1065.01	793.751	1201.19	2253.29	2970.1	4484.15	1219.03	1844.6	1707.43	1821.91
	608.209	1630.78	2618.34	2142.37	832.701	873.153	1063.68	791.735	1201.04	2253.27	2969.32	4482.35	1218.07	1844.46	1706.22	1821.75
	608.118	1630.68	2617.92	2139.84	832.421	871.995	1063.22	790.974	1200.07	2253.22	2969.28	4481.26	1217.95	1844.35	1705.45	1820.28
	608.038	1628.11	2615.72	2138.08	832.412	871.991	1062.64	790.148	1199.75	2252.55	2968.62	4481.14	1217.83	1844.14	1703.35	1820
	606.794	1624.73	2614.61	2135.55	832.378	871.258	1062.59	789.901	1199.35	2251.84	2967.29	4479.69	1217.31	1843.79	1703.33	1819.77
	606.284	1624.24	2614.47	2135.21	832.35	869.938	1062.51	789.619	1199.05	2251.2	2966.12	4477.43	1217.2	1843.67	1702.81	1818.72
	605.83	1624.18	2612.98	2132.95	832.238	869.592	1060.78	789.347	1199	2251.11	2966.1	4476.59	1216.68	1841.63	1702.23	1818.59
	605.546	1623.98	2611.66	2129.77	832.154	868.922	1059.36	788.925	1198.28	2249.85	2965.55	4475.99	1216.56	1841.49	1702.14	1818.14
	605.125	1620.82	2610.76	2129.54	832.154	868.452	1059.34	788.811	1197.34	2249.71	2965.06	4475.83	1216.4	1840.39	1701.92	1817.93
	604.443	1616.35	2608.97	2129.36	831.594	868.212	1059.32	788.423	1196.69	2249.65	2964.71	4472.83	1216.27	1840.1	1701.72	1816.96
	604.086	1615.61	2608.88	2128.76	831.541	867.63	1058.43	787.509	1196.52	2249.52	2962.69	4472.56	1214.58	1838.93	1701.54	1816.72
	603.497	1614.59	2608.23	2127.74	830.364	867.32	1056.74	786.547	1196.52	2248.78	2961.88	4472.1	1214.39	1838.93	1701.34	1816
	602.229	1614.51	2608.02	2124.95	830.252	867.189	1056.36	785.912	1196.48	2248.64	2961.76	4470.11	1213.91	1838.92	1700.77	1815.51
	601.996	1613.86	2606.18	2124.19	829.378	866.757	1055.56	785.653	1196.23	2248.15	2961.08	4469.73	1213.83	1838.09	1700.74	1815.49
	601.416	1612.65	2605.3	2123.79	829.215	866.223	1054.49	785.589	1195.78	2247.85	2958.64	4469.55	1213.59	1837.97	1700.36	1815.26
	601.116	1612.63	2604.95	2123.74	828.833	866.017	1054.42	784.653	1195.13	2247.82	2958.61	4467.92	1213.34	1837.65	1700.13	1815
	600.966	1608.56	2602.94	2122.7	828.708	865.313	1054.41	784.064	1194.96	2247.73	2958.59	4467.33	1213.25	1837.5	1698.21	1814.87
	600.441	1608.49	2602.61	2121.29	828.697	864.934	1053.9	782.418	1194.15	2247.68	2958.37	4467.19	1213.23	1837.12	1697.88	1814.09
	600.242	1605.94	2602.26	2120.63	828.509	864.51	1053.16	782.376	1193.25	2247.38	2957.88	4467.11	1213.16	1836.14	1696.43	1813.88
	599.943	1605.03	2601.18	2119.52	828.484	863.829	1052.99	782.081	1193.06	2247.11	2957.62	4466.78	1212.54	1835.8	1696.23	1812.98
	599.527	1604.32	2599.49	2118.95	828.24	863.091	1052.3	781.749	1192.71	2246.4	2956.24	4461.93	1212.42	1835.29	1695.79	1812.56
	599.202	1603.96	2599.09	2117.4	827.311	862.987	1051.39	781.749	1192.03	2246.35	2955.55	4461.66	1212.27	1834.06	1695.58	1812.47
	599.038	1603.26	2598.89	2116.74	827.3	862.813	1049.25	781.545	1191.71	2246.35	2955.27	4461.25	1212.01	1833.99	1695.54	1811.64
	598.96	1602.65	2596.54	2115.12	827.266	862.403	1048.66	781.523	1191.29	2246.17	2954.57	4459.85	1211.99	1833.72	1695.41	1810.8
	598.816	1602.31	2596.47	2113.43	826.726	862.367	1048.05	780.857	1191.14	2245.24	2954.55	4458.45	1211.89	1833.3	1695.04	1810.08
	598.593	1602.28	2595.46	2112.39	826.651	862.238	1047.7	778.3	1190.69	2245.23	2954.53	4458.29	1211.78	1832.77	1694.72	1809.44
	596.367	1602.14	2594.88	2111.06	826.162	860.953	1045.25	778.258	1190.46	2245.23	2954.1	4457.9	1211.53	1832.53	1692.96	1808.77
	596.336	1601.66	2593.12	2109.13	825.79	860.929	1045.09	777.823	1189.9	2245.08	2953.76	4457.84	1211.52	1831.99	1692.09	1808.07
	595.991	1600.89	2591.82	2108.75	825.417	860.587	1045.01	777.649	1188.92	2244.95	2953.64	4454.5	1211.35	1831.96	1691.91	1806.38
	595.868	1600.76	2591.82	2107.48	824.704	860.383	1044.96	777.559	1188.86	2244.31	2953.58	4454.34	1211.23	1831.05	1691.32	1805.83
	595.137	1599.69	2591.25	2107.12	824.602	860.167	1044.65	777.304	1188.56	2243.63	2953.51	4454.09	1210.99	1830.2	1689.94	1805.58
	593.925	1599.48	2591.11	2106.3	824.443	859.871	1043.26	777.006	1188.34	2243.29	2953.3	4453.93	1210.83	1829.82	1689.12	1805.22
	593.594	1599.28	2590.52	2105.82	824.394	858.776	1043.15	776.902	1187.45	2243.1	2953.21	4453.88	1210.25	1829.65	1689.05	1804.97
	593.193	1598.37	2589.92	2105.54	824.261	858.067	1043.03	776	1187.14	2242.97	2951.72	4451.74	1210.14	1827.76	1688.11	1804.9
	592.429	1597.84	2586.85	2105.53	824.214	857.763	1042.69	775.609	1187.05	2242.2	2951.53	4451.62	1210.13	1827.01	1687.08	1804.82
	591.783	1597.38	2586.13	2105.16	824.173	857.293	1042.56	775.588	1186.83	2242.06	2947.64	4451.56	1209.96	1826.73	1686.89	1804.44
	590.963	1597.02	2585.53	2105.03	823.351	857.155	1041.9	775.392	1186.65	2241.87	2946.54	4450.63	1209.43	1826.43	1686.74	1803.42
	590.954	1595.12	2584.49	2104.98	823.29	856.599	1040.85	774.369	1185.87	2241.49	2946.54	4449.71	1209.16	1825.82	1686.69	1803.02
	590.664	1594.09	2583.16	2099.41	822.852	855.414	1040.26	774.317	1185.5	2241.17	2944.17	4448.42	1208.83	1824.06	1686.61	1801.8
	589.837	1591.01	2583.03	2099	822.818	855.291	1040.19	774.116	1185.15	2240.88	2942.16	4447.38	1208.65	1823.37	1686.2	1801.53
	589.638	1590.77	2581.51	2098.55	822.506	854.929	1039.21	772.455	1185.05	2240.35	2942.01	4447.19	1208.33	1823.03	1685.42	1801.08
	589.503	1589.07	2579.62	2098.41	822.206	854.62	1038.65	772.222	1184.95	2239.94	2941.2	4447.13	1208	1820.35	1685.07	1799.12
	589.277	1588.9	2577.38	2097.28	822.169	854.474	1038.26	772.085	1184.68	2239.08	2940.8	4446.34	1207.7	1819.47	1684.85	1797.93
	589.166	1587.35	2575.77	2095.17	822.082	853.775	1037.52	772.024	1184.35	2236.25	2938.53	4446.28	1207.59	1817.73	1682.72	1797.6
	589.084	1585.76	2575.59	2094.36	821.621	853.641	1037.18	771.389	1184.23	2236.01	2938.46	4445.77	1207.31	1817.65	1681.45	1796.96
	588.839	1585.62	2575.12	2093.97	819.82	852.75	1037.16	771.356	1183.9	2235.32	2937.96	4441.9	1207.28	1816.36	1681.24	1796.28
	588.808	1584.11	2574.79	2093.27	818.885	852.591	1035.15	770.943	1183.51	2235.08	2937.88	4441.44	1207.25	1815.92	1680.91	1794.54
	588.785	1583.79	2573.5	2092.78	817.541	852.429	1033.4	769.132	1183.41	2234.63	2937.68	4441.41	1207.18	1815.59	1679.98	1794.05
	588.293	1583.67	2571.67	2090.77	816.682	852.214	1032.68	768.93	1183.02	2234.28	2937.16	4440.89	1207.12	1814.73	1679.77	1792.78
	587.97	1583.66	2570.98	2089.75	816.266	851.081	1032.32	767.898	1182.69	2234.17	2936.3	4440.88	1206.78	1813.79	1679.13	1792.55
	587.328	1583.45	2568.93	2088.63	816.236	850.793	1031.66	767.249	1182.5	2233.95	2933.74	4440.35	1206.72	1812.38	1679.05	1792.53
	586.723	1581.93	2567.41	2088.38	816.118	850.37	1031.14	767.126	1182.27	2233.73	2933.47	4438.83	1206.63	1811.86	1677.13	1790.96
	586.635	1581.47	2566.07	2086.99	816.112	850.186	1031.06	765.094	1182.19	2232.98	2933.27	4438.17	1206.62	1811.04	1676.64	1789.13
	586.503	1580.73	2563.33	2082.84	815.59	849.619	1030.45	764.084	1181.74	2232.91	2933.24	4436.38	1206.62	1810.76	1676.01	1787.51
	586.48	1579.99	2563.14	2082.49	815.369	849.432	1030.11	764.063	1181.57	2232.63	2933.18	4436.36	1206.31	1810.09	1675.12	1786.71
	585.777	1576.5	2561.86	2080.61	814.931	849.076	1027.1	762.994	1181.45	2232.57	2933.09	4436.1	1206.24	1808.72	1674.74	1786.57
	585.554	1575.61	2561.72	2080.22	814.89	848.94	1027	762.503	1181.14	2232.45	2932.92	4435.76	1206.11	1808	1674.19	1785.69
	585.106	1575.55	2559.38	2078.59	814.444	848.656	1026.26	761.87	1181.11	2232.11	2932.87	4435.7	1205.86	1806.69	1673.45	1785.37
	584.946	1575	2558.86	2077.27	813.458	848.354	1026.24	761.773	1180.8	2232.04	2931.91	4431.46	1205.84	1805.64	1673.28	1785.28
	584.918	1569.72	2558.29	2074.81	813.348	848.347	1026.19	761.586	1180.76	2231.05	2931.62	4431.25	1205.12	1805.44	1672.14	1784.88
	584.811	1569.05	2556.24	2073.45	813.04	848.205	1025.33	760.461	1180.64	2230.95	2929.01	4430.48	1204.48	1805.14	1671.73	1784.88
	583.527	1565.48	2556.03	2073.34	812.932	847.744	1024.83	759.15	1180.57	2230.54	2928.41	4426.61	1204.24	1804.89	1669.78	1784.25
	581.774	1565.47	2555.93	2068.28	812.601	846.098	1022.87	759.007	1179.3	2230.24	2928.24	4425.47	1203.78	1804.82	1669.66	1784.08
	581.465	1562.21	2555.89	2068.13	811.944	845.839	1022.59	758.252	1179.24	2230.24	2927.31	4424.72	1203.6	1804.07	1668.79	1784.02
	581.113	1559.95	2553.73	2066.34	811.52	845.775	1022.44	758.236	1178.87	2229.66	2927.1	4423.56	1203.46	1803.52	1668.73	1783.08
	580.484	1559.55	2553.67	2065.96	811.418	845.249	1021.19	757.669	1178.39	2228.75	2925.9	4422.4	1203.27	1802.94	1668.65	1783.03
	580.192	1559.22	2552.27	2064.11	811.369	844.306	1021.16	757.598	1178.13	2228.63	2924.1	4421.75	1202.97	1802.52	1668.34	1782.28
	579.985	1559	2551.45	2058.42	811.165	844.28	1019.92	756.941	1177.53	2227.73	2922.83	4420.75	1202.74	1801.72	1667.62	1782.28
	579.845	1558.85	2550.61	2057.42	810.614	844.158	1018.99	755.961	1177.28	2227.29	2922.34	4420.14	1202.36	1799.72	1667.21	1781.65
	579.768	1557.22	2549.44	2056.88	810.46	843.852	1017.67	755.585	1176.78	2227.18	2922.21	4418.22	1201.47	1799.49	1665.94	1781.62
	579.651	1557.06	2548.46	2053.37	810.359	843.832	1017.38	754.674	1176.44	2226.65	2921.56	4417.94	1201.37	1799.2	1663.97	1781.53
	579.622	1556.33	2546.23	2052.18	810.289	843.299	1015.17	751.78	1176.4	2225.78	2921.28	4417.87	1201.37	1799.01	1663.58	1781.43
	579.469	1555.91	2545.83	2050.84	810.184	843.194	1015.13	750.416	1176.4	2225.57	2921.04	4416.28	1201.21	1798.35	1661.63	1781.33
	579.45	1555.91	2544.84	2049.43	810.045	842.895	1014.6	750.178	1176.34	2225.31	2919.27	4414.86	1200.89	1797.11	1660.39	1780.89
	579.446	1555.32	2544.53	2048.9	809.912	842.734	1014.44	749.683	1176.26	2225.01	2917.59	4413.34	1200.56	1796.04	1660.14	1780.53
	579.312	1554.74	2544.27	2047.93	809.673	842.304	1014.01	748.749	1176.07	2224.39	2916.6	4413	1200.29	1795.93	1658.26	1779.76
	578.357	1554.72	2541.68	2046.76	807.962	841.647	1013.78	748.548	1176.05	2224.34	2916.55	4412.58	1198.98	1795.5	1658.1	1778.18
	577.716	1554.71	2540.24	2046.58	807.512	841.63	1013.32	748.517	1175.99	2224.29	2916.49	4410.8	1198.96	1795.43	1657.8	1777.06
	577.323	1554.2	2539.54	2045.86	807.416	841.364	1013.18	747.918	1175.98	2224.21	2915.24	4410.78	1198.94	1794.85	1656.46	1776.55
	577.195	1553.8	2537.78	2043.36	807.408	840.497	1011.41	747.554	1175.19	2224.09	2915.01	4410.37	1198.55	1794.64	1656.43	1776.51
	577.025	1553.7	2536.63	2042.42	806.491	839.469	1010.72	746.028	1174.54	2223.55	2913.5	4409.15	1198.18	1793.25	1656.22	1776.28
	576.641	1553.38	2536.59	2039.46	806.13	838.741	1009.45	745.816	1174.5	2223.01	2913.46	4405.37	1198.17	1792.81	1656.2	1775.94
	576.196	1552.68	2536.18	2039.32	806.007	838.486	1008.57	745.277	1173.73	2223	2913.18	4402.06	1198.1	1792.69	1653.81	1775.24
	576.103	1552.12	2535.72	2038.59	805.741	838.46	1008.18	744.167	1173.61	2222.81	2913.11	4401.93	1197.97	1792.5	1653.76	1774.58
	576.093	1552.1	2534.77	2035.72	805.676	838.309	1007.95	744.138	1172.87	2222.63	2911.89	4401.75	1197.88	1791.02	1651.77	1773.42
	575.888	1551.94	2534.33	2035.51	805.199	837.611	1005.87	743.277	1172.52	2222.51	2911.65	4400.48	1197.8	1790.92	1651.63	1773.29
	575.733	1551.13	2533.92	2027.42	804.007	837.48	1005.39	742.536	1172.44	2222.31	2911.18	4400	1197.76	1789.52	1651.38	1772.87
	574.34	1550.82	2533.88	2027.1	803.918	836.926	1005.06	742.079	1172.35	2221.9	2910.06	4397.99	1197.49	1789.35	1649.64	1772.51
	573.539	1549.99	2533.56	2026.76	803.375	836.457	1004.93	742.079	1171.99	2220.59	2908.98	4397.84	1197.28	1789.21	1649.25	1770.94
	573.463	1549.81	2532.77	2025.92	803.344	835.898	1004.88	741.839	1171.78	2220.4	2907.45	4397.84	1197.14	1789	1648.89	1770.24
	572.83	1549.09	2531.76	2023.08	803.114	834.833	1002.46	741.345	1171.68	2219.59	2907.15	4397.36	1197.02	1788.83	1648.59	1770.05
	572.549	1548.5	2530.11	2020.81	802.772	834.525	1002.32	740.971	1171.62	2219.41	2906.36	4396.86	1196.82	1788.65	1648.27	1769.18
	572.312	1548.17	2529.31	2019.29	802.657	833.79	1001.38	740.578	1171.51	2218.84	2904.49	4396.85	1196.45	1786.83	1645.95	1769.14
	572.054	1548.1	2529.09	2018.66	801.921	833.344	1000.47	740.55	1171.5	2218.02	2903.11	4396.64	1196.38	1786.62	1645.89	1768.96
	571.834	1547.93	2528.69	2017.44	801.824	832.996	999.357	740.218	1171.23	2217.8	2902.88	4396.15	1196.17	1786.46	1645.51	1768.85
	571.671	1547.56	2525.86	2014.11	801.443	832.872	999.12	739.059	1171.22	2217.56	2902.48	4395.18	1196.17	1786.45	1645.34	1768.84
	571.565	1545.67	2525.7	2012.26	801.01	832.793	998.644	738.519	1170.79	2217.34	2902.45	4394.67	1196.13	1785.64	1645.22	1768.69
	571.189	1545.35	2523.11	2011.85	800.941	832.689	998.251	738.211	1170.68	2217.06	2901.82	4391.38	1195.83	1785.59	1644.97	1768.61
	571.061	1544.19	2519.87	2011.37	800.853	832.411	997.765	737.678	1170.35	2216.86	2901.21	4391.18	1195.45	1784.86	1644.36	1767.94
	571.059	1543.48	2517.71	2008.97	799.553	832.127	997.266	737.624	1170.22	2216.69	2900.86	4390.83	1195.12	1783.97	1644.26	1767.83
	570.824	1543.44	2517.53	2007.65	799.193	832.096	997.018	737.613	1169.58	2216.02	2900.77	4389.09	1194.9	1783.69	1643.37	1767.44
	570.003	1543.23	2517.14	2003.6	799.01	831.736	996.867	737.357	1169.29	2215.8	2900.47	4387.51	1194.85	1782.84	1643.19	1766.84
	569.73	1541.25	2514.96	2003.02	798.777	830.592	996.588	737.102	1169.17	2215.74	2900.36	4385.16	1194.7	1782.76	1642.93	1766.07
	569.589	1540.11	2513.71	2000.29	798.736	830.544	995.655	736.865	1169.03	2215.39	2900.35	4384.59	1194.26	1782.46	1642.87	1765.82
	569.092	1539.49	2510.58	2000.26	798.37	830.246	994.988	736.626	1168.74	2215.38	2899.85	4383.82	1194.21	1781.96	1642.48	1765.58
	568.78	1538.97	2510.43	1998	798.086	829.444	994.073	736.337	1168.25	2215.18	2899.04	4383.19	1194.1	1781.87	1642.03	1765.4
	568.75	1535.5	2509.66	1997.67	796.909	828.497	992.107	736.259	1167.92	2215	2898.89	4382.71	1193.79	1781.48	1641.92	1763.85
	568.582	1535.19	2508.87	1997.25	796.831	828.292	992.071	735.468	1167.74	2214.55	2898.85	4381.11	1193.37	1780.99	1641.18	1763.18
	568.489	1533.81	2508.21	1996.96	796.053	827.751	991.382	735.148	1167.37	2213.79	2897.52	4380.7	1193.33	1780.87	1640.78	1762.88
	567.356	1532.21	2508.14	1996.9	795.097	827.188	990.178	734.628	1166.95	2213.69	2896.52	4380.46	1193.32	1780.24	1640.57	1762.02
	566.189	1531.26	2508.12	1996.67	795.084	827.041	989.245	732.527	1166.67	2213.69	2895.65	4375.9	1193.05	1779.94	1640.46	1761.87
	565.016	1530.86	2508.11	1996.3	794.978	825.907	989.23	732.432	1166.51	2213.58	2894.05	4374.97	1192.98	1779.69	1640.24	1761.64
	564.171	1529.57	2506.37	1995.07	793.965	825.171	989.048	731.983	1166.26	2213.54	2893.07	4374.92	1192.85	1779.66	1639.14	1761.48
	563.247	1528.81	2506.2	1994.91	793.59	825.022	988.481	731.722	1166.24	2213.48	2892.63	4373.58	1192.6	1779.61	1638.34	1759.88
	562.85	1528.44	2505.65	1993.79	793.589	824.36	987.678	728.622	1166.18	2213.08	2892.31	4371.51	1192.51	1778.16	1638.01	1759.63
	562.699	1528.37	2505.14	1992.95	793.46	823.686	987.645	728.59	1166.1	2212.44	2892.17	4370.89	1192.23	1776.55	1637.29	1759.47
	561.837	1526.43	2502.21	1990.12	793.44	822.577	987.556	728.172	1166.1	2212.4	2891.59	4370.64	1192.1	1776.13	1635.47	1758.92
	561.723	1525.75	2499.84	1988.79	793.032	822.256	985.948	728.134	1166.01	2212.11	2890.64	4370.4	1191.63	1775.52	1635.4	1758.67
	561.678	1524.99	2499.37	1987.83	792.816	821.895	984.672	724.964	1165.51	2211.62	2889.81	4369.81	1191.53	1773.71	1633.8	1757.47
	561.434	1520.84	2499.06	1987.02	791.793	821.726	984.535	724.66	1165.16	2210.73	2889.79	4368.75	1191.43	1773.27	1633.53	1757.13
	561.2	1519.75	2498.66	1986.96	790.362	821.713	984.339	724.481	1164.74	2210.54	2889.69	4368.42	1191.34	1773.19	1633.47	1756.69
	561.051	1517.38	2497.98	1986.24	790.202	820.926	983.925	723.772	1164.57	2210.43	2889.38	4367.89	1191.01	1772.96	1633.26	1756.66
	560.913	1517.34	2496.44	1983.25	789.265	820.823	982.675	721.284	1164.19	2209.47	2888.23	4367.85	1190.62	1772.16	1632.71	1756.41
	560.381	1517.08	2495.39	1982.22	789.034	820.049	982.33	720.784	1164.14	2209.35	2887.85	4367.04	1190.45	1772.14	1632.41	1756.11
	559.241	1516.88	2493.72	1981.64	787.581	819.907	982.316	720.267	1164.04	2209.33	2887.81	4366.99	1190.39	1772.14	1631.88	1755.89
	558.661	1516.86	2493.51	1981.55	786.833	819.353	982.003	720.165	1162.78	2209.11	2885.32	4365.8	1190.14	1771.51	1631.7	1755.53
	558.597	1516.71	2491.54	1981.41	786.563	819.304	980.834	719.721	1162.23	2207.85	2884.66	4364.69	1190.04	1771.51	1631.22	1755.19
	558.31	1515.62	2487.37	1981.07	786.165	819.181	980.812	719.471	1162.09	2207.46	2884.32	4364.02	1189.92	1771.45	1630.04	1754.94
	557.86	1514.83	2486.38	1979.88	786.071	818.949	979.907	719.284	1162	2207.24	2883.83	4362.17	1189.81	1770.38	1627.42	1754.91
	557.144	1514.75	2486.06	1979.8	785.933	818.708	979.544	718.845	1161.97	2206.89	2883.66	4361.52	1189.76	1769.98	1626.27	1754.56
	556.79	1514.19	2485.44	1976.04	785.842	818.678	978.918	717.84	1161.38	2206.6	2883.64	4361.09	1189.7	1769.7	1626.04	1754.1
	556.449	1513.45	2484.95	1975.43	784.834	818.508	977.641	717.831	1161.34	2206.3	2883.2	4361.03	1187.96	1769.03	1625.85	1753.47
	555.321	1513.23	2480.15	1973.77	784.725	816.724	977.381	717.816	1160.89	2205.43	2883.14	4360.77	1187.77	1768.66	1625.84	1753.26
	553.258	1510.46	2479.62	1972.98	784.381	816.43	977.378	716.283	1160.8	2205.33	2881.98	4359.73	1187.47	1768.39	1625.21	1752.58
	553.017	1507.1	2478.26	1970.64	783.956	815.517	977.311	713.907	1160.56	2204.79	2881.71	4359.69	1187	1768.09	1625.12	1752.06
	551.672	1503.69	2477.7	1970.19	783.717	814.975	975.861	713.322	1160.44	2204.57	2880.58	4357.43	1186.36	1768.07	1624.66	1751.21
	551.532	1502.63	2477.5	1969.99	782.371	814.167	975.545	712.346	1160.36	2204.47	2880.37	4356.24	1185.94	1767.22	1623.65	1750.14
	551.334	1502.16	2476.96	1969.45	782.157	814.06	974.903	711.597	1159.94	2204.47	2880.16	4356.08	1185.76	1765.7	1622.29	1749.48
	551.182	1499.69	2475.78	1969.01	782.069	813.407	974.871	708.945	1159.76	2204.42	2879.59	4355.54	1185.67	1764.78	1621.94	1749.35
	549.73	1498.6	2474.93	1967.62	781.924	812.769	974.505	708.407	1159.31	2204.39	2878.95	4354.47	1185.6	1764.63	1621.88	1749.05
	549.618	1497.44	2473.22	1966.55	781.648	812.311	972.149	707.472	1158.94	2203.54	2878.88	4354.12	1185.1	1764.4	1621.03	1748.95
	549.14	1495.98	2471.99	1966.25	781.635	811.545	971.987	706.086	1158.56	2202.83	2878.18	4352.12	1184.97	1764.23	1619.41	1748.64
	548.997	1495.04	2468.6	1962.51	781.59	811.076	971.451	705.752	1158.55	2201.77	2877.12	4349.84	1184.76	1763.92	1619.37	1748.17
	548.765	1493.21	2463.26	1961.93	780.657	811	971.291	705.53	1158.48	2201.55	2876.97	4349.37	1184.18	1762.76	1619.12	1746.27
	547.515	1492.99	2463.12	1956.14	779.949	810.958	971.25	704.746	1157.61	2201.27	2876.52	4349.13	1184.05	1762.4	1618.49	1745.66
	547.416	1492.13	2462.49	1955.95	779.372	810.837	970.891	704.507	1157.32	2201.18	2876.23	4348.75	1183.78	1762.35	1618.41	1745.59
	547.197	1490.66	2461.39	1953.68	779.174	809.831	969.986	704.414	1157.26	2200.99	2876.19	4348.72	1183.7	1761.21	1617.34	1745.48
	547.119	1488.61	2461.38	1953.11	778.76	809.007	969.477	703.577	1156.48	2200.76	2876.03	4346.57	1183.59	1758.67	1617.25	1744.01
	546.734	1487.19	2460.51	1951.14	778.596	808.711	969.356	701.27	1156.46	2200.59	2875.19	4346.32	1183.34	1758.39	1616.31	1743.18
	545.029	1485.68	2459.19	1950.81	778.204	807.505	969.263	700.939	1156.29	2200.12	2874.91	4344.94	1183.32	1756.22	1615.92	1743.07
[truncated: 6,568 more rows]

## Sheet: Supplementary Fig. 12
	2-DG		Phenoformin		BPETS		Etomoxir		DMSO
[truncated: 3 more rows]

[truncated: 2 more sheets: Supplementary Fig. 13, Supplementary Fig. 14]
